# Supplementary material for: The composition and structure of the outer kinetochore KMN complex is conserved across kingdoms
Source: Commun Biol. 2025 Nov 7;8:1543. doi: 10.1038/s42003-025-09120-6 (PMC12595034; doi:10.1038/s42003-025-09120-6)
Supplement: Supplementary file 2 — Supplementary Data 1–5 [file 42003_2025_9120_MOESM2_ESM.zip]

Archive with 6 entries (5 files):
- Source data set/
- Source data set/Source data set1.xlsx
- Source data set/Source data set2.xlsx
- Source data set/Source data set3.docx
- Source data set/Source data set4.xlsx
- Source data set/Source data set5.xlsx
