# Supplementary material for: The composition and structure of the outer kinetochore KMN complex is conserved across kingdoms
Source: Commun Biol. 2025 Nov 7;8:1543. doi: 10.1038/s42003-025-09120-6 (PMC12595034; doi:10.1038/s42003-025-09120-6)
Supplement: Supplementary file 2 — Supplementary Data 1–5 [file 42003_2025_9120_MOESM2_ESM.zip › Source data set/Source data set1.xlsx]

## Sheet: Suppl dataset 1
Supplemental Dataset: Protein Identification details obtained with Q Exactive (Thermo Fisher Scientific) and Mascot Distiller software (version 2.5.0.0, Matrix Science) combined with the Mascot search engine (version 2.6.2, Matrix Science) using the Mascot Daemon interface and database Araport11plus (Van Leene et al., 2019). Proteins and peptides headers used in the table are listed below. prot_s…
Experiment	prot_hit_num	protein group	prot_acc	prot_desc	prot_score	prot_mass	prot_matches_sig	prot_sequences_sig	prot_cover	prot_len	prot_pi	pep_query	pep_rank	pep_isbold	pep_isunique	pep_exp_mz	pep_exp_mr	pep_exp_z	pep_calc_mr	pep_delta	pep_start	pep_end	pep_miss	pep_score	pep_ident	pep_expect	pep_res_before	pep_seq	pep_res_after		pep_var_mod	pep_var_mod_pos
NGSrhino-CSM1_rep1	1	P04264	P04264	P04264 | K2C1_HUMAN | Keratin, type II cytoskeletal 1 (67 kDa cytokeratin) (Cytokeratin-1) (CK-1) (Hair alpha protein) (Keratin-1) (K1) (Type-II keratin Kb1)	7365	65847	231	29	53.2	643	8.16	301	1	1	1	416.748	831.482	2	831.481	0.0003	74	81	0	52.63	38	0.00036	K	SISISVAR	G
NGSrhino-CSM1_rep1	1	P04264	P04264	P04264 | K2C1_HUMAN | Keratin, type II cytoskeletal 1 (67 kDa cytokeratin) (Cytokeratin-1) (CK-1) (Hair alpha protein) (Keratin-1) (K1) (Type-II keratin Kb1)	7365	65847	231	29	53.2	643	8.16	302	1	1	1	416.748	831.482	2	831.481	0.0004	74	81	0	49.76	38	0.00071	K	SISISVAR	G
NGSrhino-CSM1_rep1	1	P04264	P04264	P04264 | K2C1_HUMAN | Keratin, type II cytoskeletal 1 (67 kDa cytokeratin) (Cytokeratin-1) (CK-1) (Hair alpha protein) (Keratin-1) (K1) (Type-II keratin Kb1)	7365	65847	231	29	53.2	643	8.16	303	1	1	1	416.748	831.482	2	831.481	0.0005	74	81	0	52.3	38	0.00039	K	SISISVAR	G
NGSrhino-CSM1_rep1	1	P04264	P04264	P04264 | K2C1_HUMAN | Keratin, type II cytoskeletal 1 (67 kDa cytokeratin) (Cytokeratin-1) (CK-1) (Hair alpha protein) (Keratin-1) (K1) (Type-II keratin Kb1)	7365	65847	231	29	53.2	643	8.16	304	1	1	1	416.748	831.482	2	831.481	0.0005	74	81	0	54.26	38	0.00025	K	SISISVAR	G
NGSrhino-CSM1_rep1	1	P04264	P04264	P04264 | K2C1_HUMAN | Keratin, type II cytoskeletal 1 (67 kDa cytokeratin) (Cytokeratin-1) (CK-1) (Hair alpha protein) (Keratin-1) (K1) (Type-II keratin Kb1)	7365	65847	231	29	53.2	643	8.16	305	1	1	1	416.749	831.484	2	831.481	0.0023	74	81	0	46.84	37	0.0012	K	SISISVAR	G
NGSrhino-CSM1_rep1	1	P04264	P04264	P04264 | K2C1_HUMAN | Keratin, type II cytoskeletal 1 (67 kDa cytokeratin) (Cytokeratin-1) (CK-1) (Hair alpha protein) (Keratin-1) (K1) (Type-II keratin Kb1)	7365	65847	231	29	53.2	643	8.16	691	1	1	1	437.753	873.492	2	873.492	-0.0001	65	73	0	46.11	38	0.0017	R	SLVNLGGSK	S
NGSrhino-CSM1_rep1	1	P04264	P04264	P04264 | K2C1_HUMAN | Keratin, type II cytoskeletal 1 (67 kDa cytokeratin) (Cytokeratin-1) (CK-1) (Hair alpha protein) (Keratin-1) (K1) (Type-II keratin Kb1)	7365	65847	231	29	53.2	643	8.16	692	1	1	1	437.753	873.492	2	873.492	0.0001	65	73	0	59.98	38	6.9e-05	R	SLVNLGGSK	S
NGSrhino-CSM1_rep1	1	P04264	P04264	P04264 | K2C1_HUMAN | Keratin, type II cytoskeletal 1 (67 kDa cytokeratin) (Cytokeratin-1) (CK-1) (Hair alpha protein) (Keratin-1) (K1) (Type-II keratin Kb1)	7365	65847	231	29	53.2	643	8.16	693	1	1	1	437.753	873.492	2	873.492	0.0002	65	73	0	46.07	38	0.0017	R	SLVNLGGSK	S
NGSrhino-CSM1_rep1	1	P04264	P04264	P04264 | K2C1_HUMAN | Keratin, type II cytoskeletal 1 (67 kDa cytokeratin) (Cytokeratin-1) (CK-1) (Hair alpha protein) (Keratin-1) (K1) (Type-II keratin Kb1)	7365	65847	231	29	53.2	643	8.16	694	1	1	1	437.753	873.492	2	873.492	0.0002	65	73	0	57.71	38	0.00012	R	SLVNLGGSK	S
NGSrhino-CSM1_rep1	1	P04264	P04264	P04264 | K2C1_HUMAN | Keratin, type II cytoskeletal 1 (67 kDa cytokeratin) (Cytokeratin-1) (CK-1) (Hair alpha protein) (Keratin-1) (K1) (Type-II keratin Kb1)	7365	65847	231	29	53.2	643	8.16	695	1	1	1	437.753	873.492	2	873.492	0.0003	65	73	0	60.08	38	6.8e-05	R	SLVNLGGSK	S
NGSrhino-CSM1_rep1	1	P04264	P04264	P04264 | K2C1_HUMAN | Keratin, type II cytoskeletal 1 (67 kDa cytokeratin) (Cytokeratin-1) (CK-1) (Hair alpha protein) (Keratin-1) (K1) (Type-II keratin Kb1)	7365	65847	231	29	53.2	643	8.16	696	1	1	1	437.754	873.493	2	873.492	0.0006	65	73	0	55.66	38	0.00019	R	SLVNLGGSK	S
NGSrhino-CSM1_rep1	1	P04264	P04264	P04264 | K2C1_HUMAN | Keratin, type II cytoskeletal 1 (67 kDa cytokeratin) (Cytokeratin-1) (CK-1) (Hair alpha protein) (Keratin-1) (K1) (Type-II keratin Kb1)	7365	65847	231	29	53.2	643	8.16	1681	1	1	0	487.269	972.523	2	972.524	-0.0012	395	402	0	42.88	36	0.0025	K	IEISELNR	V
NGSrhino-CSM1_rep1	1	P04264	P04264	P04264 | K2C1_HUMAN | Keratin, type II cytoskeletal 1 (67 kDa cytokeratin) (Cytokeratin-1) (CK-1) (Hair alpha protein) (Keratin-1) (K1) (Type-II keratin Kb1)	7365	65847	231	29	53.2	643	8.16	1683	1	1	0	487.269	972.523	2	972.524	-0.0007	395	402	0	47.08	36	0.00097	K	IEISELNR	V
NGSrhino-CSM1_rep1	1	P04264	P04264	P04264 | K2C1_HUMAN | Keratin, type II cytoskeletal 1 (67 kDa cytokeratin) (Cytokeratin-1) (CK-1) (Hair alpha protein) (Keratin-1) (K1) (Type-II keratin Kb1)	7365	65847	231	29	53.2	643	8.16	1684	1	1	0	487.269	972.523	2	972.524	-0.0007	395	402	0	49.24	36	0.00059	K	IEISELNR	V
NGSrhino-CSM1_rep1	1	P04264	P04264	P04264 | K2C1_HUMAN | Keratin, type II cytoskeletal 1 (67 kDa cytokeratin) (Cytokeratin-1) (CK-1) (Hair alpha protein) (Keratin-1) (K1) (Type-II keratin Kb1)	7365	65847	231	29	53.2	643	8.16	1685	1	1	0	487.269	972.524	2	972.524	-0.0003	395	402	0	62.14	36	3e-05	K	IEISELNR	V
NGSrhino-CSM1_rep1	1	P04264	P04264	P04264 | K2C1_HUMAN | Keratin, type II cytoskeletal 1 (67 kDa cytokeratin) (Cytokeratin-1) (CK-1) (Hair alpha protein) (Keratin-1) (K1) (Type-II keratin Kb1)	7365	65847	231	29	53.2	643	8.16	1686	1	1	0	487.269	972.524	2	972.524	0	395	402	0	59.61	36	5.3e-05	K	IEISELNR	V
NGSrhino-CSM1_rep1	1	P04264	P04264	P04264 | K2C1_HUMAN | Keratin, type II cytoskeletal 1 (67 kDa cytokeratin) (Cytokeratin-1) (CK-1) (Hair alpha protein) (Keratin-1) (K1) (Type-II keratin Kb1)	7365	65847	231	29	53.2	643	8.16	1687	1	1	0	487.269	972.524	2	972.524	0.0002	395	402	0	42.37	36	0.0027	K	IEISELNR	V
NGSrhino-CSM1_rep1	1	P04264	P04264	P04264 | K2C1_HUMAN | Keratin, type II cytoskeletal 1 (67 kDa cytokeratin) (Cytokeratin-1) (CK-1) (Hair alpha protein) (Keratin-1) (K1) (Type-II keratin Kb1)	7365	65847	231	29	53.2	643	8.16	1689	1	1	0	487.269	972.524	2	972.524	0.0006	395	402	0	58.02	36	7.3e-05	K	IEISELNR	V
NGSrhino-CSM1_rep1	1	P04264	P04264	P04264 | K2C1_HUMAN | Keratin, type II cytoskeletal 1 (67 kDa cytokeratin) (Cytokeratin-1) (CK-1) (Hair alpha protein) (Keratin-1) (K1) (Type-II keratin Kb1)	7365	65847	231	29	53.2	643	8.16	1690	1	1	0	487.27	972.525	2	972.524	0.0007	395	402	0	58.21	36	7e-05	K	IEISELNR	V
NGSrhino-CSM1_rep1	1	P04264	P04264	P04264 | K2C1_HUMAN | Keratin, type II cytoskeletal 1 (67 kDa cytokeratin) (Cytokeratin-1) (CK-1) (Hair alpha protein) (Keratin-1) (K1) (Type-II keratin Kb1)	7365	65847	231	29	53.2	643	8.16	1691	1	1	0	487.27	972.525	2	972.524	0.0014	395	402	0	72.8	36	2.4e-06	K	IEISELNR	V
NGSrhino-CSM1_rep1	1	P04264	P04264	P04264 | K2C1_HUMAN | Keratin, type II cytoskeletal 1 (67 kDa cytokeratin) (Cytokeratin-1) (CK-1) (Hair alpha protein) (Keratin-1) (K1) (Type-II keratin Kb1)	7365	65847	231	29	53.2	643	8.16	2009	1	1	1	500.227	998.439	2	998.438	0.0009	289	297	0	35.27	30	0.0032	K	DVDGAYMTK	V
NGSrhino-CSM1_rep1	1	P04264	P04264	P04264 | K2C1_HUMAN | Keratin, type II cytoskeletal 1 (67 kDa cytokeratin) (Cytokeratin-1) (CK-1) (Hair alpha protein) (Keratin-1) (K1) (Type-II keratin Kb1)	7365	65847	231	29	53.2	643	8.16	2212	1	1	1	508.224	1014.43	2	1014.43	0	289	297	0	31.35	28	0.0055	K	DVDGAYMTK	V		Oxidation (M)	0.000000200.0
NGSrhino-CSM1_rep1	1	P04264	P04264	P04264 | K2C1_HUMAN | Keratin, type II cytoskeletal 1 (67 kDa cytokeratin) (Cytokeratin-1) (CK-1) (Hair alpha protein) (Keratin-1) (K1) (Type-II keratin Kb1)	7365	65847	231	29	53.2	643	8.16	2213	1	1	1	508.224	1014.43	2	1014.43	0.0002	289	297	0	29.81	28	0.0078	K	DVDGAYMTK	V		Oxidation (M)	0.000000200.0
NGSrhino-CSM1_rep1	1	P04264	P04264	P04264 | K2C1_HUMAN | Keratin, type II cytoskeletal 1 (67 kDa cytokeratin) (Cytokeratin-1) (CK-1) (Hair alpha protein) (Keratin-1) (K1) (Type-II keratin Kb1)	7365	65847	231	29	53.2	643	8.16	2215	1	1	1	508.224	1014.43	2	1014.43	0.0003	289	297	0	34.39	28	0.0026	K	DVDGAYMTK	V		Oxidation (M)	0.000000200.0
NGSrhino-CSM1_rep1	1	P04264	P04264	P04264 | K2C1_HUMAN | Keratin, type II cytoskeletal 1 (67 kDa cytokeratin) (Cytokeratin-1) (CK-1) (Hair alpha protein) (Keratin-1) (K1) (Type-II keratin Kb1)	7365	65847	231	29	53.2	643	8.16	2216	1	1	1	508.224	1014.43	2	1014.43	0.0003	289	297	0	32.66	28	0.0039	K	DVDGAYMTK	V		Oxidation (M)	0.000000200.0
NGSrhino-CSM1_rep1	1	P04264	P04264	P04264 | K2C1_HUMAN | Keratin, type II cytoskeletal 1 (67 kDa cytokeratin) (Cytokeratin-1) (CK-1) (Hair alpha protein) (Keratin-1) (K1) (Type-II keratin Kb1)	7365	65847	231	29	53.2	643	8.16	2217	1	1	1	508.224	1014.43	2	1014.43	0.0004	289	297	0	33.59	28	0.0032	K	DVDGAYMTK	V		Oxidation (M)	0.000000200.0
NGSrhino-CSM1_rep1	1	P04264	P04264	P04264 | K2C1_HUMAN | Keratin, type II cytoskeletal 1 (67 kDa cytokeratin) (Cytokeratin-1) (CK-1) (Hair alpha protein) (Keratin-1) (K1) (Type-II keratin Kb1)	7365	65847	231	29	53.2	643	8.16	2220	1	1	1	508.224	1014.43	2	1014.43	0.0005	289	297	0	31.74	28	0.0048	K	DVDGAYMTK	V		Oxidation (M)	0.000000200.0
NGSrhino-CSM1_rep1	1	P04264	P04264	P04264 | K2C1_HUMAN | Keratin, type II cytoskeletal 1 (67 kDa cytokeratin) (Cytokeratin-1) (CK-1) (Hair alpha protein) (Keratin-1) (K1) (Type-II keratin Kb1)	7365	65847	231	29	53.2	643	8.16	2503	1	1	0	517.261	1032.51	2	1032.51	-0.0015	483	491	0	51.6	36	0.00033	R	TLLEGEESR	M
NGSrhino-CSM1_rep1	1	P04264	P04264	P04264 | K2C1_HUMAN | Keratin, type II cytoskeletal 1 (67 kDa cytokeratin) (Cytokeratin-1) (CK-1) (Hair alpha protein) (Keratin-1) (K1) (Type-II keratin Kb1)	7365	65847	231	29	53.2	643	8.16	2505	1	1	0	517.262	1032.51	2	1032.51	0.0002	483	491	0	74.1	36	1.9e-06	R	TLLEGEESR	M
NGSrhino-CSM1_rep1	1	P04264	P04264	P04264 | K2C1_HUMAN | Keratin, type II cytoskeletal 1 (67 kDa cytokeratin) (Cytokeratin-1) (CK-1) (Hair alpha protein) (Keratin-1) (K1) (Type-II keratin Kb1)	7365	65847	231	29	53.2	643	8.16	2506	1	1	0	517.262	1032.51	2	1032.51	0.0004	483	491	0	60.59	36	4.2e-05	R	TLLEGEESR	M
NGSrhino-CSM1_rep1	1	P04264	P04264	P04264 | K2C1_HUMAN | Keratin, type II cytoskeletal 1 (67 kDa cytokeratin) (Cytokeratin-1) (CK-1) (Hair alpha protein) (Keratin-1) (K1) (Type-II keratin Kb1)	7365	65847	231	29	53.2	643	8.16	2508	1	1	0	517.262	1032.51	2	1032.51	0.0016	483	491	0	71.08	36	3.8e-06	R	TLLEGEESR	M
NGSrhino-CSM1_rep1	1	P04264	P04264	P04264 | K2C1_HUMAN | Keratin, type II cytoskeletal 1 (67 kDa cytokeratin) (Cytokeratin-1) (CK-1) (Hair alpha protein) (Keratin-1) (K1) (Type-II keratin Kb1)	7365	65847	231	29	53.2	643	8.16	3020	1	1	0	537.301	1072.59	2	1072.59	0.0001	407	415	1	39.36	37	0.0061	R	LRSEIDNVK	K
NGSrhino-CSM1_rep1	1	P04264	P04264	P04264 | K2C1_HUMAN | Keratin, type II cytoskeletal 1 (67 kDa cytokeratin) (Cytokeratin-1) (CK-1) (Hair alpha protein) (Keratin-1) (K1) (Type-II keratin Kb1)	7365	65847	231	29	53.2	643	8.16	3022	1	1	0	537.302	1072.59	2	1072.59	0.0016	407	415	1	47.08	37	0.0011	R	LRSEIDNVK	K
NGSrhino-CSM1_rep1	1	P04264	P04264	P04264 | K2C1_HUMAN | Keratin, type II cytoskeletal 1 (67 kDa cytokeratin) (Cytokeratin-1) (CK-1) (Hair alpha protein) (Keratin-1) (K1) (Type-II keratin Kb1)	7365	65847	231	29	53.2	643	8.16	3847	1	1	1	563.274	1124.53	2	1124.53	-0.0013	366	375	0	42.37	35	0.0019	K	AEAESLYQSK	Y
NGSrhino-CSM1_rep1	1	P04264	P04264	P04264 | K2C1_HUMAN | Keratin, type II cytoskeletal 1 (67 kDa cytokeratin) (Cytokeratin-1) (CK-1) (Hair alpha protein) (Keratin-1) (K1) (Type-II keratin Kb1)	7365	65847	231	29	53.2	643	8.16	3848	1	1	1	563.275	1124.53	2	1124.53	-0.0002	366	375	0	55.09	35	9.9e-05	K	AEAESLYQSK	Y
NGSrhino-CSM1_rep1	1	P04264	P04264	P04264 | K2C1_HUMAN | Keratin, type II cytoskeletal 1 (67 kDa cytokeratin) (Cytokeratin-1) (CK-1) (Hair alpha protein) (Keratin-1) (K1) (Type-II keratin Kb1)	7365	65847	231	29	53.2	643	8.16	3849	1	1	1	563.275	1124.53	2	1124.53	-0.0001	366	375	0	64.64	35	1.1e-05	K	AEAESLYQSK	Y
NGSrhino-CSM1_rep1	1	P04264	P04264	P04264 | K2C1_HUMAN | Keratin, type II cytoskeletal 1 (67 kDa cytokeratin) (Cytokeratin-1) (CK-1) (Hair alpha protein) (Keratin-1) (K1) (Type-II keratin Kb1)	7365	65847	231	29	53.2	643	8.16	3871	1	1	1	564.274	1126.53	2	1126.53	0.0001	288	297	1	60.19	35	3.3e-05	K	KDVDGAYMTK	V
NGSrhino-CSM1_rep1	1	P04264	P04264	P04264 | K2C1_HUMAN | Keratin, type II cytoskeletal 1 (67 kDa cytokeratin) (Cytokeratin-1) (CK-1) (Hair alpha protein) (Keratin-1) (K1) (Type-II keratin Kb1)	7365	65847	231	29	53.2	643	8.16	3872	1	1	1	564.274	1126.53	2	1126.53	0.001	288	297	1	63.81	35	1.5e-05	K	KDVDGAYMTK	V
NGSrhino-CSM1_rep1	1	P04264	P04264	P04264 | K2C1_HUMAN | Keratin, type II cytoskeletal 1 (67 kDa cytokeratin) (Cytokeratin-1) (CK-1) (Hair alpha protein) (Keratin-1) (K1) (Type-II keratin Kb1)	7365	65847	231	29	53.2	643	8.16	3873	1	1	1	564.274	1126.53	2	1126.53	0.0013	288	297	1	91.45	35	2.6e-08	K	KDVDGAYMTK	V
NGSrhino-CSM1_rep1	1	P04264	P04264	P04264 | K2C1_HUMAN | Keratin, type II cytoskeletal 1 (67 kDa cytokeratin) (Cytokeratin-1) (CK-1) (Hair alpha protein) (Keratin-1) (K1) (Type-II keratin Kb1)	7365	65847	231	29	53.2	643	8.16	4107	1	1	0	571.263	1140.51	2	1140.51	-0.0008	463	471	0	46.9	32	0.00038	R	DYQELMNTK	L
NGSrhino-CSM1_rep1	1	P04264	P04264	P04264 | K2C1_HUMAN | Keratin, type II cytoskeletal 1 (67 kDa cytokeratin) (Cytokeratin-1) (CK-1) (Hair alpha protein) (Keratin-1) (K1) (Type-II keratin Kb1)	7365	65847	231	29	53.2	643	8.16	4108	1	1	0	571.263	1140.51	2	1140.51	-0.0003	463	471	0	37.87	32	0.0031	R	DYQELMNTK	L
NGSrhino-CSM1_rep1	1	P04264	P04264	P04264 | K2C1_HUMAN | Keratin, type II cytoskeletal 1 (67 kDa cytokeratin) (Cytokeratin-1) (CK-1) (Hair alpha protein) (Keratin-1) (K1) (Type-II keratin Kb1)	7365	65847	231	29	53.2	643	8.16	4109	1	1	0	571.263	1140.51	2	1140.51	0.0001	463	471	0	54.16	33	8.2e-05	R	DYQELMNTK	L
NGSrhino-CSM1_rep1	1	P04264	P04264	P04264 | K2C1_HUMAN | Keratin, type II cytoskeletal 1 (67 kDa cytokeratin) (Cytokeratin-1) (CK-1) (Hair alpha protein) (Keratin-1) (K1) (Type-II keratin Kb1)	7365	65847	231	29	53.2	643	8.16	4143	1	1	1	572.271	1142.53	2	1142.53	-0.0003	288	297	1	48.32	33	0.00034	K	KDVDGAYMTK	V		Oxidation (M)	0.0000000200.0
NGSrhino-CSM1_rep1	1	P04264	P04264	P04264 | K2C1_HUMAN | Keratin, type II cytoskeletal 1 (67 kDa cytokeratin) (Cytokeratin-1) (CK-1) (Hair alpha protein) (Keratin-1) (K1) (Type-II keratin Kb1)	7365	65847	231	29	53.2	643	8.16	4144	1	1	1	572.271	1142.53	2	1142.53	-0.0002	288	297	1	65.15	33	7e-06	K	KDVDGAYMTK	V		Oxidation (M)	0.0000000200.0
NGSrhino-CSM1_rep1	1	P04264	P04264	P04264 | K2C1_HUMAN | Keratin, type II cytoskeletal 1 (67 kDa cytokeratin) (Cytokeratin-1) (CK-1) (Hair alpha protein) (Keratin-1) (K1) (Type-II keratin Kb1)	7365	65847	231	29	53.2	643	8.16	4145	1	1	1	572.271	1142.53	2	1142.53	-0.0001	288	297	1	34.4	33	0.0089	K	KDVDGAYMTK	V		Oxidation (M)	0.0000000200.0
NGSrhino-CSM1_rep1	1	P04264	P04264	P04264 | K2C1_HUMAN | Keratin, type II cytoskeletal 1 (67 kDa cytokeratin) (Cytokeratin-1) (CK-1) (Hair alpha protein) (Keratin-1) (K1) (Type-II keratin Kb1)	7365	65847	231	29	53.2	643	8.16	4146	1	1	1	572.271	1142.53	2	1142.53	0.0002	288	297	1	58.16	34	3.8e-05	K	KDVDGAYMTK	V		Oxidation (M)	0.0000000200.0
NGSrhino-CSM1_rep1	1	P04264	P04264	P04264 | K2C1_HUMAN | Keratin, type II cytoskeletal 1 (67 kDa cytokeratin) (Cytokeratin-1) (CK-1) (Hair alpha protein) (Keratin-1) (K1) (Type-II keratin Kb1)	7365	65847	231	29	53.2	643	8.16	4147	1	1	1	572.271	1142.53	2	1142.53	0.0003	288	297	1	46.66	33	0.00054	K	KDVDGAYMTK	V		Oxidation (M)	0.0000000200.0
NGSrhino-CSM1_rep1	1	P04264	P04264	P04264 | K2C1_HUMAN | Keratin, type II cytoskeletal 1 (67 kDa cytokeratin) (Cytokeratin-1) (CK-1) (Hair alpha protein) (Keratin-1) (K1) (Type-II keratin Kb1)	7365	65847	231	29	53.2	643	8.16	4148	1	1	1	572.271	1142.53	2	1142.53	0.0004	288	297	1	64.38	33	9.1e-06	K	KDVDGAYMTK	V		Oxidation (M)	0.0000000200.0
NGSrhino-CSM1_rep1	1	P04264	P04264	P04264 | K2C1_HUMAN | Keratin, type II cytoskeletal 1 (67 kDa cytokeratin) (Cytokeratin-1) (CK-1) (Hair alpha protein) (Keratin-1) (K1) (Type-II keratin Kb1)	7365	65847	231	29	53.2	643	8.16	4149	1	1	1	572.271	1142.53	2	1142.53	0.0005	288	297	1	59.84	34	2.7e-05	K	KDVDGAYMTK	V		Oxidation (M)	0.0000000200.0
NGSrhino-CSM1_rep1	1	P04264	P04264	P04264 | K2C1_HUMAN | Keratin, type II cytoskeletal 1 (67 kDa cytokeratin) (Cytokeratin-1) (CK-1) (Hair alpha protein) (Keratin-1) (K1) (Type-II keratin Kb1)	7365	65847	231	29	53.2	643	8.16	4258	1	1	0	576.78	1151.55	2	1151.55	-0.0003	267	275	1	53.82	34	0.00013	R	NKYEDEINK	R
NGSrhino-CSM1_rep1	1	P04264	P04264	P04264 | K2C1_HUMAN | Keratin, type II cytoskeletal 1 (67 kDa cytokeratin) (Cytokeratin-1) (CK-1) (Hair alpha protein) (Keratin-1) (K1) (Type-II keratin Kb1)	7365	65847	231	29	53.2	643	8.16	4260	1	1	0	576.78	1151.55	2	1151.55	0	267	275	1	54.22	35	0.00013	R	NKYEDEINK	R
NGSrhino-CSM1_rep1	1	P04264	P04264	P04264 | K2C1_HUMAN | Keratin, type II cytoskeletal 1 (67 kDa cytokeratin) (Cytokeratin-1) (CK-1) (Hair alpha protein) (Keratin-1) (K1) (Type-II keratin Kb1)	7365	65847	231	29	53.2	643	8.16	4315	1	1	0	579.26	1156.51	2	1156.51	-0.0015	463	471	0	33.89	31	0.0057	R	DYQELMNTK	L		Oxidation (M)	0.000002000.0
NGSrhino-CSM1_rep1	1	P04264	P04264	P04264 | K2C1_HUMAN | Keratin, type II cytoskeletal 1 (67 kDa cytokeratin) (Cytokeratin-1) (CK-1) (Hair alpha protein) (Keratin-1) (K1) (Type-II keratin Kb1)	7365	65847	231	29	53.2	643	8.16	4316	1	1	0	579.26	1156.51	2	1156.51	-0.001	463	471	0	35.51	31	0.0038	R	DYQELMNTK	L		Oxidation (M)	0.000002000.0
NGSrhino-CSM1_rep1	1	P04264	P04264	P04264 | K2C1_HUMAN | Keratin, type II cytoskeletal 1 (67 kDa cytokeratin) (Cytokeratin-1) (CK-1) (Hair alpha protein) (Keratin-1) (K1) (Type-II keratin Kb1)	7365	65847	231	29	53.2	643	8.16	4318	1	1	0	579.261	1156.51	2	1156.51	-0.0004	463	471	0	36.06	31	0.0034	R	DYQELMNTK	L		Oxidation (M)	0.000002000.0
NGSrhino-CSM1_rep1	1	P04264	P04264	P04264 | K2C1_HUMAN | Keratin, type II cytoskeletal 1 (67 kDa cytokeratin) (Cytokeratin-1) (CK-1) (Hair alpha protein) (Keratin-1) (K1) (Type-II keratin Kb1)	7365	65847	231	29	53.2	643	8.16	4319	1	1	0	579.261	1156.51	2	1156.51	0	463	471	0	39.14	31	0.0018	R	DYQELMNTK	L		Oxidation (M)	0.000002000.0
NGSrhino-CSM1_rep1	1	P04264	P04264	P04264 | K2C1_HUMAN | Keratin, type II cytoskeletal 1 (67 kDa cytokeratin) (Cytokeratin-1) (CK-1) (Hair alpha protein) (Keratin-1) (K1) (Type-II keratin Kb1)	7365	65847	231	29	53.2	643	8.16	4320	1	1	0	579.261	1156.51	2	1156.51	0.0002	463	471	0	41.7	31	0.001	R	DYQELMNTK	L		Oxidation (M)	0.000002000.0
NGSrhino-CSM1_rep1	1	P04264	P04264	P04264 | K2C1_HUMAN | Keratin, type II cytoskeletal 1 (67 kDa cytokeratin) (Cytokeratin-1) (CK-1) (Hair alpha protein) (Keratin-1) (K1) (Type-II keratin Kb1)	7365	65847	231	29	53.2	643	8.16	4322	1	1	0	579.265	1156.52	2	1156.51	0.0082	463	471	0	38.22	32	0.0027	R	DYQELMNTK	L		Oxidation (M)	0.000002000.0
NGSrhino-CSM1_rep1	1	P04264	P04264	P04264 | K2C1_HUMAN | Keratin, type II cytoskeletal 1 (67 kDa cytokeratin) (Cytokeratin-1) (CK-1) (Hair alpha protein) (Keratin-1) (K1) (Type-II keratin Kb1)	7365	65847	231	29	53.2	643	8.16	4324	1	1	0	579.265	1156.52	2	1156.51	0.0083	463	471	0	33.48	32	0.0079	R	DYQELMNTK	L		Oxidation (M)	0.000002000.0
NGSrhino-CSM1_rep1	1	P04264	P04264	P04264 | K2C1_HUMAN | Keratin, type II cytoskeletal 1 (67 kDa cytokeratin) (Cytokeratin-1) (CK-1) (Hair alpha protein) (Keratin-1) (K1) (Type-II keratin Kb1)	7365	65847	231	29	53.2	643	8.16	4325	1	1	0	579.265	1156.52	2	1156.51	0.0086	463	471	0	37.42	32	0.0032	R	DYQELMNTK	L		Oxidation (M)	0.000002000.0
NGSrhino-CSM1_rep1	1	P04264	P04264	P04264 | K2C1_HUMAN | Keratin, type II cytoskeletal 1 (67 kDa cytokeratin) (Cytokeratin-1) (CK-1) (Hair alpha protein) (Keratin-1) (K1) (Type-II keratin Kb1)	7365	65847	231	29	53.2	643	8.16	4328	1	1	0	579.266	1156.52	2	1156.51	0.0097	463	471	0	34.81	32	0.0055	R	DYQELMNTK	L		Oxidation (M)	0.000002000.0
NGSrhino-CSM1_rep1	1	P04264	P04264	P04264 | K2C1_HUMAN | Keratin, type II cytoskeletal 1 (67 kDa cytokeratin) (Cytokeratin-1) (CK-1) (Hair alpha protein) (Keratin-1) (K1) (Type-II keratin Kb1)	7365	65847	231	29	53.2	643	8.16	4681	1	1	1	590.303	1178.59	2	1178.59	-0.002	376	385	0	49.61	37	0.00061	K	YEELQITAGR	H
NGSrhino-CSM1_rep1	1	P04264	P04264	P04264 | K2C1_HUMAN | Keratin, type II cytoskeletal 1 (67 kDa cytokeratin) (Cytokeratin-1) (CK-1) (Hair alpha protein) (Keratin-1) (K1) (Type-II keratin Kb1)	7365	65847	231	29	53.2	643	8.16	4682	1	1	1	590.303	1178.59	2	1178.59	-0.0014	376	385	0	52.42	37	0.00029	K	YEELQITAGR	H
NGSrhino-CSM1_rep1	1	P04264	P04264	P04264 | K2C1_HUMAN | Keratin, type II cytoskeletal 1 (67 kDa cytokeratin) (Cytokeratin-1) (CK-1) (Hair alpha protein) (Keratin-1) (K1) (Type-II keratin Kb1)	7365	65847	231	29	53.2	643	8.16	4683	1	1	1	590.304	1178.59	2	1178.59	-0.0002	376	385	0	56.32	37	0.00013	K	YEELQITAGR	H
NGSrhino-CSM1_rep1	1	P04264	P04264	P04264 | K2C1_HUMAN | Keratin, type II cytoskeletal 1 (67 kDa cytokeratin) (Cytokeratin-1) (CK-1) (Hair alpha protein) (Keratin-1) (K1) (Type-II keratin Kb1)	7365	65847	231	29	53.2	643	8.16	4684	1	1	1	590.304	1178.59	2	1178.59	0.0001	376	385	0	65.35	37	1.7e-05	K	YEELQITAGR	H
NGSrhino-CSM1_rep1	1	P04264	P04264	P04264 | K2C1_HUMAN | Keratin, type II cytoskeletal 1 (67 kDa cytokeratin) (Cytokeratin-1) (CK-1) (Hair alpha protein) (Keratin-1) (K1) (Type-II keratin Kb1)	7365	65847	231	29	53.2	643	8.16	4685	1	1	1	590.304	1178.59	2	1178.59	0.0005	376	385	0	72.62	37	3.2e-06	K	YEELQITAGR	H
NGSrhino-CSM1_rep1	1	P04264	P04264	P04264 | K2C1_HUMAN | Keratin, type II cytoskeletal 1 (67 kDa cytokeratin) (Cytokeratin-1) (CK-1) (Hair alpha protein) (Keratin-1) (K1) (Type-II keratin Kb1)	7365	65847	231	29	53.2	643	8.16	4686	1	1	1	590.305	1178.59	2	1178.59	0.0016	376	385	0	57.14	37	0.00011	K	YEELQITAGR	H
NGSrhino-CSM1_rep1	1	P04264	P04264	P04264 | K2C1_HUMAN | Keratin, type II cytoskeletal 1 (67 kDa cytokeratin) (Cytokeratin-1) (CK-1) (Hair alpha protein) (Keratin-1) (K1) (Type-II keratin Kb1)	7365	65847	231	29	53.2	643	8.16	5017	1	1	0	601.349	1200.68	2	1200.68	0.0001	407	416	2	41.37	36	0.0036	R	LRSEIDNVKK	Q
NGSrhino-CSM1_rep1	1	P04264	P04264	P04264 | K2C1_HUMAN | Keratin, type II cytoskeletal 1 (67 kDa cytokeratin) (Cytokeratin-1) (CK-1) (Hair alpha protein) (Keratin-1) (K1) (Type-II keratin Kb1)	7365	65847	231	29	53.2	643	8.16	5019	1	1	0	401.235	1200.68	3	1200.68	0.0002	407	416	2	44.33	36	0.0018	R	LRSEIDNVKK	Q
NGSrhino-CSM1_rep1	1	P04264	P04264	P04264 | K2C1_HUMAN | Keratin, type II cytoskeletal 1 (67 kDa cytokeratin) (Cytokeratin-1) (CK-1) (Hair alpha protein) (Keratin-1) (K1) (Type-II keratin Kb1)	7365	65847	231	29	53.2	643	8.16	5020	1	1	0	401.235	1200.68	3	1200.68	0.0004	407	416	2	38.68	36	0.0067	R	LRSEIDNVKK	Q
NGSrhino-CSM1_rep1	1	P04264	P04264	P04264 | K2C1_HUMAN | Keratin, type II cytoskeletal 1 (67 kDa cytokeratin) (Cytokeratin-1) (CK-1) (Hair alpha protein) (Keratin-1) (K1) (Type-II keratin Kb1)	7365	65847	231	29	53.2	643	8.16	5963	1	1	1	633.322	1264.63	2	1264.63	-0.0009	277	287	0	61.68	37	3.5e-05	R	TNAENEFVTIK	K
NGSrhino-CSM1_rep1	1	P04264	P04264	P04264 | K2C1_HUMAN | Keratin, type II cytoskeletal 1 (67 kDa cytokeratin) (Cytokeratin-1) (CK-1) (Hair alpha protein) (Keratin-1) (K1) (Type-II keratin Kb1)	7365	65847	231	29	53.2	643	8.16	5964	1	1	1	633.322	1264.63	2	1264.63	-0.0005	277	287	0	52.87	37	0.00027	R	TNAENEFVTIK	K
NGSrhino-CSM1_rep1	1	P04264	P04264	P04264 | K2C1_HUMAN | Keratin, type II cytoskeletal 1 (67 kDa cytokeratin) (Cytokeratin-1) (CK-1) (Hair alpha protein) (Keratin-1) (K1) (Type-II keratin Kb1)	7365	65847	231	29	53.2	643	8.16	5965	1	1	1	633.322	1264.63	2	1264.63	-0.0005	277	287	0	43.5	37	0.0024	R	TNAENEFVTIK	K
NGSrhino-CSM1_rep1	1	P04264	P04264	P04264 | K2C1_HUMAN | Keratin, type II cytoskeletal 1 (67 kDa cytokeratin) (Cytokeratin-1) (CK-1) (Hair alpha protein) (Keratin-1) (K1) (Type-II keratin Kb1)	7365	65847	231	29	53.2	643	8.16	5966	1	1	1	633.322	1264.63	2	1264.63	-0.0002	277	287	0	76.75	37	1.1e-06	R	TNAENEFVTIK	K
NGSrhino-CSM1_rep1	1	P04264	P04264	P04264 | K2C1_HUMAN | Keratin, type II cytoskeletal 1 (67 kDa cytokeratin) (Cytokeratin-1) (CK-1) (Hair alpha protein) (Keratin-1) (K1) (Type-II keratin Kb1)	7365	65847	231	29	53.2	643	8.16	5967	1	1	1	633.322	1264.63	2	1264.63	0.0002	277	287	0	58.06	37	8.5e-05	R	TNAENEFVTIK	K
NGSrhino-CSM1_rep1	1	P04264	P04264	P04264 | K2C1_HUMAN | Keratin, type II cytoskeletal 1 (67 kDa cytokeratin) (Cytokeratin-1) (CK-1) (Hair alpha protein) (Keratin-1) (K1) (Type-II keratin Kb1)	7365	65847	231	29	53.2	643	8.16	5970	1	1	1	633.323	1264.63	2	1264.63	0.0013	277	287	0	63.2	37	2.6e-05	R	TNAENEFVTIK	K
NGSrhino-CSM1_rep1	1	P04264	P04264	P04264 | K2C1_HUMAN | Keratin, type II cytoskeletal 1 (67 kDa cytokeratin) (Cytokeratin-1) (CK-1) (Hair alpha protein) (Keratin-1) (K1) (Type-II keratin Kb1)	7365	65847	231	29	53.2	643	8.16	6113	1	1	1	639.358	1276.7	2	1276.7	-0.0018	472	482	0	59.68	36	5.1e-05	K	LALDLEIATYR	T
NGSrhino-CSM1_rep1	1	P04264	P04264	P04264 | K2C1_HUMAN | Keratin, type II cytoskeletal 1 (67 kDa cytokeratin) (Cytokeratin-1) (CK-1) (Hair alpha protein) (Keratin-1) (K1) (Type-II keratin Kb1)	7365	65847	231	29	53.2	643	8.16	6114	1	1	1	639.358	1276.7	2	1276.7	-0.0015	472	482	0	59.9	37	5.2e-05	K	LALDLEIATYR	T
NGSrhino-CSM1_rep1	1	P04264	P04264	P04264 | K2C1_HUMAN | Keratin, type II cytoskeletal 1 (67 kDa cytokeratin) (Cytokeratin-1) (CK-1) (Hair alpha protein) (Keratin-1) (K1) (Type-II keratin Kb1)	7365	65847	231	29	53.2	643	8.16	6115	1	1	1	639.358	1276.7	2	1276.7	-0.0013	472	482	0	51.28	37	0.00038	K	LALDLEIATYR	T
NGSrhino-CSM1_rep1	1	P04264	P04264	P04264 | K2C1_HUMAN | Keratin, type II cytoskeletal 1 (67 kDa cytokeratin) (Cytokeratin-1) (CK-1) (Hair alpha protein) (Keratin-1) (K1) (Type-II keratin Kb1)	7365	65847	231	29	53.2	643	8.16	6116	1	1	1	639.358	1276.7	2	1276.7	-0.0004	472	482	0	64.94	36	1.4e-05	K	LALDLEIATYR	T
NGSrhino-CSM1_rep1	1	P04264	P04264	P04264 | K2C1_HUMAN | Keratin, type II cytoskeletal 1 (67 kDa cytokeratin) (Cytokeratin-1) (CK-1) (Hair alpha protein) (Keratin-1) (K1) (Type-II keratin Kb1)	7365	65847	231	29	53.2	643	8.16	6117	1	1	1	639.359	1276.7	2	1276.7	0.0002	472	482	0	64.92	36	1.4e-05	K	LALDLEIATYR	T
NGSrhino-CSM1_rep1	1	P04264	P04264	P04264 | K2C1_HUMAN | Keratin, type II cytoskeletal 1 (67 kDa cytokeratin) (Cytokeratin-1) (CK-1) (Hair alpha protein) (Keratin-1) (K1) (Type-II keratin Kb1)	7365	65847	231	29	53.2	643	8.16	6118	1	1	1	639.359	1276.7	2	1276.7	0.0006	472	482	0	69.9	36	4.3e-06	K	LALDLEIATYR	T
NGSrhino-CSM1_rep1	1	P04264	P04264	P04264 | K2C1_HUMAN | Keratin, type II cytoskeletal 1 (67 kDa cytokeratin) (Cytokeratin-1) (CK-1) (Hair alpha protein) (Keratin-1) (K1) (Type-II keratin Kb1)	7365	65847	231	29	53.2	643	8.16	6119	1	1	1	639.359	1276.7	2	1276.7	0.0006	472	482	0	64.73	36	1.4e-05	K	LALDLEIATYR	T
NGSrhino-CSM1_rep1	1	P04264	P04264	P04264 | K2C1_HUMAN | Keratin, type II cytoskeletal 1 (67 kDa cytokeratin) (Cytokeratin-1) (CK-1) (Hair alpha protein) (Keratin-1) (K1) (Type-II keratin Kb1)	7365	65847	231	29	53.2	643	8.16	6120	1	1	1	639.359	1276.7	2	1276.7	0.0008	472	482	0	70.91	36	3.4e-06	K	LALDLEIATYR	T
NGSrhino-CSM1_rep1	1	P04264	P04264	P04264 | K2C1_HUMAN | Keratin, type II cytoskeletal 1 (67 kDa cytokeratin) (Cytokeratin-1) (CK-1) (Hair alpha protein) (Keratin-1) (K1) (Type-II keratin Kb1)	7365	65847	231	29	53.2	643	8.16	6121	1	1	1	639.359	1276.7	2	1276.7	0.0009	472	482	0	78.52	36	5.9e-07	K	LALDLEIATYR	T
NGSrhino-CSM1_rep1	1	P04264	P04264	P04264 | K2C1_HUMAN | Keratin, type II cytoskeletal 1 (67 kDa cytokeratin) (Cytokeratin-1) (CK-1) (Hair alpha protein) (Keratin-1) (K1) (Type-II keratin Kb1)	7365	65847	231	29	53.2	643	8.16	6122	1	1	1	639.359	1276.7	2	1276.7	0.0011	472	482	0	65.22	36	1.3e-05	K	LALDLEIATYR	T
NGSrhino-CSM1_rep1	1	P04264	P04264	P04264 | K2C1_HUMAN | Keratin, type II cytoskeletal 1 (67 kDa cytokeratin) (Cytokeratin-1) (CK-1) (Hair alpha protein) (Keratin-1) (K1) (Type-II keratin Kb1)	7365	65847	231	29	53.2	643	8.16	6123	1	1	1	639.359	1276.7	2	1276.7	0.0011	472	482	0	69.73	36	4.5e-06	K	LALDLEIATYR	T
NGSrhino-CSM1_rep1	1	P04264	P04264	P04264 | K2C1_HUMAN | Keratin, type II cytoskeletal 1 (67 kDa cytokeratin) (Cytokeratin-1) (CK-1) (Hair alpha protein) (Keratin-1) (K1) (Type-II keratin Kb1)	7365	65847	231	29	53.2	643	8.16	6124	1	1	1	639.359	1276.7	2	1276.7	0.0012	472	482	0	46.89	36	0.00087	K	LALDLEIATYR	T
NGSrhino-CSM1_rep1	1	P04264	P04264	P04264 | K2C1_HUMAN | Keratin, type II cytoskeletal 1 (67 kDa cytokeratin) (Cytokeratin-1) (CK-1) (Hair alpha protein) (Keratin-1) (K1) (Type-II keratin Kb1)	7365	65847	231	29	53.2	643	8.16	6125	1	1	1	639.359	1276.7	2	1276.7	0.0013	472	482	0	69.86	36	4.4e-06	K	LALDLEIATYR	T
NGSrhino-CSM1_rep1	1	P04264	P04264	P04264 | K2C1_HUMAN | Keratin, type II cytoskeletal 1 (67 kDa cytokeratin) (Cytokeratin-1) (CK-1) (Hair alpha protein) (Keratin-1) (K1) (Type-II keratin Kb1)	7365	65847	231	29	53.2	643	8.16	6126	1	1	1	639.359	1276.7	2	1276.7	0.0014	472	482	0	77.17	36	8.1e-07	K	LALDLEIATYR	T
NGSrhino-CSM1_rep1	1	P04264	P04264	P04264 | K2C1_HUMAN | Keratin, type II cytoskeletal 1 (67 kDa cytokeratin) (Cytokeratin-1) (CK-1) (Hair alpha protein) (Keratin-1) (K1) (Type-II keratin Kb1)	7365	65847	231	29	53.2	643	8.16	6127	1	1	1	639.359	1276.7	2	1276.7	0.0014	472	482	0	57.04	36	8.4e-05	K	LALDLEIATYR	T
NGSrhino-CSM1_rep1	1	P04264	P04264	P04264 | K2C1_HUMAN | Keratin, type II cytoskeletal 1 (67 kDa cytokeratin) (Cytokeratin-1) (CK-1) (Hair alpha protein) (Keratin-1) (K1) (Type-II keratin Kb1)	7365	65847	231	29	53.2	643	8.16	6128	1	1	1	639.36	1276.7	2	1276.7	0.0018	472	482	0	64.65	36	1.4e-05	K	LALDLEIATYR	T
NGSrhino-CSM1_rep1	1	P04264	P04264	P04264 | K2C1_HUMAN | Keratin, type II cytoskeletal 1 (67 kDa cytokeratin) (Cytokeratin-1) (CK-1) (Hair alpha protein) (Keratin-1) (K1) (Type-II keratin Kb1)	7365	65847	231	29	53.2	643	8.16	6129	1	1	1	639.36	1276.7	2	1276.7	0.0018	472	482	0	72.35	36	2.5e-06	K	LALDLEIATYR	T
NGSrhino-CSM1_rep1	1	P04264	P04264	P04264 | K2C1_HUMAN | Keratin, type II cytoskeletal 1 (67 kDa cytokeratin) (Cytokeratin-1) (CK-1) (Hair alpha protein) (Keratin-1) (K1) (Type-II keratin Kb1)	7365	65847	231	29	53.2	643	8.16	6130	1	1	1	639.36	1276.7	2	1276.7	0.0021	472	482	0	55.27	36	0.00013	K	LALDLEIATYR	T
NGSrhino-CSM1_rep1	1	P04264	P04264	P04264 | K2C1_HUMAN | Keratin, type II cytoskeletal 1 (67 kDa cytokeratin) (Cytokeratin-1) (CK-1) (Hair alpha protein) (Keratin-1) (K1) (Type-II keratin Kb1)	7365	65847	231	29	53.2	643	8.16	6150	1	1	1	639.86	1277.71	2	1276.7	1.0029	472	482	0	69.22	35	4.5e-06	K	LALDLEIATYR	T
NGSrhino-CSM1_rep1	1	P04264	P04264	P04264 | K2C1_HUMAN | Keratin, type II cytoskeletal 1 (67 kDa cytokeratin) (Cytokeratin-1) (CK-1) (Hair alpha protein) (Keratin-1) (K1) (Type-II keratin Kb1)	7365	65847	231	29	53.2	643	8.16	6406	1	1	1	650.768	1299.52	2	1299.52	-0.0012	257	266	0	51.67	26	3.3e-05	K	NMQDMVEDYR	N
NGSrhino-CSM1_rep1	1	P04264	P04264	P04264 | K2C1_HUMAN | Keratin, type II cytoskeletal 1 (67 kDa cytokeratin) (Cytokeratin-1) (CK-1) (Hair alpha protein) (Keratin-1) (K1) (Type-II keratin Kb1)	7365	65847	231	29	53.2	643	8.16	6407	1	1	1	650.768	1299.52	2	1299.52	-0.0011	257	266	0	51.9	26	3.2e-05	K	NMQDMVEDYR	N
NGSrhino-CSM1_rep1	1	P04264	P04264	P04264 | K2C1_HUMAN | Keratin, type II cytoskeletal 1 (67 kDa cytokeratin) (Cytokeratin-1) (CK-1) (Hair alpha protein) (Keratin-1) (K1) (Type-II keratin Kb1)	7365	65847	231	29	53.2	643	8.16	6408	1	1	1	650.768	1299.52	2	1299.52	-0.0003	257	266	0	52.42	27	2.9e-05	K	NMQDMVEDYR	N
NGSrhino-CSM1_rep1	1	P04264	P04264	P04264 | K2C1_HUMAN | Keratin, type II cytoskeletal 1 (67 kDa cytokeratin) (Cytokeratin-1) (CK-1) (Hair alpha protein) (Keratin-1) (K1) (Type-II keratin Kb1)	7365	65847	231	29	53.2	643	8.16	6457	1	1	0	651.86	1301.71	2	1301.71	-0.002	343	354	0	61.08	36	3.8e-05	R	SLDLDSIIAEVK	A
NGSrhino-CSM1_rep1	1	P04264	P04264	P04264 | K2C1_HUMAN | Keratin, type II cytoskeletal 1 (67 kDa cytokeratin) (Cytokeratin-1) (CK-1) (Hair alpha protein) (Keratin-1) (K1) (Type-II keratin Kb1)	7365	65847	231	29	53.2	643	8.16	6458	1	1	0	651.86	1301.71	2	1301.71	-0.0016	343	354	0	71.58	37	3.8e-06	R	SLDLDSIIAEVK	A
NGSrhino-CSM1_rep1	1	P04264	P04264	P04264 | K2C1_HUMAN | Keratin, type II cytoskeletal 1 (67 kDa cytokeratin) (Cytokeratin-1) (CK-1) (Hair alpha protein) (Keratin-1) (K1) (Type-II keratin Kb1)	7365	65847	231	29	53.2	643	8.16	6459	1	1	0	651.861	1301.71	2	1301.71	-0.0012	343	354	0	81.59	37	3.8e-07	R	SLDLDSIIAEVK	A
NGSrhino-CSM1_rep1	1	P04264	P04264	P04264 | K2C1_HUMAN | Keratin, type II cytoskeletal 1 (67 kDa cytokeratin) (Cytokeratin-1) (CK-1) (Hair alpha protein) (Keratin-1) (K1) (Type-II keratin Kb1)	7365	65847	231	29	53.2	643	8.16	6460	1	1	0	651.861	1301.71	2	1301.71	-0.0009	343	354	0	57.1	37	0.00011	R	SLDLDSIIAEVK	A
NGSrhino-CSM1_rep1	1	P04264	P04264	P04264 | K2C1_HUMAN | Keratin, type II cytoskeletal 1 (67 kDa cytokeratin) (Cytokeratin-1) (CK-1) (Hair alpha protein) (Keratin-1) (K1) (Type-II keratin Kb1)	7365	65847	231	29	53.2	643	8.16	6462	1	1	0	651.861	1301.71	2	1301.71	-0.0003	343	354	0	68.11	37	8e-06	R	SLDLDSIIAEVK	A
NGSrhino-CSM1_rep1	1	P04264	P04264	P04264 | K2C1_HUMAN | Keratin, type II cytoskeletal 1 (67 kDa cytokeratin) (Cytokeratin-1) (CK-1) (Hair alpha protein) (Keratin-1) (K1) (Type-II keratin Kb1)	7365	65847	231	29	53.2	643	8.16	6463	1	1	0	651.861	1301.71	2	1301.71	-0.0002	343	354	0	68.51	37	7.4e-06	R	SLDLDSIIAEVK	A
NGSrhino-CSM1_rep1	1	P04264	P04264	P04264 | K2C1_HUMAN | Keratin, type II cytoskeletal 1 (67 kDa cytokeratin) (Cytokeratin-1) (CK-1) (Hair alpha protein) (Keratin-1) (K1) (Type-II keratin Kb1)	7365	65847	231	29	53.2	643	8.16	6464	1	1	0	651.861	1301.71	2	1301.71	-0.0001	343	354	0	70.5	37	4.8e-06	R	SLDLDSIIAEVK	A
NGSrhino-CSM1_rep1	1	P04264	P04264	P04264 | K2C1_HUMAN | Keratin, type II cytoskeletal 1 (67 kDa cytokeratin) (Cytokeratin-1) (CK-1) (Hair alpha protein) (Keratin-1) (K1) (Type-II keratin Kb1)	7365	65847	231	29	53.2	643	8.16	6465	1	1	0	651.861	1301.71	2	1301.71	0	343	354	0	75.64	37	1.5e-06	R	SLDLDSIIAEVK	A
NGSrhino-CSM1_rep1	1	P04264	P04264	P04264 | K2C1_HUMAN | Keratin, type II cytoskeletal 1 (67 kDa cytokeratin) (Cytokeratin-1) (CK-1) (Hair alpha protein) (Keratin-1) (K1) (Type-II keratin Kb1)	7365	65847	231	29	53.2	643	8.16	6466	1	1	0	651.861	1301.71	2	1301.71	0.0002	343	354	0	81.24	37	4e-07	R	SLDLDSIIAEVK	A
NGSrhino-CSM1_rep1	1	P04264	P04264	P04264 | K2C1_HUMAN | Keratin, type II cytoskeletal 1 (67 kDa cytokeratin) (Cytokeratin-1) (CK-1) (Hair alpha protein) (Keratin-1) (K1) (Type-II keratin Kb1)	7365	65847	231	29	53.2	643	8.16	6468	1	1	0	651.861	1301.71	2	1301.71	0.0003	343	354	0	47.47	37	0.00096	R	SLDLDSIIAEVK	A
NGSrhino-CSM1_rep1	1	P04264	P04264	P04264 | K2C1_HUMAN | Keratin, type II cytoskeletal 1 (67 kDa cytokeratin) (Cytokeratin-1) (CK-1) (Hair alpha protein) (Keratin-1) (K1) (Type-II keratin Kb1)	7365	65847	231	29	53.2	643	8.16	6557	1	1	0	654.83	1307.65	2	1307.65	-0.0007	267	276	2	46.01	36	0.0012	R	NKYEDEINKR	T
NGSrhino-CSM1_rep1	1	P04264	P04264	P04264 | K2C1_HUMAN | Keratin, type II cytoskeletal 1 (67 kDa cytokeratin) (Cytokeratin-1) (CK-1) (Hair alpha protein) (Keratin-1) (K1) (Type-II keratin Kb1)	7365	65847	231	29	53.2	643	8.16	6648	1	1	1	658.762	1315.51	2	1315.52	-0.008	257	266	0	44.84	22	5.7e-05	K	NMQDMVEDYR	N		Oxidation (M)	0.0200000000.0
NGSrhino-CSM1_rep1	1	P04264	P04264	P04264 | K2C1_HUMAN | Keratin, type II cytoskeletal 1 (67 kDa cytokeratin) (Cytokeratin-1) (CK-1) (Hair alpha protein) (Keratin-1) (K1) (Type-II keratin Kb1)	7365	65847	231	29	53.2	643	8.16	6649	1	1	1	658.765	1315.52	2	1315.52	-0.0018	257	266	0	37.52	23	0.00041	K	NMQDMVEDYR	N		Oxidation (M)	0.0200000000.0
NGSrhino-CSM1_rep1	1	P04264	P04264	P04264 | K2C1_HUMAN | Keratin, type II cytoskeletal 1 (67 kDa cytokeratin) (Cytokeratin-1) (CK-1) (Hair alpha protein) (Keratin-1) (K1) (Type-II keratin Kb1)	7365	65847	231	29	53.2	643	8.16	6650	1	1	1	658.765	1315.52	2	1315.52	-0.0013	257	266	0	33.12	23	0.0012	K	NMQDMVEDYR	N		Oxidation (M)	0.0000200000.0
NGSrhino-CSM1_rep1	1	P04264	P04264	P04264 | K2C1_HUMAN | Keratin, type II cytoskeletal 1 (67 kDa cytokeratin) (Cytokeratin-1) (CK-1) (Hair alpha protein) (Keratin-1) (K1) (Type-II keratin Kb1)	7365	65847	231	29	53.2	643	8.16	6651	1	1	1	658.765	1315.52	2	1315.52	-0.0012	257	266	0	33.51	23	0.0011	K	NMQDMVEDYR	N		Oxidation (M)	0.0200000000.0
NGSrhino-CSM1_rep1	1	P04264	P04264	P04264 | K2C1_HUMAN | Keratin, type II cytoskeletal 1 (67 kDa cytokeratin) (Cytokeratin-1) (CK-1) (Hair alpha protein) (Keratin-1) (K1) (Type-II keratin Kb1)	7365	65847	231	29	53.2	643	8.16	6652	1	1	1	658.765	1315.52	2	1315.52	-0.0011	257	266	0	58.53	23	3.5e-06	K	NMQDMVEDYR	N		Oxidation (M)	0.0000200000.0
NGSrhino-CSM1_rep1	1	P04264	P04264	P04264 | K2C1_HUMAN | Keratin, type II cytoskeletal 1 (67 kDa cytokeratin) (Cytokeratin-1) (CK-1) (Hair alpha protein) (Keratin-1) (K1) (Type-II keratin Kb1)	7365	65847	231	29	53.2	643	8.16	6654	1	1	1	658.765	1315.52	2	1315.52	-0.001	257	266	0	32.03	24	0.0016	K	NMQDMVEDYR	N		Oxidation (M)	0.0000200000.0
NGSrhino-CSM1_rep1	1	P04264	P04264	P04264 | K2C1_HUMAN | Keratin, type II cytoskeletal 1 (67 kDa cytokeratin) (Cytokeratin-1) (CK-1) (Hair alpha protein) (Keratin-1) (K1) (Type-II keratin Kb1)	7365	65847	231	29	53.2	643	8.16	6655	1	1	1	658.765	1315.52	2	1315.52	-0.0009	257	266	0	37.66	24	0.00044	K	NMQDMVEDYR	N		Oxidation (M)	0.0200000000.0
NGSrhino-CSM1_rep1	1	P04264	P04264	P04264 | K2C1_HUMAN | Keratin, type II cytoskeletal 1 (67 kDa cytokeratin) (Cytokeratin-1) (CK-1) (Hair alpha protein) (Keratin-1) (K1) (Type-II keratin Kb1)	7365	65847	231	29	53.2	643	8.16	6656	1	1	1	658.765	1315.52	2	1315.52	-0.0008	257	266	0	32.52	24	0.0014	K	NMQDMVEDYR	N		Oxidation (M)	0.0000200000.0
NGSrhino-CSM1_rep1	1	P04264	P04264	P04264 | K2C1_HUMAN | Keratin, type II cytoskeletal 1 (67 kDa cytokeratin) (Cytokeratin-1) (CK-1) (Hair alpha protein) (Keratin-1) (K1) (Type-II keratin Kb1)	7365	65847	231	29	53.2	643	8.16	6657	1	1	1	658.766	1315.52	2	1315.52	-0.0005	257	266	0	41.48	24	0.00018	K	NMQDMVEDYR	N		Oxidation (M)	0.0200000000.0
NGSrhino-CSM1_rep1	1	P04264	P04264	P04264 | K2C1_HUMAN | Keratin, type II cytoskeletal 1 (67 kDa cytokeratin) (Cytokeratin-1) (CK-1) (Hair alpha protein) (Keratin-1) (K1) (Type-II keratin Kb1)	7365	65847	231	29	53.2	643	8.16	6658	1	1	1	658.766	1315.52	2	1315.52	-0.0004	257	266	0	43.01	24	0.00013	K	NMQDMVEDYR	N		Oxidation (M)	0.0200000000.0
NGSrhino-CSM1_rep1	1	P04264	P04264	P04264 | K2C1_HUMAN | Keratin, type II cytoskeletal 1 (67 kDa cytokeratin) (Cytokeratin-1) (CK-1) (Hair alpha protein) (Keratin-1) (K1) (Type-II keratin Kb1)	7365	65847	231	29	53.2	643	8.16	6659	1	1	1	658.766	1315.52	2	1315.52	-0.0004	257	266	0	36.98	24	0.00051	K	NMQDMVEDYR	N		Oxidation (M)	0.0200000000.0
NGSrhino-CSM1_rep1	1	P04264	P04264	P04264 | K2C1_HUMAN | Keratin, type II cytoskeletal 1 (67 kDa cytokeratin) (Cytokeratin-1) (CK-1) (Hair alpha protein) (Keratin-1) (K1) (Type-II keratin Kb1)	7365	65847	231	29	53.2	643	8.16	6660	1	1	1	658.766	1315.52	2	1315.52	-0.0003	257	266	0	41.99	24	0.00016	K	NMQDMVEDYR	N		Oxidation (M)	0.0000200000.0
NGSrhino-CSM1_rep1	1	P04264	P04264	P04264 | K2C1_HUMAN | Keratin, type II cytoskeletal 1 (67 kDa cytokeratin) (Cytokeratin-1) (CK-1) (Hair alpha protein) (Keratin-1) (K1) (Type-II keratin Kb1)	7365	65847	231	29	53.2	643	8.16	6661	1	1	1	658.766	1315.52	2	1315.52	-0.0003	257	266	0	41.56	24	0.00018	K	NMQDMVEDYR	N		Oxidation (M)	0.0000200000.0
NGSrhino-CSM1_rep1	1	P04264	P04264	P04264 | K2C1_HUMAN | Keratin, type II cytoskeletal 1 (67 kDa cytokeratin) (Cytokeratin-1) (CK-1) (Hair alpha protein) (Keratin-1) (K1) (Type-II keratin Kb1)	7365	65847	231	29	53.2	643	8.16	6662	1	1	1	658.766	1315.52	2	1315.52	-0.0003	257	266	0	39.16	24	0.00031	K	NMQDMVEDYR	N		Oxidation (M)	0.0200000000.0
NGSrhino-CSM1_rep1	1	P04264	P04264	P04264 | K2C1_HUMAN | Keratin, type II cytoskeletal 1 (67 kDa cytokeratin) (Cytokeratin-1) (CK-1) (Hair alpha protein) (Keratin-1) (K1) (Type-II keratin Kb1)	7365	65847	231	29	53.2	643	8.16	6663	1	1	1	658.766	1315.52	2	1315.52	-0.0002	257	266	0	37.02	24	0.00051	K	NMQDMVEDYR	N		Oxidation (M)	0.0200000000.0
NGSrhino-CSM1_rep1	1	P04264	P04264	P04264 | K2C1_HUMAN | Keratin, type II cytoskeletal 1 (67 kDa cytokeratin) (Cytokeratin-1) (CK-1) (Hair alpha protein) (Keratin-1) (K1) (Type-II keratin Kb1)	7365	65847	231	29	53.2	643	8.16	6664	1	1	1	658.766	1315.52	2	1315.52	-0.0002	257	266	0	43.15	24	0.00012	K	NMQDMVEDYR	N		Oxidation (M)	0.0200000000.0
NGSrhino-CSM1_rep1	1	P04264	P04264	P04264 | K2C1_HUMAN | Keratin, type II cytoskeletal 1 (67 kDa cytokeratin) (Cytokeratin-1) (CK-1) (Hair alpha protein) (Keratin-1) (K1) (Type-II keratin Kb1)	7365	65847	231	29	53.2	643	8.16	6665	1	1	1	658.766	1315.52	2	1315.52	-0.0001	257	266	0	39.82	24	0.00027	K	NMQDMVEDYR	N		Oxidation (M)	0.0200000000.0
NGSrhino-CSM1_rep1	1	P04264	P04264	P04264 | K2C1_HUMAN | Keratin, type II cytoskeletal 1 (67 kDa cytokeratin) (Cytokeratin-1) (CK-1) (Hair alpha protein) (Keratin-1) (K1) (Type-II keratin Kb1)	7365	65847	231	29	53.2	643	8.16	6666	1	1	1	658.766	1315.52	2	1315.52	-0.0001	257	266	0	40.58	24	0.00022	K	NMQDMVEDYR	N		Oxidation (M)	0.0200000000.0
NGSrhino-CSM1_rep1	1	P04264	P04264	P04264 | K2C1_HUMAN | Keratin, type II cytoskeletal 1 (67 kDa cytokeratin) (Cytokeratin-1) (CK-1) (Hair alpha protein) (Keratin-1) (K1) (Type-II keratin Kb1)	7365	65847	231	29	53.2	643	8.16	6667	1	1	1	658.766	1315.52	2	1315.52	-0.0001	257	266	0	38.94	24	0.00033	K	NMQDMVEDYR	N		Oxidation (M)	0.0200000000.0
NGSrhino-CSM1_rep1	1	P04264	P04264	P04264 | K2C1_HUMAN | Keratin, type II cytoskeletal 1 (67 kDa cytokeratin) (Cytokeratin-1) (CK-1) (Hair alpha protein) (Keratin-1) (K1) (Type-II keratin Kb1)	7365	65847	231	29	53.2	643	8.16	6668	1	1	1	658.766	1315.52	2	1315.52	0	257	266	0	39.54	24	0.00028	K	NMQDMVEDYR	N		Oxidation (M)	0.0200000000.0
NGSrhino-CSM1_rep1	1	P04264	P04264	P04264 | K2C1_HUMAN | Keratin, type II cytoskeletal 1 (67 kDa cytokeratin) (Cytokeratin-1) (CK-1) (Hair alpha protein) (Keratin-1) (K1) (Type-II keratin Kb1)	7365	65847	231	29	53.2	643	8.16	6669	1	1	1	658.766	1315.52	2	1315.52	0	257	266	0	45.69	24	6.9e-05	K	NMQDMVEDYR	N		Oxidation (M)	0.0000200000.0
NGSrhino-CSM1_rep1	1	P04264	P04264	P04264 | K2C1_HUMAN | Keratin, type II cytoskeletal 1 (67 kDa cytokeratin) (Cytokeratin-1) (CK-1) (Hair alpha protein) (Keratin-1) (K1) (Type-II keratin Kb1)	7365	65847	231	29	53.2	643	8.16	6670	1	1	1	658.766	1315.52	2	1315.52	0.0001	257	266	0	32.51	24	0.0014	K	NMQDMVEDYR	N		Oxidation (M)	0.0000200000.0
NGSrhino-CSM1_rep1	1	P04264	P04264	P04264 | K2C1_HUMAN | Keratin, type II cytoskeletal 1 (67 kDa cytokeratin) (Cytokeratin-1) (CK-1) (Hair alpha protein) (Keratin-1) (K1) (Type-II keratin Kb1)	7365	65847	231	29	53.2	643	8.16	6671	1	1	1	658.766	1315.52	2	1315.52	0.0002	257	266	0	34.83	24	0.00084	K	NMQDMVEDYR	N		Oxidation (M)	0.0000200000.0
NGSrhino-CSM1_rep1	1	P04264	P04264	P04264 | K2C1_HUMAN | Keratin, type II cytoskeletal 1 (67 kDa cytokeratin) (Cytokeratin-1) (CK-1) (Hair alpha protein) (Keratin-1) (K1) (Type-II keratin Kb1)	7365	65847	231	29	53.2	643	8.16	6672	1	1	1	658.766	1315.52	2	1315.52	0.0007	257	266	0	38.51	24	0.00036	K	NMQDMVEDYR	N		Oxidation (M)	0.0200000000.0
NGSrhino-CSM1_rep1	1	P04264	P04264	P04264 | K2C1_HUMAN | Keratin, type II cytoskeletal 1 (67 kDa cytokeratin) (Cytokeratin-1) (CK-1) (Hair alpha protein) (Keratin-1) (K1) (Type-II keratin Kb1)	7365	65847	231	29	53.2	643	8.16	6673	1	1	1	658.766	1315.52	2	1315.52	0.001	257	266	0	31.45	24	0.0018	K	NMQDMVEDYR	N		Oxidation (M)	0.0200000000.0
NGSrhino-CSM1_rep1	1	P04264	P04264	P04264 | K2C1_HUMAN | Keratin, type II cytoskeletal 1 (67 kDa cytokeratin) (Cytokeratin-1) (CK-1) (Hair alpha protein) (Keratin-1) (K1) (Type-II keratin Kb1)	7365	65847	231	29	53.2	643	8.16	6674	1	1	1	658.766	1315.52	2	1315.52	0.0012	257	266	0	35.77	24	0.00068	K	NMQDMVEDYR	N		Oxidation (M)	0.0200000000.0
NGSrhino-CSM1_rep1	1	P04264	P04264	P04264 | K2C1_HUMAN | Keratin, type II cytoskeletal 1 (67 kDa cytokeratin) (Cytokeratin-1) (CK-1) (Hair alpha protein) (Keratin-1) (K1) (Type-II keratin Kb1)	7365	65847	231	29	53.2	643	8.16	6675	1	1	1	658.766	1315.52	2	1315.52	0.0012	257	266	0	33.19	24	0.0012	K	NMQDMVEDYR	N		Oxidation (M)	0.0200000000.0
NGSrhino-CSM1_rep1	1	P04264	P04264	P04264 | K2C1_HUMAN | Keratin, type II cytoskeletal 1 (67 kDa cytokeratin) (Cytokeratin-1) (CK-1) (Hair alpha protein) (Keratin-1) (K1) (Type-II keratin Kb1)	7365	65847	231	29	53.2	643	8.16	6676	1	1	1	658.768	1315.52	2	1315.52	0.0034	257	266	0	35.09	24	0.00091	K	NMQDMVEDYR	N		Oxidation (M)	0.0200000000.0
NGSrhino-CSM1_rep1	1	P04264	P04264	P04264 | K2C1_HUMAN | Keratin, type II cytoskeletal 1 (67 kDa cytokeratin) (Cytokeratin-1) (CK-1) (Hair alpha protein) (Keratin-1) (K1) (Type-II keratin Kb1)	7365	65847	231	29	53.2	643	8.16	6878	1	1	1	666.763	1331.51	2	1331.51	-0.0017	257	266	0	31.93	22	0.0011	K	NMQDMVEDYR	N		2 Oxidation (M)	0.0200200000.0
NGSrhino-CSM1_rep1	1	P04264	P04264	P04264 | K2C1_HUMAN | Keratin, type II cytoskeletal 1 (67 kDa cytokeratin) (Cytokeratin-1) (CK-1) (Hair alpha protein) (Keratin-1) (K1) (Type-II keratin Kb1)	7365	65847	231	29	53.2	643	8.16	6880	1	1	1	666.763	1331.51	2	1331.51	-0.0014	257	266	0	42.35	22	9.6e-05	K	NMQDMVEDYR	N		2 Oxidation (M)	0.0200200000.0
NGSrhino-CSM1_rep1	1	P04264	P04264	P04264 | K2C1_HUMAN | Keratin, type II cytoskeletal 1 (67 kDa cytokeratin) (Cytokeratin-1) (CK-1) (Hair alpha protein) (Keratin-1) (K1) (Type-II keratin Kb1)	7365	65847	231	29	53.2	643	8.16	6881	1	1	1	666.763	1331.51	2	1331.51	-0.0014	257	266	0	47.69	22	2.8e-05	K	NMQDMVEDYR	N		2 Oxidation (M)	0.0200200000.0
NGSrhino-CSM1_rep1	1	P04264	P04264	P04264 | K2C1_HUMAN | Keratin, type II cytoskeletal 1 (67 kDa cytokeratin) (Cytokeratin-1) (CK-1) (Hair alpha protein) (Keratin-1) (K1) (Type-II keratin Kb1)	7365	65847	231	29	53.2	643	8.16	6882	1	1	1	666.763	1331.51	2	1331.51	-0.0013	257	266	0	47.96	22	2.6e-05	K	NMQDMVEDYR	N		2 Oxidation (M)	0.0200200000.0
NGSrhino-CSM1_rep1	1	P04264	P04264	P04264 | K2C1_HUMAN | Keratin, type II cytoskeletal 1 (67 kDa cytokeratin) (Cytokeratin-1) (CK-1) (Hair alpha protein) (Keratin-1) (K1) (Type-II keratin Kb1)	7365	65847	231	29	53.2	643	8.16	6883	1	1	1	666.763	1331.51	2	1331.51	-0.0013	257	266	0	38.83	22	0.00022	K	NMQDMVEDYR	N		2 Oxidation (M)	0.0200200000.0
NGSrhino-CSM1_rep1	1	P04264	P04264	P04264 | K2C1_HUMAN | Keratin, type II cytoskeletal 1 (67 kDa cytokeratin) (Cytokeratin-1) (CK-1) (Hair alpha protein) (Keratin-1) (K1) (Type-II keratin Kb1)	7365	65847	231	29	53.2	643	8.16	6884	1	1	1	666.763	1331.51	2	1331.51	-0.0011	257	266	0	47.27	22	3.1e-05	K	NMQDMVEDYR	N		2 Oxidation (M)	0.0200200000.0
NGSrhino-CSM1_rep1	1	P04264	P04264	P04264 | K2C1_HUMAN | Keratin, type II cytoskeletal 1 (67 kDa cytokeratin) (Cytokeratin-1) (CK-1) (Hair alpha protein) (Keratin-1) (K1) (Type-II keratin Kb1)	7365	65847	231	29	53.2	643	8.16	6885	1	1	1	666.763	1331.51	2	1331.51	-0.0011	257	266	0	49.19	22	2e-05	K	NMQDMVEDYR	N		2 Oxidation (M)	0.0200200000.0
NGSrhino-CSM1_rep1	1	P04264	P04264	P04264 | K2C1_HUMAN | Keratin, type II cytoskeletal 1 (67 kDa cytokeratin) (Cytokeratin-1) (CK-1) (Hair alpha protein) (Keratin-1) (K1) (Type-II keratin Kb1)	7365	65847	231	29	53.2	643	8.16	6886	1	1	1	666.763	1331.51	2	1331.51	-0.0011	257	266	0	47.07	22	3.2e-05	K	NMQDMVEDYR	N		2 Oxidation (M)	0.0200200000.0
NGSrhino-CSM1_rep1	1	P04264	P04264	P04264 | K2C1_HUMAN | Keratin, type II cytoskeletal 1 (67 kDa cytokeratin) (Cytokeratin-1) (CK-1) (Hair alpha protein) (Keratin-1) (K1) (Type-II keratin Kb1)	7365	65847	231	29	53.2	643	8.16	6888	1	1	1	666.763	1331.51	2	1331.51	-0.001	257	266	0	50.42	22	1.5e-05	K	NMQDMVEDYR	N		2 Oxidation (M)	0.0200200000.0
NGSrhino-CSM1_rep1	1	P04264	P04264	P04264 | K2C1_HUMAN | Keratin, type II cytoskeletal 1 (67 kDa cytokeratin) (Cytokeratin-1) (CK-1) (Hair alpha protein) (Keratin-1) (K1) (Type-II keratin Kb1)	7365	65847	231	29	53.2	643	8.16	6889	1	1	1	666.763	1331.51	2	1331.51	-0.001	257	266	0	58.2	22	2.5e-06	K	NMQDMVEDYR	N		2 Oxidation (M)	0.0200200000.0
NGSrhino-CSM1_rep1	1	P04264	P04264	P04264 | K2C1_HUMAN | Keratin, type II cytoskeletal 1 (67 kDa cytokeratin) (Cytokeratin-1) (CK-1) (Hair alpha protein) (Keratin-1) (K1) (Type-II keratin Kb1)	7365	65847	231	29	53.2	643	8.16	6890	1	1	1	666.763	1331.51	2	1331.51	-0.001	257	266	0	57.43	22	3e-06	K	NMQDMVEDYR	N		2 Oxidation (M)	0.0200200000.0
NGSrhino-CSM1_rep1	1	P04264	P04264	P04264 | K2C1_HUMAN | Keratin, type II cytoskeletal 1 (67 kDa cytokeratin) (Cytokeratin-1) (CK-1) (Hair alpha protein) (Keratin-1) (K1) (Type-II keratin Kb1)	7365	65847	231	29	53.2	643	8.16	6891	1	1	1	666.763	1331.51	2	1331.51	-0.001	257	266	0	46.6	22	3.6e-05	K	NMQDMVEDYR	N		2 Oxidation (M)	0.0200200000.0
NGSrhino-CSM1_rep1	1	P04264	P04264	P04264 | K2C1_HUMAN | Keratin, type II cytoskeletal 1 (67 kDa cytokeratin) (Cytokeratin-1) (CK-1) (Hair alpha protein) (Keratin-1) (K1) (Type-II keratin Kb1)	7365	65847	231	29	53.2	643	8.16	6892	1	1	1	666.763	1331.51	2	1331.51	-0.001	257	266	0	45.05	22	5.2e-05	K	NMQDMVEDYR	N		2 Oxidation (M)	0.0200200000.0
NGSrhino-CSM1_rep1	1	P04264	P04264	P04264 | K2C1_HUMAN | Keratin, type II cytoskeletal 1 (67 kDa cytokeratin) (Cytokeratin-1) (CK-1) (Hair alpha protein) (Keratin-1) (K1) (Type-II keratin Kb1)	7365	65847	231	29	53.2	643	8.16	6893	1	1	1	666.763	1331.51	2	1331.51	-0.0009	257	266	0	46.75	22	3.5e-05	K	NMQDMVEDYR	N		2 Oxidation (M)	0.0200200000.0
NGSrhino-CSM1_rep1	1	P04264	P04264	P04264 | K2C1_HUMAN | Keratin, type II cytoskeletal 1 (67 kDa cytokeratin) (Cytokeratin-1) (CK-1) (Hair alpha protein) (Keratin-1) (K1) (Type-II keratin Kb1)	7365	65847	231	29	53.2	643	8.16	6894	1	1	1	666.763	1331.51	2	1331.51	-0.0009	257	266	0	41.01	22	0.00013	K	NMQDMVEDYR	N		2 Oxidation (M)	0.0200200000.0
NGSrhino-CSM1_rep1	1	P04264	P04264	P04264 | K2C1_HUMAN | Keratin, type II cytoskeletal 1 (67 kDa cytokeratin) (Cytokeratin-1) (CK-1) (Hair alpha protein) (Keratin-1) (K1) (Type-II keratin Kb1)	7365	65847	231	29	53.2	643	8.16	6895	1	1	1	666.763	1331.51	2	1331.51	-0.0009	257	266	0	39.42	22	0.00019	K	NMQDMVEDYR	N		2 Oxidation (M)	0.0200200000.0
NGSrhino-CSM1_rep1	1	P04264	P04264	P04264 | K2C1_HUMAN | Keratin, type II cytoskeletal 1 (67 kDa cytokeratin) (Cytokeratin-1) (CK-1) (Hair alpha protein) (Keratin-1) (K1) (Type-II keratin Kb1)	7365	65847	231	29	53.2	643	8.16	6896	1	1	1	666.763	1331.51	2	1331.51	-0.0009	257	266	0	37.47	22	0.0003	K	NMQDMVEDYR	N		2 Oxidation (M)	0.0200200000.0
NGSrhino-CSM1_rep1	1	P04264	P04264	P04264 | K2C1_HUMAN | Keratin, type II cytoskeletal 1 (67 kDa cytokeratin) (Cytokeratin-1) (CK-1) (Hair alpha protein) (Keratin-1) (K1) (Type-II keratin Kb1)	7365	65847	231	29	53.2	643	8.16	6897	1	1	1	666.763	1331.51	2	1331.51	-0.0008	257	266	0	56.72	22	3.5e-06	K	NMQDMVEDYR	N		2 Oxidation (M)	0.0200200000.0
NGSrhino-CSM1_rep1	1	P04264	P04264	P04264 | K2C1_HUMAN | Keratin, type II cytoskeletal 1 (67 kDa cytokeratin) (Cytokeratin-1) (CK-1) (Hair alpha protein) (Keratin-1) (K1) (Type-II keratin Kb1)	7365	65847	231	29	53.2	643	8.16	6898	1	1	1	666.763	1331.51	2	1331.51	-0.0008	257	266	0	38.57	22	0.00023	K	NMQDMVEDYR	N		2 Oxidation (M)	0.0200200000.0
NGSrhino-CSM1_rep1	1	P04264	P04264	P04264 | K2C1_HUMAN | Keratin, type II cytoskeletal 1 (67 kDa cytokeratin) (Cytokeratin-1) (CK-1) (Hair alpha protein) (Keratin-1) (K1) (Type-II keratin Kb1)	7365	65847	231	29	53.2	643	8.16	6899	1	1	1	666.763	1331.51	2	1331.51	-0.0007	257	266	0	56.81	22	3.4e-06	K	NMQDMVEDYR	N		2 Oxidation (M)	0.0200200000.0
NGSrhino-CSM1_rep1	1	P04264	P04264	P04264 | K2C1_HUMAN | Keratin, type II cytoskeletal 1 (67 kDa cytokeratin) (Cytokeratin-1) (CK-1) (Hair alpha protein) (Keratin-1) (K1) (Type-II keratin Kb1)	7365	65847	231	29	53.2	643	8.16	6900	1	1	1	666.763	1331.51	2	1331.51	-0.0006	257	266	0	59.53	22	1.8e-06	K	NMQDMVEDYR	N		2 Oxidation (M)	0.0200200000.0
NGSrhino-CSM1_rep1	1	P04264	P04264	P04264 | K2C1_HUMAN | Keratin, type II cytoskeletal 1 (67 kDa cytokeratin) (Cytokeratin-1) (CK-1) (Hair alpha protein) (Keratin-1) (K1) (Type-II keratin Kb1)	7365	65847	231	29	53.2	643	8.16	6901	1	1	1	666.763	1331.51	2	1331.51	-0.0006	257	266	0	36.32	22	0.00039	K	NMQDMVEDYR	N		2 Oxidation (M)	0.0200200000.0
NGSrhino-CSM1_rep1	1	P04264	P04264	P04264 | K2C1_HUMAN | Keratin, type II cytoskeletal 1 (67 kDa cytokeratin) (Cytokeratin-1) (CK-1) (Hair alpha protein) (Keratin-1) (K1) (Type-II keratin Kb1)	7365	65847	231	29	53.2	643	8.16	6902	1	1	1	666.763	1331.51	2	1331.51	-0.0005	257	266	0	50.21	22	1.6e-05	K	NMQDMVEDYR	N		2 Oxidation (M)	0.0200200000.0
NGSrhino-CSM1_rep1	1	P04264	P04264	P04264 | K2C1_HUMAN | Keratin, type II cytoskeletal 1 (67 kDa cytokeratin) (Cytokeratin-1) (CK-1) (Hair alpha protein) (Keratin-1) (K1) (Type-II keratin Kb1)	7365	65847	231	29	53.2	643	8.16	6903	1	1	1	666.763	1331.51	2	1331.51	-0.0004	257	266	0	44.44	22	5.9e-05	K	NMQDMVEDYR	N		2 Oxidation (M)	0.0200200000.0
NGSrhino-CSM1_rep1	1	P04264	P04264	P04264 | K2C1_HUMAN | Keratin, type II cytoskeletal 1 (67 kDa cytokeratin) (Cytokeratin-1) (CK-1) (Hair alpha protein) (Keratin-1) (K1) (Type-II keratin Kb1)	7365	65847	231	29	53.2	643	8.16	6904	1	1	1	666.763	1331.51	2	1331.51	-0.0003	257	266	0	38.22	22	0.00025	K	NMQDMVEDYR	N		2 Oxidation (M)	0.0200200000.0
NGSrhino-CSM1_rep1	1	P04264	P04264	P04264 | K2C1_HUMAN | Keratin, type II cytoskeletal 1 (67 kDa cytokeratin) (Cytokeratin-1) (CK-1) (Hair alpha protein) (Keratin-1) (K1) (Type-II keratin Kb1)	7365	65847	231	29	53.2	643	8.16	6905	1	1	1	666.763	1331.51	2	1331.51	-0.0003	257	266	0	53.02	22	8.2e-06	K	NMQDMVEDYR	N		2 Oxidation (M)	0.0200200000.0
NGSrhino-CSM1_rep1	1	P04264	P04264	P04264 | K2C1_HUMAN | Keratin, type II cytoskeletal 1 (67 kDa cytokeratin) (Cytokeratin-1) (CK-1) (Hair alpha protein) (Keratin-1) (K1) (Type-II keratin Kb1)	7365	65847	231	29	53.2	643	8.16	6906	1	1	1	666.763	1331.51	2	1331.51	-0.0001	257	266	0	47.88	22	2.7e-05	K	NMQDMVEDYR	N		2 Oxidation (M)	0.0200200000.0
NGSrhino-CSM1_rep1	1	P04264	P04264	P04264 | K2C1_HUMAN | Keratin, type II cytoskeletal 1 (67 kDa cytokeratin) (Cytokeratin-1) (CK-1) (Hair alpha protein) (Keratin-1) (K1) (Type-II keratin Kb1)	7365	65847	231	29	53.2	643	8.16	7229	1	1	1	679.348	1356.68	2	1356.69	-0.0067	443	454	0	59.29	36	5e-05	K	LNDLEDALQQAK	E
NGSrhino-CSM1_rep1	1	P04264	P04264	P04264 | K2C1_HUMAN | Keratin, type II cytoskeletal 1 (67 kDa cytokeratin) (Cytokeratin-1) (CK-1) (Hair alpha protein) (Keratin-1) (K1) (Type-II keratin Kb1)	7365	65847	231	29	53.2	643	8.16	7230	1	1	1	679.348	1356.68	2	1356.69	-0.0061	443	454	0	62.65	36	2.3e-05	K	LNDLEDALQQAK	E
NGSrhino-CSM1_rep1	1	P04264	P04264	P04264 | K2C1_HUMAN | Keratin, type II cytoskeletal 1 (67 kDa cytokeratin) (Cytokeratin-1) (CK-1) (Hair alpha protein) (Keratin-1) (K1) (Type-II keratin Kb1)	7365	65847	231	29	53.2	643	8.16	7231	1	1	1	679.35	1356.68	2	1356.69	-0.0035	443	454	0	44.59	36	0.0015	K	LNDLEDALQQAK	E
NGSrhino-CSM1_rep1	1	P04264	P04264	P04264 | K2C1_HUMAN | Keratin, type II cytoskeletal 1 (67 kDa cytokeratin) (Cytokeratin-1) (CK-1) (Hair alpha protein) (Keratin-1) (K1) (Type-II keratin Kb1)	7365	65847	231	29	53.2	643	8.16	7232	1	1	1	679.35	1356.69	2	1356.69	-0.0026	443	454	0	75.5	36	1.2e-06	K	LNDLEDALQQAK	E
NGSrhino-CSM1_rep1	1	P04264	P04264	P04264 | K2C1_HUMAN | Keratin, type II cytoskeletal 1 (67 kDa cytokeratin) (Cytokeratin-1) (CK-1) (Hair alpha protein) (Keratin-1) (K1) (Type-II keratin Kb1)	7365	65847	231	29	53.2	643	8.16	7234	1	1	1	679.351	1356.69	2	1356.69	-0.0006	443	454	0	59.86	36	4.6e-05	K	LNDLEDALQQAK	E
NGSrhino-CSM1_rep1	1	P04264	P04264	P04264 | K2C1_HUMAN | Keratin, type II cytoskeletal 1 (67 kDa cytokeratin) (Cytokeratin-1) (CK-1) (Hair alpha protein) (Keratin-1) (K1) (Type-II keratin Kb1)	7365	65847	231	29	53.2	643	8.16	7235	1	1	1	679.351	1356.69	2	1356.69	-0.0004	443	454	0	87.1	36	8.7e-08	K	LNDLEDALQQAK	E
NGSrhino-CSM1_rep1	1	P04264	P04264	P04264 | K2C1_HUMAN | Keratin, type II cytoskeletal 1 (67 kDa cytokeratin) (Cytokeratin-1) (CK-1) (Hair alpha protein) (Keratin-1) (K1) (Type-II keratin Kb1)	7365	65847	231	29	53.2	643	8.16	7236	1	1	1	679.351	1356.69	2	1356.69	-0.0004	443	454	0	81.14	36	3.4e-07	K	LNDLEDALQQAK	E
NGSrhino-CSM1_rep1	1	P04264	P04264	P04264 | K2C1_HUMAN | Keratin, type II cytoskeletal 1 (67 kDa cytokeratin) (Cytokeratin-1) (CK-1) (Hair alpha protein) (Keratin-1) (K1) (Type-II keratin Kb1)	7365	65847	231	29	53.2	643	8.16	7237	1	1	1	679.352	1356.69	2	1356.69	0.0011	443	454	0	56.15	36	9.8e-05	K	LNDLEDALQQAK	E
NGSrhino-CSM1_rep1	1	P04264	P04264	P04264 | K2C1_HUMAN | Keratin, type II cytoskeletal 1 (67 kDa cytokeratin) (Cytokeratin-1) (CK-1) (Hair alpha protein) (Keratin-1) (K1) (Type-II keratin Kb1)	7365	65847	231	29	53.2	643	8.16	7238	1	1	1	679.352	1356.69	2	1356.69	0.0011	443	454	0	56.82	36	8.4e-05	K	LNDLEDALQQAK	E
NGSrhino-CSM1_rep1	1	P04264	P04264	P04264 | K2C1_HUMAN | Keratin, type II cytoskeletal 1 (67 kDa cytokeratin) (Cytokeratin-1) (CK-1) (Hair alpha protein) (Keratin-1) (K1) (Type-II keratin Kb1)	7365	65847	231	29	53.2	643	8.16	7599	1	1	0	692.347	1382.68	2	1382.68	-0.003	185	196	0	56.53	36	9.2e-05	K	SLNNQFASFIDK	V
NGSrhino-CSM1_rep1	1	P04264	P04264	P04264 | K2C1_HUMAN | Keratin, type II cytoskeletal 1 (67 kDa cytokeratin) (Cytokeratin-1) (CK-1) (Hair alpha protein) (Keratin-1) (K1) (Type-II keratin Kb1)	7365	65847	231	29	53.2	643	8.16	7601	1	1	0	692.347	1382.68	2	1382.68	-0.0025	185	196	0	66.83	36	9e-06	K	SLNNQFASFIDK	V
NGSrhino-CSM1_rep1	1	P04264	P04264	P04264 | K2C1_HUMAN | Keratin, type II cytoskeletal 1 (67 kDa cytokeratin) (Cytokeratin-1) (CK-1) (Hair alpha protein) (Keratin-1) (K1) (Type-II keratin Kb1)	7365	65847	231	29	53.2	643	8.16	7602	1	1	0	692.348	1382.68	2	1382.68	-0.0024	185	196	0	88.31	36	6.5e-08	K	SLNNQFASFIDK	V
NGSrhino-CSM1_rep1	1	P04264	P04264	P04264 | K2C1_HUMAN | Keratin, type II cytoskeletal 1 (67 kDa cytokeratin) (Cytokeratin-1) (CK-1) (Hair alpha protein) (Keratin-1) (K1) (Type-II keratin Kb1)	7365	65847	231	29	53.2	643	8.16	7603	1	1	0	692.349	1382.68	2	1382.68	-0.0001	185	196	0	68.41	36	6.4e-06	K	SLNNQFASFIDK	V
NGSrhino-CSM1_rep1	1	P04264	P04264	P04264 | K2C1_HUMAN | Keratin, type II cytoskeletal 1 (67 kDa cytokeratin) (Cytokeratin-1) (CK-1) (Hair alpha protein) (Keratin-1) (K1) (Type-II keratin Kb1)	7365	65847	231	29	53.2	643	8.16	7604	1	1	0	692.349	1382.68	2	1382.68	0.0001	185	196	0	88.57	36	6.1e-08	K	SLNNQFASFIDK	V
NGSrhino-CSM1_rep1	1	P04264	P04264	P04264 | K2C1_HUMAN | Keratin, type II cytoskeletal 1 (67 kDa cytokeratin) (Cytokeratin-1) (CK-1) (Hair alpha protein) (Keratin-1) (K1) (Type-II keratin Kb1)	7365	65847	231	29	53.2	643	8.16	7605	1	1	0	692.349	1382.68	2	1382.68	0.0002	185	196	0	88.32	36	6.2e-08	K	SLNNQFASFIDK	V
NGSrhino-CSM1_rep1	1	P04264	P04264	P04264 | K2C1_HUMAN | Keratin, type II cytoskeletal 1 (67 kDa cytokeratin) (Cytokeratin-1) (CK-1) (Hair alpha protein) (Keratin-1) (K1) (Type-II keratin Kb1)	7365	65847	231	29	53.2	643	8.16	8076	1	1	1	711.372	1420.73	2	1420.73	-0.0006	276	287	1	54.46	37	0.00022	K	RTNAENEFVTIK	K
NGSrhino-CSM1_rep1	1	P04264	P04264	P04264 | K2C1_HUMAN | Keratin, type II cytoskeletal 1 (67 kDa cytokeratin) (Cytokeratin-1) (CK-1) (Hair alpha protein) (Keratin-1) (K1) (Type-II keratin Kb1)	7365	65847	231	29	53.2	643	8.16	8077	1	1	1	711.373	1420.73	2	1420.73	-0.0004	276	287	1	41.9	37	0.004	K	RTNAENEFVTIK	K
NGSrhino-CSM1_rep1	1	P04264	P04264	P04264 | K2C1_HUMAN | Keratin, type II cytoskeletal 1 (67 kDa cytokeratin) (Cytokeratin-1) (CK-1) (Hair alpha protein) (Keratin-1) (K1) (Type-II keratin Kb1)	7365	65847	231	29	53.2	643	8.16	8078	1	1	1	711.373	1420.73	2	1420.73	-0.0003	276	287	1	43.37	37	0.0028	K	RTNAENEFVTIK	K
NGSrhino-CSM1_rep1	1	P04264	P04264	P04264 | K2C1_HUMAN | Keratin, type II cytoskeletal 1 (67 kDa cytokeratin) (Cytokeratin-1) (CK-1) (Hair alpha protein) (Keratin-1) (K1) (Type-II keratin Kb1)	7365	65847	231	29	53.2	643	8.16	8080	1	1	1	474.584	1420.73	3	1420.73	0.0006	276	287	1	52.52	37	0.00031	K	RTNAENEFVTIK	K
NGSrhino-CSM1_rep1	1	P04264	P04264	P04264 | K2C1_HUMAN | Keratin, type II cytoskeletal 1 (67 kDa cytokeratin) (Cytokeratin-1) (CK-1) (Hair alpha protein) (Keratin-1) (K1) (Type-II keratin Kb1)	7365	65847	231	29	53.2	643	8.16	8082	1	1	1	474.585	1420.73	3	1420.73	0.001	276	287	1	58.29	37	8.3e-05	K	RTNAENEFVTIK	K
NGSrhino-CSM1_rep1	1	P04264	P04264	P04264 | K2C1_HUMAN | Keratin, type II cytoskeletal 1 (67 kDa cytokeratin) (Cytokeratin-1) (CK-1) (Hair alpha protein) (Keratin-1) (K1) (Type-II keratin Kb1)	7365	65847	231	29	53.2	643	8.16	8707	1	1	1	738.376	1474.74	2	1474.74	-0.0033	211	222	0	44.82	37	0.0018	K	WELLQQVDTSTR	T
NGSrhino-CSM1_rep1	1	P04264	P04264	P04264 | K2C1_HUMAN | Keratin, type II cytoskeletal 1 (67 kDa cytokeratin) (Cytokeratin-1) (CK-1) (Hair alpha protein) (Keratin-1) (K1) (Type-II keratin Kb1)	7365	65847	231	29	53.2	643	8.16	8708	1	1	1	738.377	1474.74	2	1474.74	-0.0016	211	222	0	41.67	37	0.0037	K	WELLQQVDTSTR	T
NGSrhino-CSM1_rep1	1	P04264	P04264	P04264 | K2C1_HUMAN | Keratin, type II cytoskeletal 1 (67 kDa cytokeratin) (Cytokeratin-1) (CK-1) (Hair alpha protein) (Keratin-1) (K1) (Type-II keratin Kb1)	7365	65847	231	29	53.2	643	8.16	8709	1	1	1	738.377	1474.74	2	1474.74	-0.0014	211	222	0	69.4	37	6e-06	K	WELLQQVDTSTR	T
NGSrhino-CSM1_rep1	1	P04264	P04264	P04264 | K2C1_HUMAN | Keratin, type II cytoskeletal 1 (67 kDa cytokeratin) (Cytokeratin-1) (CK-1) (Hair alpha protein) (Keratin-1) (K1) (Type-II keratin Kb1)	7365	65847	231	29	53.2	643	8.16	8710	1	1	1	738.378	1474.74	2	1474.74	-0.001	211	222	0	74.13	37	2e-06	K	WELLQQVDTSTR	T
NGSrhino-CSM1_rep1	1	P04264	P04264	P04264 | K2C1_HUMAN | Keratin, type II cytoskeletal 1 (67 kDa cytokeratin) (Cytokeratin-1) (CK-1) (Hair alpha protein) (Keratin-1) (K1) (Type-II keratin Kb1)	7365	65847	231	29	53.2	643	8.16	8711	1	1	1	738.378	1474.74	2	1474.74	0.0003	211	222	0	40.18	37	0.0053	K	WELLQQVDTSTR	T
NGSrhino-CSM1_rep1	1	P04264	P04264	P04264 | K2C1_HUMAN | Keratin, type II cytoskeletal 1 (67 kDa cytokeratin) (Cytokeratin-1) (CK-1) (Hair alpha protein) (Keratin-1) (K1) (Type-II keratin Kb1)	7365	65847	231	29	53.2	643	8.16	8713	1	1	0	738.394	1474.77	2	1474.78	-0.0041	199	210	0	49.66	37	0.0006	R	FLEQQNQVLQTK	W
NGSrhino-CSM1_rep1	1	P04264	P04264	P04264 | K2C1_HUMAN | Keratin, type II cytoskeletal 1 (67 kDa cytokeratin) (Cytokeratin-1) (CK-1) (Hair alpha protein) (Keratin-1) (K1) (Type-II keratin Kb1)	7365	65847	231	29	53.2	643	8.16	8714	1	1	0	738.394	1474.77	2	1474.78	-0.0035	199	210	0	45.12	37	0.0018	R	FLEQQNQVLQTK	W
NGSrhino-CSM1_rep1	1	P04264	P04264	P04264 | K2C1_HUMAN | Keratin, type II cytoskeletal 1 (67 kDa cytokeratin) (Cytokeratin-1) (CK-1) (Hair alpha protein) (Keratin-1) (K1) (Type-II keratin Kb1)	7365	65847	231	29	53.2	643	8.16	8715	1	1	0	738.395	1474.78	2	1474.78	-0.0027	199	210	0	84.74	37	1.9e-07	R	FLEQQNQVLQTK	W
NGSrhino-CSM1_rep1	1	P04264	P04264	P04264 | K2C1_HUMAN | Keratin, type II cytoskeletal 1 (67 kDa cytokeratin) (Cytokeratin-1) (CK-1) (Hair alpha protein) (Keratin-1) (K1) (Type-II keratin Kb1)	7365	65847	231	29	53.2	643	8.16	8716	1	1	0	738.395	1474.78	2	1474.78	-0.0021	199	210	0	65.97	37	1.4e-05	R	FLEQQNQVLQTK	W
NGSrhino-CSM1_rep1	1	P04264	P04264	P04264 | K2C1_HUMAN | Keratin, type II cytoskeletal 1 (67 kDa cytokeratin) (Cytokeratin-1) (CK-1) (Hair alpha protein) (Keratin-1) (K1) (Type-II keratin Kb1)	7365	65847	231	29	53.2	643	8.16	8717	1	1	0	738.395	1474.78	2	1474.78	-0.0019	199	210	0	71.76	37	3.8e-06	R	FLEQQNQVLQTK	W
NGSrhino-CSM1_rep1	1	P04264	P04264	P04264 | K2C1_HUMAN | Keratin, type II cytoskeletal 1 (67 kDa cytokeratin) (Cytokeratin-1) (CK-1) (Hair alpha protein) (Keratin-1) (K1) (Type-II keratin Kb1)	7365	65847	231	29	53.2	643	8.16	8718	1	1	0	738.395	1474.78	2	1474.78	-0.0015	199	210	0	81.21	37	4.3e-07	R	FLEQQNQVLQTK	W
NGSrhino-CSM1_rep1	1	P04264	P04264	P04264 | K2C1_HUMAN | Keratin, type II cytoskeletal 1 (67 kDa cytokeratin) (Cytokeratin-1) (CK-1) (Hair alpha protein) (Keratin-1) (K1) (Type-II keratin Kb1)	7365	65847	231	29	53.2	643	8.16	8719	1	1	0	738.396	1474.78	2	1474.78	-0.0014	199	210	0	81.3	37	4.2e-07	R	FLEQQNQVLQTK	W
NGSrhino-CSM1_rep1	1	P04264	P04264	P04264 | K2C1_HUMAN | Keratin, type II cytoskeletal 1 (67 kDa cytokeratin) (Cytokeratin-1) (CK-1) (Hair alpha protein) (Keratin-1) (K1) (Type-II keratin Kb1)	7365	65847	231	29	53.2	643	8.16	8720	1	1	0	738.396	1474.78	2	1474.78	-0.0012	199	210	0	78.21	37	8.5e-07	R	FLEQQNQVLQTK	W
NGSrhino-CSM1_rep1	1	P04264	P04264	P04264 | K2C1_HUMAN | Keratin, type II cytoskeletal 1 (67 kDa cytokeratin) (Cytokeratin-1) (CK-1) (Hair alpha protein) (Keratin-1) (K1) (Type-II keratin Kb1)	7365	65847	231	29	53.2	643	8.16	8721	1	1	0	738.396	1474.78	2	1474.78	-0.001	199	210	0	81.32	37	4.2e-07	R	FLEQQNQVLQTK	W
NGSrhino-CSM1_rep1	1	P04264	P04264	P04264 | K2C1_HUMAN | Keratin, type II cytoskeletal 1 (67 kDa cytokeratin) (Cytokeratin-1) (CK-1) (Hair alpha protein) (Keratin-1) (K1) (Type-II keratin Kb1)	7365	65847	231	29	53.2	643	8.16	8722	1	1	0	738.396	1474.78	2	1474.78	-0.0005	199	210	0	55.2	37	0.00017	R	FLEQQNQVLQTK	W
NGSrhino-CSM1_rep1	1	P04264	P04264	P04264 | K2C1_HUMAN | Keratin, type II cytoskeletal 1 (67 kDa cytokeratin) (Cytokeratin-1) (CK-1) (Hair alpha protein) (Keratin-1) (K1) (Type-II keratin Kb1)	7365	65847	231	29	53.2	643	8.16	10761	1	1	1	829.4	1656.78	2	1656.79	-0.0009	12	28	0	129.64	35	3.6e-12	R	SGGGFSSGSAGIINYQR	R
NGSrhino-CSM1_rep1	1	P04264	P04264	P04264 | K2C1_HUMAN | Keratin, type II cytoskeletal 1 (67 kDa cytokeratin) (Cytokeratin-1) (CK-1) (Hair alpha protein) (Keratin-1) (K1) (Type-II keratin Kb1)	7365	65847	231	29	53.2	643	8.16	11389	1	1	1	858.928	1715.84	2	1715.84	-0.0028	417	431	0	72.32	36	2.8e-06	K	QISNLQQSISDAEQR	G
NGSrhino-CSM1_rep1	1	P04264	P04264	P04264 | K2C1_HUMAN | Keratin, type II cytoskeletal 1 (67 kDa cytokeratin) (Cytokeratin-1) (CK-1) (Hair alpha protein) (Keratin-1) (K1) (Type-II keratin Kb1)	7365	65847	231	29	53.2	643	8.16	11390	1	1	1	858.928	1715.84	2	1715.84	-0.0022	417	431	0	110.72	36	4.1e-10	K	QISNLQQSISDAEQR	G
NGSrhino-CSM1_rep1	1	P04264	P04264	P04264 | K2C1_HUMAN | Keratin, type II cytoskeletal 1 (67 kDa cytokeratin) (Cytokeratin-1) (CK-1) (Hair alpha protein) (Keratin-1) (K1) (Type-II keratin Kb1)	7365	65847	231	29	53.2	643	8.16	11391	1	1	1	858.928	1715.84	2	1715.84	-0.0019	417	431	0	118.61	36	6.7e-11	K	QISNLQQSISDAEQR	G
NGSrhino-CSM1_rep1	1	P04264	P04264	P04264 | K2C1_HUMAN | Keratin, type II cytoskeletal 1 (67 kDa cytokeratin) (Cytokeratin-1) (CK-1) (Hair alpha protein) (Keratin-1) (K1) (Type-II keratin Kb1)	7365	65847	231	29	53.2	643	8.16	11392	1	1	1	858.928	1715.84	2	1715.84	-0.0018	417	431	0	87.85	36	8.1e-08	K	QISNLQQSISDAEQR	G
NGSrhino-CSM1_rep1	1	P04264	P04264	P04264 | K2C1_HUMAN | Keratin, type II cytoskeletal 1 (67 kDa cytokeratin) (Cytokeratin-1) (CK-1) (Hair alpha protein) (Keratin-1) (K1) (Type-II keratin Kb1)	7365	65847	231	29	53.2	643	8.16	11393	1	1	1	858.928	1715.84	2	1715.84	-0.0014	417	431	0	105.28	37	1.5e-09	K	QISNLQQSISDAEQR	G
NGSrhino-CSM1_rep1	1	P04264	P04264	P04264 | K2C1_HUMAN | Keratin, type II cytoskeletal 1 (67 kDa cytokeratin) (Cytokeratin-1) (CK-1) (Hair alpha protein) (Keratin-1) (K1) (Type-II keratin Kb1)	7365	65847	231	29	53.2	643	8.16	11394	1	1	1	858.928	1715.84	2	1715.84	-0.0014	417	431	0	116.17	37	1.2e-10	K	QISNLQQSISDAEQR	G
NGSrhino-CSM1_rep1	1	P04264	P04264	P04264 | K2C1_HUMAN | Keratin, type II cytoskeletal 1 (67 kDa cytokeratin) (Cytokeratin-1) (CK-1) (Hair alpha protein) (Keratin-1) (K1) (Type-II keratin Kb1)	7365	65847	231	29	53.2	643	8.16	11395	1	1	1	858.928	1715.84	2	1715.84	-0.0013	417	431	0	91.82	37	3.3e-08	K	QISNLQQSISDAEQR	G
NGSrhino-CSM1_rep1	1	P04264	P04264	P04264 | K2C1_HUMAN | Keratin, type II cytoskeletal 1 (67 kDa cytokeratin) (Cytokeratin-1) (CK-1) (Hair alpha protein) (Keratin-1) (K1) (Type-II keratin Kb1)	7365	65847	231	29	53.2	643	8.16	11396	1	1	1	572.955	1715.84	3	1715.84	0.0005	417	431	0	50.86	37	0.00042	K	QISNLQQSISDAEQR	G
NGSrhino-CSM1_rep1	1	P04264	P04264	P04264 | K2C1_HUMAN | Keratin, type II cytoskeletal 1 (67 kDa cytokeratin) (Cytokeratin-1) (CK-1) (Hair alpha protein) (Keratin-1) (K1) (Type-II keratin Kb1)	7365	65847	231	29	53.2	643	8.16	11397	1	1	1	858.93	1715.84	2	1715.84	0.0008	417	431	0	83.04	37	2.5e-07	K	QISNLQQSISDAEQR	G
NGSrhino-CSM1_rep1	1	P04264	P04264	P04264 | K2C1_HUMAN | Keratin, type II cytoskeletal 1 (67 kDa cytokeratin) (Cytokeratin-1) (CK-1) (Hair alpha protein) (Keratin-1) (K1) (Type-II keratin Kb1)	7365	65847	231	29	53.2	643	8.16	12447	1	1	1	922.976	1843.94	2	1843.94	-0.002	416	431	1	126.99	36	9.6e-12	K	KQISNLQQSISDAEQR	G
NGSrhino-CSM1_rep1	1	P04264	P04264	P04264 | K2C1_HUMAN | Keratin, type II cytoskeletal 1 (67 kDa cytokeratin) (Cytokeratin-1) (CK-1) (Hair alpha protein) (Keratin-1) (K1) (Type-II keratin Kb1)	7365	65847	231	29	53.2	643	8.16	12448	1	1	1	615.654	1843.94	3	1843.94	0.0007	416	431	1	60.41	36	4.4e-05	K	KQISNLQQSISDAEQR	G
NGSrhino-CSM1_rep1	1	P04264	P04264	P04264 | K2C1_HUMAN | Keratin, type II cytoskeletal 1 (67 kDa cytokeratin) (Cytokeratin-1) (CK-1) (Hair alpha protein) (Keratin-1) (K1) (Type-II keratin Kb1)	7365	65847	231	29	53.2	643	8.16	12449	1	1	1	922.977	1843.94	2	1843.94	0.0017	416	431	1	133.78	36	2e-12	K	KQISNLQQSISDAEQR	G
NGSrhino-CSM1_rep1	1	P04264	P04264	P04264 | K2C1_HUMAN | Keratin, type II cytoskeletal 1 (67 kDa cytokeratin) (Cytokeratin-1) (CK-1) (Hair alpha protein) (Keratin-1) (K1) (Type-II keratin Kb1)	7365	65847	231	29	53.2	643	8.16	12450	1	1	1	615.655	1843.94	3	1843.94	0.0032	416	431	1	55.95	36	0.00012	K	KQISNLQQSISDAEQR	G
NGSrhino-CSM1_rep1	1	P04264	P04264	P04264 | K2C1_HUMAN | Keratin, type II cytoskeletal 1 (67 kDa cytokeratin) (Cytokeratin-1) (CK-1) (Hair alpha protein) (Keratin-1) (K1) (Type-II keratin Kb1)	7365	65847	231	29	53.2	643	8.16	13471	1	1	1	665.33	1992.97	3	1992.97	-0.0024	223	238	0	55.4	36	0.00013	R	THNLEPYFESFINNLR	R
NGSrhino-CSM1_rep1	1	P04264	P04264	P04264 | K2C1_HUMAN | Keratin, type II cytoskeletal 1 (67 kDa cytokeratin) (Cytokeratin-1) (CK-1) (Hair alpha protein) (Keratin-1) (K1) (Type-II keratin Kb1)	7365	65847	231	29	53.2	643	8.16	13472	1	1	1	997.491	1992.97	2	1992.97	-0.002	223	238	0	59.67	36	5e-05	R	THNLEPYFESFINNLR	R
NGSrhino-CSM1_rep1	1	P04264	P04264	P04264 | K2C1_HUMAN | Keratin, type II cytoskeletal 1 (67 kDa cytokeratin) (Cytokeratin-1) (CK-1) (Hair alpha protein) (Keratin-1) (K1) (Type-II keratin Kb1)	7365	65847	231	29	53.2	643	8.16	13473	1	1	1	997.491	1992.97	2	1992.97	-0.0017	223	238	0	91.32	36	3.5e-08	R	THNLEPYFESFINNLR	R
NGSrhino-CSM1_rep1	1	P04264	P04264	P04264 | K2C1_HUMAN | Keratin, type II cytoskeletal 1 (67 kDa cytokeratin) (Cytokeratin-1) (CK-1) (Hair alpha protein) (Keratin-1) (K1) (Type-II keratin Kb1)	7365	65847	231	29	53.2	643	8.16	13474	1	1	1	997.491	1992.97	2	1992.97	-0.0011	223	238	0	106.88	36	9.9e-10	R	THNLEPYFESFINNLR	R
NGSrhino-CSM1_rep1	1	P04264	P04264	P04264 | K2C1_HUMAN | Keratin, type II cytoskeletal 1 (67 kDa cytokeratin) (Cytokeratin-1) (CK-1) (Hair alpha protein) (Keratin-1) (K1) (Type-II keratin Kb1)	7365	65847	231	29	53.2	643	8.16	13476	1	1	1	665.33	1992.97	3	1992.97	-0.0004	223	238	0	85.12	36	1.5e-07	R	THNLEPYFESFINNLR	R
NGSrhino-CSM1_rep1	1	P04264	P04264	P04264 | K2C1_HUMAN | Keratin, type II cytoskeletal 1 (67 kDa cytokeratin) (Cytokeratin-1) (CK-1) (Hair alpha protein) (Keratin-1) (K1) (Type-II keratin Kb1)	7365	65847	231	29	53.2	643	8.16	13478	1	1	1	665.331	1992.97	3	1992.97	0.0003	223	238	0	66.57	36	1.1e-05	R	THNLEPYFESFINNLR	R
NGSrhino-CSM1_rep1	1	P04264	P04264	P04264 | K2C1_HUMAN | Keratin, type II cytoskeletal 1 (67 kDa cytokeratin) (Cytokeratin-1) (CK-1) (Hair alpha protein) (Keratin-1) (K1) (Type-II keratin Kb1)	7365	65847	231	29	53.2	643	8.16	13479	1	1	1	665.331	1992.97	3	1992.97	0.0005	223	238	0	78.14	36	7.4e-07	R	THNLEPYFESFINNLR	R
NGSrhino-CSM1_rep1	1	P04264	P04264	P04264 | K2C1_HUMAN | Keratin, type II cytoskeletal 1 (67 kDa cytokeratin) (Cytokeratin-1) (CK-1) (Hair alpha protein) (Keratin-1) (K1) (Type-II keratin Kb1)	7365	65847	231	29	53.2	643	8.16	13480	1	1	1	665.331	1992.97	3	1992.97	0.0006	223	238	0	54.36	36	0.00018	R	THNLEPYFESFINNLR	R
NGSrhino-CSM1_rep1	1	P04264	P04264	P04264 | K2C1_HUMAN | Keratin, type II cytoskeletal 1 (67 kDa cytokeratin) (Cytokeratin-1) (CK-1) (Hair alpha protein) (Keratin-1) (K1) (Type-II keratin Kb1)	7365	65847	231	29	53.2	643	8.16	13481	1	1	1	665.331	1992.97	3	1992.97	0.001	223	238	0	65.23	36	1.4e-05	R	THNLEPYFESFINNLR	R
NGSrhino-CSM1_rep1	1	P04264	P04264	P04264 | K2C1_HUMAN | Keratin, type II cytoskeletal 1 (67 kDa cytokeratin) (Cytokeratin-1) (CK-1) (Hair alpha protein) (Keratin-1) (K1) (Type-II keratin Kb1)	7365	65847	231	29	53.2	643	8.16	13492	1	1	1	665.659	1993.95	3	1992.97	0.985	223	238	0	36.29	35	0.0087	R	THNLEPYFESFINNLR	R
NGSrhino-CSM1_rep1	1	P04264	P04264	P04264 | K2C1_HUMAN | Keratin, type II cytoskeletal 1 (67 kDa cytokeratin) (Cytokeratin-1) (CK-1) (Hair alpha protein) (Keratin-1) (K1) (Type-II keratin Kb1)	7365	65847	231	29	53.2	643	8.16	15208	1	1	1	1192.48	2382.94	2	2382.94	-0.0024	518	548	0	125.1	21	4e-13	R	GGGGGGYGSGGSSYGSGGGSYGSGGGGGGGR	G
NGSrhino-CSM1_rep1	1	P04264	P04264	P04264 | K2C1_HUMAN | Keratin, type II cytoskeletal 1 (67 kDa cytokeratin) (Cytokeratin-1) (CK-1) (Hair alpha protein) (Keratin-1) (K1) (Type-II keratin Kb1)	7365	65847	231	29	53.2	643	8.16	15209	1	1	1	795.322	2382.94	3	2382.94	-0.0018	518	548	0	25.62	21	0.0036	R	GGGGGGYGSGGSSYGSGGGSYGSGGGGGGGR	G
NGSrhino-CSM1_rep1	1	P04264	P04264	P04264 | K2C1_HUMAN | Keratin, type II cytoskeletal 1 (67 kDa cytokeratin) (Cytokeratin-1) (CK-1) (Hair alpha protein) (Keratin-1) (K1) (Type-II keratin Kb1)	7365	65847	231	29	53.2	643	8.16	15210	1	1	1	1192.48	2382.94	2	2382.94	-0.0012	518	548	0	213.96	21	5.8e-22	R	GGGGGGYGSGGSSYGSGGGSYGSGGGGGGGR	G
NGSrhino-CSM1_rep1	1	P04264	P04264	P04264 | K2C1_HUMAN | Keratin, type II cytoskeletal 1 (67 kDa cytokeratin) (Cytokeratin-1) (CK-1) (Hair alpha protein) (Keratin-1) (K1) (Type-II keratin Kb1)	7365	65847	231	29	53.2	643	8.16	15211	1	1	1	1192.48	2382.94	2	2382.94	-0.001	518	548	0	146.23	21	3.5e-15	R	GGGGGGYGSGGSSYGSGGGSYGSGGGGGGGR	G
NGSrhino-CSM1_rep1	1	P04264	P04264	P04264 | K2C1_HUMAN | Keratin, type II cytoskeletal 1 (67 kDa cytokeratin) (Cytokeratin-1) (CK-1) (Hair alpha protein) (Keratin-1) (K1) (Type-II keratin Kb1)	7365	65847	231	29	53.2	643	8.16	17786	1	1	1	1104.77	3311.3	3	3311.3	-0.0052	549	587	0	98.93	20	1.3e-10	R	GSYGSGGSSYGSGGGSYGSGGGGGGHGSYGSGSSSGGYR	G
NGSrhino-CSM1_rep1	1	P04264	P04264	P04264 | K2C1_HUMAN | Keratin, type II cytoskeletal 1 (67 kDa cytokeratin) (Cytokeratin-1) (CK-1) (Hair alpha protein) (Keratin-1) (K1) (Type-II keratin Kb1)	7365	65847	231	29	53.2	643	8.16	17787	1	1	1	1104.77	3311.3	3	3311.3	-0.0043	549	587	0	128.91	20	1.3e-13	R	GSYGSGGSSYGSGGGSYGSGGGGGGHGSYGSGSSSGGYR	G
NGSrhino-CSM1_rep1	1	P04264	P04264	P04264 | K2C1_HUMAN | Keratin, type II cytoskeletal 1 (67 kDa cytokeratin) (Cytokeratin-1) (CK-1) (Hair alpha protein) (Keratin-1) (K1) (Type-II keratin Kb1)	7365	65847	231	29	53.2	643	8.16	18939	1	1	1	1140.55	4558.19	4	4558.18	0.0018	304	342	0	37.45	32	0.0031	K	LDNLQQEIDFLTALYQAELSQMQTQISETNVILSMDNNR	S		2 Oxidation (M)	0.000000000000000000000200000000000020000.0
NGSrhino-CSM1_rep1	1	P04264	P04264	P04264 | K2C1_HUMAN | Keratin, type II cytoskeletal 1 (67 kDa cytokeratin) (Cytokeratin-1) (CK-1) (Hair alpha protein) (Keratin-1) (K1) (Type-II keratin Kb1)	7365	65847	231	29	53.2	643	8.16	18940	1	1	1	1140.55	4558.19	4	4558.18	0.0034	304	342	0	42.43	32	0.00099	K	LDNLQQEIDFLTALYQAELSQMQTQISETNVILSMDNNR	S		2 Oxidation (M)	0.000000000000000000000200000000000020000.0
NGSrhino-CSM1_rep1	1	P04264	P04264	P04264 | K2C1_HUMAN | Keratin, type II cytoskeletal 1 (67 kDa cytokeratin) (Cytokeratin-1) (CK-1) (Hair alpha protein) (Keratin-1) (K1) (Type-II keratin Kb1)	7365	65847	231	29	53.2	643	8.16	18942	1	1	1	1140.56	4558.2	4	4558.18	0.0186	304	342	0	53.81	32	7.1e-05	K	LDNLQQEIDFLTALYQAELSQMQTQISETNVILSMDNNR	S		2 Oxidation (M)	0.000000000000000000000200000000000020000.0
NGSrhino-CSM1_rep1	2	P35527	P35527	P35527 | K1C9_HUMAN | Keratin, type I cytoskeletal 9 (Cytokeratin-9) (CK-9) (Keratin-9) (K9)	7183	62092	171	25	53.1	623	5.19	72	1	1	0	405.224	808.433	2	808.433	-0.0004	164	170	0	36.31	36	0.0099	R	LASYLDK	V
NGSrhino-CSM1_rep1	2	P35527	P35527	P35527 | K1C9_HUMAN | Keratin, type I cytoskeletal 9 (Cytokeratin-9) (CK-9) (Keratin-9) (K9)	7183	62092	171	25	53.1	623	5.19	74	1	1	0	405.224	808.433	2	808.433	0.0001	164	170	0	48.43	36	0.00061	R	LASYLDK	V
NGSrhino-CSM1_rep1	2	P35527	P35527	P35527 | K1C9_HUMAN | Keratin, type I cytoskeletal 9 (Cytokeratin-9) (CK-9) (Keratin-9) (K9)	7183	62092	171	25	53.1	623	5.19	855	1	1	1	449.21	896.406	2	896.406	0	234	240	0	40.15	32	0.0018	R	MTLDDFR	I
NGSrhino-CSM1_rep1	2	P35527	P35527	P35527 | K1C9_HUMAN | Keratin, type I cytoskeletal 9 (Cytokeratin-9) (CK-9) (Keratin-9) (K9)	7183	62092	171	25	53.1	623	5.19	857	1	1	1	449.211	896.407	2	896.406	0.0004	234	240	0	42.57	32	0.001	R	MTLDDFR	I
NGSrhino-CSM1_rep1	2	P35527	P35527	P35527 | K1C9_HUMAN | Keratin, type I cytoskeletal 9 (Cytokeratin-9) (CK-9) (Keratin-9) (K9)	7183	62092	171	25	53.1	623	5.19	1031	1	1	1	457.207	912.4	2	912.401	-0.0013	234	240	0	45.65	31	0.00037	R	MTLDDFR	I		Oxidation (M)	0.2000000.0
NGSrhino-CSM1_rep1	2	P35527	P35527	P35527 | K1C9_HUMAN | Keratin, type I cytoskeletal 9 (Cytokeratin-9) (CK-9) (Keratin-9) (K9)	7183	62092	171	25	53.1	623	5.19	1034	1	1	1	457.208	912.401	2	912.401	0	234	240	0	42.98	32	0.00081	R	MTLDDFR	I		Oxidation (M)	0.2000000.0
NGSrhino-CSM1_rep1	2	P35527	P35527	P35527 | K1C9_HUMAN | Keratin, type I cytoskeletal 9 (Cytokeratin-9) (CK-9) (Keratin-9) (K9)	7183	62092	171	25	53.1	623	5.19	1036	1	1	1	457.208	912.401	2	912.401	0.0001	234	240	0	38.23	32	0.0024	R	MTLDDFR	I		Oxidation (M)	0.2000000.0
NGSrhino-CSM1_rep1	2	P35527	P35527	P35527 | K1C9_HUMAN | Keratin, type I cytoskeletal 9 (Cytokeratin-9) (CK-9) (Keratin-9) (K9)	7183	62092	171	25	53.1	623	5.19	1037	1	1	1	457.208	912.401	2	912.401	0.0002	234	240	0	39.9	32	0.0016	R	MTLDDFR	I		Oxidation (M)	0.2000000.0
NGSrhino-CSM1_rep1	2	P35527	P35527	P35527 | K1C9_HUMAN | Keratin, type I cytoskeletal 9 (Cytokeratin-9) (CK-9) (Keratin-9) (K9)	7183	62092	171	25	53.1	623	5.19	1038	1	1	1	457.208	912.402	2	912.401	0.0004	234	240	0	41.9	32	0.001	R	MTLDDFR	I		Oxidation (M)	0.2000000.0
NGSrhino-CSM1_rep1	2	P35527	P35527	P35527 | K1C9_HUMAN | Keratin, type I cytoskeletal 9 (Cytokeratin-9) (CK-9) (Keratin-9) (K9)	7183	62092	171	25	53.1	623	5.19	1039	1	1	1	457.208	912.402	2	912.401	0.0005	234	240	0	40.92	32	0.0013	R	MTLDDFR	I		Oxidation (M)	0.2000000.0
NGSrhino-CSM1_rep1	2	P35527	P35527	P35527 | K1C9_HUMAN | Keratin, type I cytoskeletal 9 (Cytokeratin-9) (CK-9) (Keratin-9) (K9)	7183	62092	171	25	53.1	623	5.19	1040	1	1	1	457.208	912.402	2	912.401	0.0005	234	240	0	39.23	32	0.0019	R	MTLDDFR	I		Oxidation (M)	0.2000000.0
NGSrhino-CSM1_rep1	2	P35527	P35527	P35527 | K1C9_HUMAN | Keratin, type I cytoskeletal 9 (Cytokeratin-9) (CK-9) (Keratin-9) (K9)	7183	62092	171	25	53.1	623	5.19	1041	1	1	1	457.208	912.402	2	912.401	0.0005	234	240	0	41.01	32	0.0013	R	MTLDDFR	I		Oxidation (M)	0.2000000.0
NGSrhino-CSM1_rep1	2	P35527	P35527	P35527 | K1C9_HUMAN | Keratin, type I cytoskeletal 9 (Cytokeratin-9) (CK-9) (Keratin-9) (K9)	7183	62092	171	25	53.1	623	5.19	1042	1	1	1	457.208	912.402	2	912.401	0.0006	234	240	0	41.39	32	0.0012	R	MTLDDFR	I		Oxidation (M)	0.2000000.0
NGSrhino-CSM1_rep1	2	P35527	P35527	P35527 | K1C9_HUMAN | Keratin, type I cytoskeletal 9 (Cytokeratin-9) (CK-9) (Keratin-9) (K9)	7183	62092	171	25	53.1	623	5.19	1603	1	1	1	484.23	966.445	2	966.445	-0.0001	185	191	0	48.25	34	0.0004	K	IQDWYDK	K
NGSrhino-CSM1_rep1	2	P35527	P35527	P35527 | K1C9_HUMAN | Keratin, type I cytoskeletal 9 (Cytokeratin-9) (CK-9) (Keratin-9) (K9)	7183	62092	171	25	53.1	623	5.19	1604	1	1	1	484.23	966.445	2	966.445	-0.0001	185	191	0	42.89	34	0.0014	K	IQDWYDK	K
NGSrhino-CSM1_rep1	2	P35527	P35527	P35527 | K1C9_HUMAN | Keratin, type I cytoskeletal 9 (Cytokeratin-9) (CK-9) (Keratin-9) (K9)	7183	62092	171	25	53.1	623	5.19	1605	1	1	1	484.23	966.445	2	966.445	0.0003	185	191	0	47.38	34	0.00049	K	IQDWYDK	K
NGSrhino-CSM1_rep1	2	P35527	P35527	P35527 | K1C9_HUMAN | Keratin, type I cytoskeletal 9 (Cytokeratin-9) (CK-9) (Keratin-9) (K9)	7183	62092	171	25	53.1	623	5.19	1606	1	1	1	484.23	966.445	2	966.445	0.0004	185	191	0	40.92	34	0.0022	K	IQDWYDK	K
NGSrhino-CSM1_rep1	2	P35527	P35527	P35527 | K1C9_HUMAN | Keratin, type I cytoskeletal 9 (Cytokeratin-9) (CK-9) (Keratin-9) (K9)	7183	62092	171	25	53.1	623	5.19	2880	1	1	1	530.785	1059.56	2	1059.56	-0.0004	225	233	0	48.83	37	0.00074	K	TLLDIDNTR	M
NGSrhino-CSM1_rep1	2	P35527	P35527	P35527 | K1C9_HUMAN | Keratin, type I cytoskeletal 9 (Cytokeratin-9) (CK-9) (Keratin-9) (K9)	7183	62092	171	25	53.1	623	5.19	2881	1	1	1	530.785	1059.56	2	1059.56	-0.0001	225	233	0	72.55	37	3.1e-06	K	TLLDIDNTR	M
NGSrhino-CSM1_rep1	2	P35527	P35527	P35527 | K1C9_HUMAN | Keratin, type I cytoskeletal 9 (Cytokeratin-9) (CK-9) (Keratin-9) (K9)	7183	62092	171	25	53.1	623	5.19	2882	1	1	1	530.785	1059.56	2	1059.56	0.0003	225	233	0	72.63	37	3.1e-06	K	TLLDIDNTR	M
NGSrhino-CSM1_rep1	2	P35527	P35527	P35527 | K1C9_HUMAN | Keratin, type I cytoskeletal 9 (Cytokeratin-9) (CK-9) (Keratin-9) (K9)	7183	62092	171	25	53.1	623	5.19	2883	1	1	1	530.785	1059.56	2	1059.56	0.0003	225	233	0	42.55	37	0.0031	K	TLLDIDNTR	M
NGSrhino-CSM1_rep1	2	P35527	P35527	P35527 | K1C9_HUMAN | Keratin, type I cytoskeletal 9 (Cytokeratin-9) (CK-9) (Keratin-9) (K9)	7183	62092	171	25	53.1	623	5.19	2884	1	1	1	530.786	1059.56	2	1059.56	0.0008	225	233	0	56.14	37	0.00014	K	TLLDIDNTR	M
NGSrhino-CSM1_rep1	2	P35527	P35527	P35527 | K1C9_HUMAN | Keratin, type I cytoskeletal 9 (Cytokeratin-9) (CK-9) (Keratin-9) (K9)	7183	62092	171	25	53.1	623	5.19	2885	1	1	1	530.786	1059.56	2	1059.56	0.001	225	233	0	51.85	37	0.00037	K	TLLDIDNTR	M
NGSrhino-CSM1_rep1	2	P35527	P35527	P35527 | K1C9_HUMAN | Keratin, type I cytoskeletal 9 (Cytokeratin-9) (CK-9) (Keratin-9) (K9)	7183	62092	171	25	53.1	623	5.19	2886	1	1	1	530.786	1059.56	2	1059.56	0.0011	225	233	0	67.2	37	1.1e-05	K	TLLDIDNTR	M
NGSrhino-CSM1_rep1	2	P35527	P35527	P35527 | K1C9_HUMAN | Keratin, type I cytoskeletal 9 (Cytokeratin-9) (CK-9) (Keratin-9) (K9)	7183	62092	171	25	53.1	623	5.19	2941	1	1	1	533.254	1064.49	2	1064.49	0.0006	155	163	0	36.45	34	0.0071	K	STMQELNSR	L
NGSrhino-CSM1_rep1	2	P35527	P35527	P35527 | K1C9_HUMAN | Keratin, type I cytoskeletal 9 (Cytokeratin-9) (CK-9) (Keratin-9) (K9)	7183	62092	171	25	53.1	623	5.19	2942	1	1	1	533.254	1064.49	2	1064.49	0.0007	155	163	0	46.12	34	0.00077	K	STMQELNSR	L
NGSrhino-CSM1_rep1	2	P35527	P35527	P35527 | K1C9_HUMAN | Keratin, type I cytoskeletal 9 (Cytokeratin-9) (CK-9) (Keratin-9) (K9)	7183	62092	171	25	53.1	623	5.19	2977	1	1	1	533.753	1065.49	2	1065.49	-0.0003	243	250	0	50.15	35	0.00031	K	FEMEQNLR	Q
NGSrhino-CSM1_rep1	2	P35527	P35527	P35527 | K1C9_HUMAN | Keratin, type I cytoskeletal 9 (Cytokeratin-9) (CK-9) (Keratin-9) (K9)	7183	62092	171	25	53.1	623	5.19	2978	1	1	1	533.753	1065.49	2	1065.49	0.0006	243	250	0	52.58	35	0.00019	K	FEMEQNLR	Q
NGSrhino-CSM1_rep1	2	P35527	P35527	P35527 | K1C9_HUMAN | Keratin, type I cytoskeletal 9 (Cytokeratin-9) (CK-9) (Keratin-9) (K9)	7183	62092	171	25	53.1	623	5.19	2979	1	1	1	533.754	1065.49	2	1065.49	0.001	243	250	0	38.75	35	0.0046	K	FEMEQNLR	Q
NGSrhino-CSM1_rep1	2	P35527	P35527	P35527 | K1C9_HUMAN | Keratin, type I cytoskeletal 9 (Cytokeratin-9) (CK-9) (Keratin-9) (K9)	7183	62092	171	25	53.1	623	5.19	2981	1	1	1	533.755	1065.49	2	1065.49	0.0031	243	250	0	36.89	35	0.0066	K	FEMEQNLR	Q
NGSrhino-CSM1_rep1	2	P35527	P35527	P35527 | K1C9_HUMAN | Keratin, type I cytoskeletal 9 (Cytokeratin-9) (CK-9) (Keratin-9) (K9)	7183	62092	171	25	53.1	623	5.19	3027	1	1	1	537.765	1073.51	2	1073.51	0.0007	5	13	0	44.09	35	0.0012	R	QFSSSYLSR	S
NGSrhino-CSM1_rep1	2	P35527	P35527	P35527 | K1C9_HUMAN | Keratin, type I cytoskeletal 9 (Cytokeratin-9) (CK-9) (Keratin-9) (K9)	7183	62092	171	25	53.1	623	5.19	3116	1	1	1	541.25	1080.48	2	1080.49	-0.0025	155	163	0	35.6	34	0.007	K	STMQELNSR	L		Oxidation (M)	0.002000000.0
NGSrhino-CSM1_rep1	2	P35527	P35527	P35527 | K1C9_HUMAN | Keratin, type I cytoskeletal 9 (Cytokeratin-9) (CK-9) (Keratin-9) (K9)	7183	62092	171	25	53.1	623	5.19	3117	1	1	1	541.25	1080.48	2	1080.49	-0.0024	155	163	0	56.71	34	5.4e-05	K	STMQELNSR	L		Oxidation (M)	0.002000000.0
NGSrhino-CSM1_rep1	2	P35527	P35527	P35527 | K1C9_HUMAN | Keratin, type I cytoskeletal 9 (Cytokeratin-9) (CK-9) (Keratin-9) (K9)	7183	62092	171	25	53.1	623	5.19	3118	1	1	1	541.25	1080.49	2	1080.49	-0.0018	155	163	0	41.48	33	0.0017	K	STMQELNSR	L		Oxidation (M)	0.002000000.0
NGSrhino-CSM1_rep1	2	P35527	P35527	P35527 | K1C9_HUMAN | Keratin, type I cytoskeletal 9 (Cytokeratin-9) (CK-9) (Keratin-9) (K9)	7183	62092	171	25	53.1	623	5.19	3119	1	1	1	541.25	1080.49	2	1080.49	-0.0012	155	163	0	48.11	33	0.00038	K	STMQELNSR	L		Oxidation (M)	0.002000000.0
NGSrhino-CSM1_rep1	2	P35527	P35527	P35527 | K1C9_HUMAN | Keratin, type I cytoskeletal 9 (Cytokeratin-9) (CK-9) (Keratin-9) (K9)	7183	62092	171	25	53.1	623	5.19	3120	1	1	1	541.25	1080.49	2	1080.49	-0.0005	155	163	0	36.74	33	0.0052	K	STMQELNSR	L		Oxidation (M)	0.002000000.0
NGSrhino-CSM1_rep1	2	P35527	P35527	P35527 | K1C9_HUMAN | Keratin, type I cytoskeletal 9 (Cytokeratin-9) (CK-9) (Keratin-9) (K9)	7183	62092	171	25	53.1	623	5.19	3121	1	1	1	541.251	1080.49	2	1080.49	-0.0004	155	163	0	57.38	33	4.3e-05	K	STMQELNSR	L		Oxidation (M)	0.002000000.0
NGSrhino-CSM1_rep1	2	P35527	P35527	P35527 | K1C9_HUMAN | Keratin, type I cytoskeletal 9 (Cytokeratin-9) (CK-9) (Keratin-9) (K9)	7183	62092	171	25	53.1	623	5.19	3122	1	1	1	541.251	1080.49	2	1080.49	-0.0004	155	163	0	40.83	33	0.0019	K	STMQELNSR	L		Oxidation (M)	0.002000000.0
NGSrhino-CSM1_rep1	2	P35527	P35527	P35527 | K1C9_HUMAN | Keratin, type I cytoskeletal 9 (Cytokeratin-9) (CK-9) (Keratin-9) (K9)	7183	62092	171	25	53.1	623	5.19	3123	1	1	1	541.251	1080.49	2	1080.49	-0.0003	155	163	0	47.82	33	0.00039	K	STMQELNSR	L		Oxidation (M)	0.002000000.0
NGSrhino-CSM1_rep1	2	P35527	P35527	P35527 | K1C9_HUMAN | Keratin, type I cytoskeletal 9 (Cytokeratin-9) (CK-9) (Keratin-9) (K9)	7183	62092	171	25	53.1	623	5.19	3124	1	1	1	541.251	1080.49	2	1080.49	-0.0002	155	163	0	38.12	33	0.0037	K	STMQELNSR	L		Oxidation (M)	0.002000000.0
NGSrhino-CSM1_rep1	2	P35527	P35527	P35527 | K1C9_HUMAN | Keratin, type I cytoskeletal 9 (Cytokeratin-9) (CK-9) (Keratin-9) (K9)	7183	62092	171	25	53.1	623	5.19	3125	1	1	1	541.251	1080.49	2	1080.49	0	155	163	0	46.16	33	0.00057	K	STMQELNSR	L		Oxidation (M)	0.002000000.0
NGSrhino-CSM1_rep1	2	P35527	P35527	P35527 | K1C9_HUMAN | Keratin, type I cytoskeletal 9 (Cytokeratin-9) (CK-9) (Keratin-9) (K9)	7183	62092	171	25	53.1	623	5.19	3126	1	1	1	541.251	1080.49	2	1080.49	0	155	163	0	57.48	33	4.2e-05	K	STMQELNSR	L		Oxidation (M)	0.002000000.0
NGSrhino-CSM1_rep1	2	P35527	P35527	P35527 | K1C9_HUMAN | Keratin, type I cytoskeletal 9 (Cytokeratin-9) (CK-9) (Keratin-9) (K9)	7183	62092	171	25	53.1	623	5.19	3127	1	1	1	541.251	1080.49	2	1080.49	0.0001	155	163	0	57.13	33	4.6e-05	K	STMQELNSR	L		Oxidation (M)	0.002000000.0
NGSrhino-CSM1_rep1	2	P35527	P35527	P35527 | K1C9_HUMAN | Keratin, type I cytoskeletal 9 (Cytokeratin-9) (CK-9) (Keratin-9) (K9)	7183	62092	171	25	53.1	623	5.19	3128	1	1	1	541.251	1080.49	2	1080.49	0.0001	155	163	0	57.77	33	4e-05	K	STMQELNSR	L		Oxidation (M)	0.002000000.0
NGSrhino-CSM1_rep1	2	P35527	P35527	P35527 | K1C9_HUMAN | Keratin, type I cytoskeletal 9 (Cytokeratin-9) (CK-9) (Keratin-9) (K9)	7183	62092	171	25	53.1	623	5.19	3129	1	1	1	541.251	1080.49	2	1080.49	0.0004	155	163	0	49.6	33	0.00025	K	STMQELNSR	L		Oxidation (M)	0.002000000.0
NGSrhino-CSM1_rep1	2	P35527	P35527	P35527 | K1C9_HUMAN | Keratin, type I cytoskeletal 9 (Cytokeratin-9) (CK-9) (Keratin-9) (K9)	7183	62092	171	25	53.1	623	5.19	3141	1	1	1	541.75	1081.49	2	1081.49	-0.0009	243	250	0	40.02	33	0.0025	K	FEMEQNLR	Q		Oxidation (M)	0.00200000.0
NGSrhino-CSM1_rep1	2	P35527	P35527	P35527 | K1C9_HUMAN | Keratin, type I cytoskeletal 9 (Cytokeratin-9) (CK-9) (Keratin-9) (K9)	7183	62092	171	25	53.1	623	5.19	3142	1	1	1	541.75	1081.49	2	1081.49	-0.0009	243	250	0	39.48	33	0.0028	K	FEMEQNLR	Q		Oxidation (M)	0.00200000.0
NGSrhino-CSM1_rep1	2	P35527	P35527	P35527 | K1C9_HUMAN | Keratin, type I cytoskeletal 9 (Cytokeratin-9) (CK-9) (Keratin-9) (K9)	7183	62092	171	25	53.1	623	5.19	3143	1	1	1	541.75	1081.49	2	1081.49	-0.0007	243	250	0	34.07	33	0.0097	K	FEMEQNLR	Q		Oxidation (M)	0.00200000.0
NGSrhino-CSM1_rep1	2	P35527	P35527	P35527 | K1C9_HUMAN | Keratin, type I cytoskeletal 9 (Cytokeratin-9) (CK-9) (Keratin-9) (K9)	7183	62092	171	25	53.1	623	5.19	3144	1	1	1	541.75	1081.49	2	1081.49	-0.0006	243	250	0	41.88	33	0.0016	K	FEMEQNLR	Q		Oxidation (M)	0.00200000.0
NGSrhino-CSM1_rep1	2	P35527	P35527	P35527 | K1C9_HUMAN | Keratin, type I cytoskeletal 9 (Cytokeratin-9) (CK-9) (Keratin-9) (K9)	7183	62092	171	25	53.1	623	5.19	3145	1	1	1	541.75	1081.49	2	1081.49	-0.0006	243	250	0	34.87	33	0.0081	K	FEMEQNLR	Q		Oxidation (M)	0.00200000.0
NGSrhino-CSM1_rep1	2	P35527	P35527	P35527 | K1C9_HUMAN | Keratin, type I cytoskeletal 9 (Cytokeratin-9) (CK-9) (Keratin-9) (K9)	7183	62092	171	25	53.1	623	5.19	3146	1	1	1	541.75	1081.49	2	1081.49	-0.0004	243	250	0	39.72	33	0.0025	K	FEMEQNLR	Q		Oxidation (M)	0.00200000.0
NGSrhino-CSM1_rep1	2	P35527	P35527	P35527 | K1C9_HUMAN | Keratin, type I cytoskeletal 9 (Cytokeratin-9) (CK-9) (Keratin-9) (K9)	7183	62092	171	25	53.1	623	5.19	3147	1	1	1	541.75	1081.49	2	1081.49	-0.0001	243	250	0	56.88	33	4.9e-05	K	FEMEQNLR	Q		Oxidation (M)	0.00200000.0
NGSrhino-CSM1_rep1	2	P35527	P35527	P35527 | K1C9_HUMAN | Keratin, type I cytoskeletal 9 (Cytokeratin-9) (CK-9) (Keratin-9) (K9)	7183	62092	171	25	53.1	623	5.19	3148	1	1	1	541.75	1081.49	2	1081.49	-0.0001	243	250	0	38.21	33	0.0036	K	FEMEQNLR	Q		Oxidation (M)	0.00200000.0
NGSrhino-CSM1_rep1	2	P35527	P35527	P35527 | K1C9_HUMAN | Keratin, type I cytoskeletal 9 (Cytokeratin-9) (CK-9) (Keratin-9) (K9)	7183	62092	171	25	53.1	623	5.19	3149	1	1	1	541.75	1081.49	2	1081.49	-0.0001	243	250	0	47.7	33	0.00041	K	FEMEQNLR	Q		Oxidation (M)	0.00200000.0
NGSrhino-CSM1_rep1	2	P35527	P35527	P35527 | K1C9_HUMAN | Keratin, type I cytoskeletal 9 (Cytokeratin-9) (CK-9) (Keratin-9) (K9)	7183	62092	171	25	53.1	623	5.19	3150	1	1	1	541.75	1081.49	2	1081.49	0	243	250	0	40.63	33	0.0021	K	FEMEQNLR	Q		Oxidation (M)	0.00200000.0
NGSrhino-CSM1_rep1	2	P35527	P35527	P35527 | K1C9_HUMAN | Keratin, type I cytoskeletal 9 (Cytokeratin-9) (CK-9) (Keratin-9) (K9)	7183	62092	171	25	53.1	623	5.19	3151	1	1	1	541.75	1081.49	2	1081.49	0	243	250	0	38.78	33	0.0032	K	FEMEQNLR	Q		Oxidation (M)	0.00200000.0
NGSrhino-CSM1_rep1	2	P35527	P35527	P35527 | K1C9_HUMAN | Keratin, type I cytoskeletal 9 (Cytokeratin-9) (CK-9) (Keratin-9) (K9)	7183	62092	171	25	53.1	623	5.19	3152	1	1	1	541.75	1081.49	2	1081.49	0	243	250	0	34.97	33	0.0077	K	FEMEQNLR	Q		Oxidation (M)	0.00200000.0
NGSrhino-CSM1_rep1	2	P35527	P35527	P35527 | K1C9_HUMAN | Keratin, type I cytoskeletal 9 (Cytokeratin-9) (CK-9) (Keratin-9) (K9)	7183	62092	171	25	53.1	623	5.19	3153	1	1	1	541.75	1081.49	2	1081.49	0	243	250	0	41.28	33	0.0018	K	FEMEQNLR	Q		Oxidation (M)	0.00200000.0
NGSrhino-CSM1_rep1	2	P35527	P35527	P35527 | K1C9_HUMAN | Keratin, type I cytoskeletal 9 (Cytokeratin-9) (CK-9) (Keratin-9) (K9)	7183	62092	171	25	53.1	623	5.19	3155	1	1	1	541.75	1081.49	2	1081.49	0.0001	243	250	0	40.08	33	0.0024	K	FEMEQNLR	Q		Oxidation (M)	0.00200000.0
NGSrhino-CSM1_rep1	2	P35527	P35527	P35527 | K1C9_HUMAN | Keratin, type I cytoskeletal 9 (Cytokeratin-9) (CK-9) (Keratin-9) (K9)	7183	62092	171	25	53.1	623	5.19	3156	1	1	1	541.75	1081.49	2	1081.49	0.0001	243	250	0	35.75	33	0.0064	K	FEMEQNLR	Q		Oxidation (M)	0.00200000.0
NGSrhino-CSM1_rep1	2	P35527	P35527	P35527 | K1C9_HUMAN | Keratin, type I cytoskeletal 9 (Cytokeratin-9) (CK-9) (Keratin-9) (K9)	7183	62092	171	25	53.1	623	5.19	3157	1	1	1	541.75	1081.49	2	1081.49	0.0001	243	250	0	45.98	33	0.00061	K	FEMEQNLR	Q		Oxidation (M)	0.00200000.0
NGSrhino-CSM1_rep1	2	P35527	P35527	P35527 | K1C9_HUMAN | Keratin, type I cytoskeletal 9 (Cytokeratin-9) (CK-9) (Keratin-9) (K9)	7183	62092	171	25	53.1	623	5.19	3158	1	1	1	541.75	1081.49	2	1081.49	0.0002	243	250	0	41.62	33	0.0017	K	FEMEQNLR	Q		Oxidation (M)	0.00200000.0
NGSrhino-CSM1_rep1	2	P35527	P35527	P35527 | K1C9_HUMAN | Keratin, type I cytoskeletal 9 (Cytokeratin-9) (CK-9) (Keratin-9) (K9)	7183	62092	171	25	53.1	623	5.19	3159	1	1	1	541.75	1081.49	2	1081.49	0.0002	243	250	0	35.01	33	0.0076	K	FEMEQNLR	Q		Oxidation (M)	0.00200000.0
NGSrhino-CSM1_rep1	2	P35527	P35527	P35527 | K1C9_HUMAN | Keratin, type I cytoskeletal 9 (Cytokeratin-9) (CK-9) (Keratin-9) (K9)	7183	62092	171	25	53.1	623	5.19	3160	1	1	1	541.75	1081.49	2	1081.49	0.0002	243	250	0	40.66	33	0.0021	K	FEMEQNLR	Q		Oxidation (M)	0.00200000.0
NGSrhino-CSM1_rep1	2	P35527	P35527	P35527 | K1C9_HUMAN | Keratin, type I cytoskeletal 9 (Cytokeratin-9) (CK-9) (Keratin-9) (K9)	7183	62092	171	25	53.1	623	5.19	3161	1	1	1	541.75	1081.49	2	1081.49	0.0002	243	250	0	40.22	33	0.0023	K	FEMEQNLR	Q		Oxidation (M)	0.00200000.0
NGSrhino-CSM1_rep1	2	P35527	P35527	P35527 | K1C9_HUMAN | Keratin, type I cytoskeletal 9 (Cytokeratin-9) (CK-9) (Keratin-9) (K9)	7183	62092	171	25	53.1	623	5.19	3163	1	1	1	541.75	1081.49	2	1081.49	0.0003	243	250	0	51.77	33	0.00016	K	FEMEQNLR	Q		Oxidation (M)	0.00200000.0
NGSrhino-CSM1_rep1	2	P35527	P35527	P35527 | K1C9_HUMAN | Keratin, type I cytoskeletal 9 (Cytokeratin-9) (CK-9) (Keratin-9) (K9)	7183	62092	171	25	53.1	623	5.19	3164	1	1	1	541.75	1081.49	2	1081.49	0.0003	243	250	0	50.81	33	0.00019	K	FEMEQNLR	Q		Oxidation (M)	0.00200000.0
NGSrhino-CSM1_rep1	2	P35527	P35527	P35527 | K1C9_HUMAN | Keratin, type I cytoskeletal 9 (Cytokeratin-9) (CK-9) (Keratin-9) (K9)	7183	62092	171	25	53.1	623	5.19	3165	1	1	1	541.75	1081.49	2	1081.49	0.0003	243	250	0	39.22	33	0.0028	K	FEMEQNLR	Q		Oxidation (M)	0.00200000.0
NGSrhino-CSM1_rep1	2	P35527	P35527	P35527 | K1C9_HUMAN | Keratin, type I cytoskeletal 9 (Cytokeratin-9) (CK-9) (Keratin-9) (K9)	7183	62092	171	25	53.1	623	5.19	3166	1	1	1	541.75	1081.49	2	1081.49	0.0003	243	250	0	34.02	33	0.0093	K	FEMEQNLR	Q		Oxidation (M)	0.00200000.0
NGSrhino-CSM1_rep1	2	P35527	P35527	P35527 | K1C9_HUMAN | Keratin, type I cytoskeletal 9 (Cytokeratin-9) (CK-9) (Keratin-9) (K9)	7183	62092	171	25	53.1	623	5.19	3168	1	1	1	541.751	1081.49	2	1081.49	0.0004	243	250	0	51.76	33	0.00016	K	FEMEQNLR	Q		Oxidation (M)	0.00200000.0
NGSrhino-CSM1_rep1	2	P35527	P35527	P35527 | K1C9_HUMAN | Keratin, type I cytoskeletal 9 (Cytokeratin-9) (CK-9) (Keratin-9) (K9)	7183	62092	171	25	53.1	623	5.19	3169	1	1	1	541.751	1081.49	2	1081.49	0.0004	243	250	0	51.93	33	0.00015	K	FEMEQNLR	Q		Oxidation (M)	0.00200000.0
NGSrhino-CSM1_rep1	2	P35527	P35527	P35527 | K1C9_HUMAN | Keratin, type I cytoskeletal 9 (Cytokeratin-9) (CK-9) (Keratin-9) (K9)	7183	62092	171	25	53.1	623	5.19	3170	1	1	1	541.751	1081.49	2	1081.49	0.0004	243	250	0	48.8	33	0.00031	K	FEMEQNLR	Q		Oxidation (M)	0.00200000.0
NGSrhino-CSM1_rep1	2	P35527	P35527	P35527 | K1C9_HUMAN | Keratin, type I cytoskeletal 9 (Cytokeratin-9) (CK-9) (Keratin-9) (K9)	7183	62092	171	25	53.1	623	5.19	3171	1	1	1	541.751	1081.49	2	1081.49	0.0004	243	250	0	42.29	33	0.0014	K	FEMEQNLR	Q		Oxidation (M)	0.00200000.0
NGSrhino-CSM1_rep1	2	P35527	P35527	P35527 | K1C9_HUMAN | Keratin, type I cytoskeletal 9 (Cytokeratin-9) (CK-9) (Keratin-9) (K9)	7183	62092	171	25	53.1	623	5.19	3172	1	1	1	541.751	1081.49	2	1081.49	0.0004	243	250	0	44.66	33	0.00083	K	FEMEQNLR	Q		Oxidation (M)	0.00200000.0
NGSrhino-CSM1_rep1	2	P35527	P35527	P35527 | K1C9_HUMAN | Keratin, type I cytoskeletal 9 (Cytokeratin-9) (CK-9) (Keratin-9) (K9)	7183	62092	171	25	53.1	623	5.19	3173	1	1	1	541.751	1081.49	2	1081.49	0.0004	243	250	0	42.04	33	0.0015	K	FEMEQNLR	Q		Oxidation (M)	0.00200000.0
NGSrhino-CSM1_rep1	2	P35527	P35527	P35527 | K1C9_HUMAN | Keratin, type I cytoskeletal 9 (Cytokeratin-9) (CK-9) (Keratin-9) (K9)	7183	62092	171	25	53.1	623	5.19	3174	1	1	1	541.751	1081.49	2	1081.49	0.0004	243	250	0	38.22	33	0.0037	K	FEMEQNLR	Q		Oxidation (M)	0.00200000.0
NGSrhino-CSM1_rep1	2	P35527	P35527	P35527 | K1C9_HUMAN | Keratin, type I cytoskeletal 9 (Cytokeratin-9) (CK-9) (Keratin-9) (K9)	7183	62092	171	25	53.1	623	5.19	3175	1	1	1	541.751	1081.49	2	1081.49	0.0005	243	250	0	43.07	33	0.0012	K	FEMEQNLR	Q		Oxidation (M)	0.00200000.0
NGSrhino-CSM1_rep1	2	P35527	P35527	P35527 | K1C9_HUMAN | Keratin, type I cytoskeletal 9 (Cytokeratin-9) (CK-9) (Keratin-9) (K9)	7183	62092	171	25	53.1	623	5.19	3178	1	1	1	541.751	1081.49	2	1081.49	0.0013	243	250	0	48.6	33	0.00034	K	FEMEQNLR	Q		Oxidation (M)	0.00200000.0
NGSrhino-CSM1_rep1	2	P35527	P35527	P35527 | K1C9_HUMAN | Keratin, type I cytoskeletal 9 (Cytokeratin-9) (CK-9) (Keratin-9) (K9)	7183	62092	171	25	53.1	623	5.19	3179	1	1	1	541.751	1081.49	2	1081.49	0.0014	243	250	0	42.66	33	0.0014	K	FEMEQNLR	Q		Oxidation (M)	0.00200000.0
NGSrhino-CSM1_rep1	2	P35527	P35527	P35527 | K1C9_HUMAN | Keratin, type I cytoskeletal 9 (Cytokeratin-9) (CK-9) (Keratin-9) (K9)	7183	62092	171	25	53.1	623	5.19	3800	1	1	1	561.295	1120.57	2	1120.58	-0.0016	328	336	0	44.42	37	0.0022	R	QEYEQLIAK	N
NGSrhino-CSM1_rep1	2	P35527	P35527	P35527 | K1C9_HUMAN | Keratin, type I cytoskeletal 9 (Cytokeratin-9) (CK-9) (Keratin-9) (K9)	7183	62092	171	25	53.1	623	5.19	3801	1	1	1	561.295	1120.58	2	1120.58	0.0001	328	336	0	81.24	38	5e-07	R	QEYEQLIAK	N
NGSrhino-CSM1_rep1	2	P35527	P35527	P35527 | K1C9_HUMAN | Keratin, type I cytoskeletal 9 (Cytokeratin-9) (CK-9) (Keratin-9) (K9)	7183	62092	171	25	53.1	623	5.19	3802	1	1	1	561.296	1120.58	2	1120.58	0.0004	328	336	0	79.02	38	8.6e-07	R	QEYEQLIAK	N
NGSrhino-CSM1_rep1	2	P35527	P35527	P35527 | K1C9_HUMAN | Keratin, type I cytoskeletal 9 (Cytokeratin-9) (CK-9) (Keratin-9) (K9)	7183	62092	171	25	53.1	623	5.19	3803	1	1	1	561.296	1120.58	2	1120.58	0.0011	328	336	0	73.93	38	2.6e-06	R	QEYEQLIAK	N
NGSrhino-CSM1_rep1	2	P35527	P35527	P35527 | K1C9_HUMAN | Keratin, type I cytoskeletal 9 (Cytokeratin-9) (CK-9) (Keratin-9) (K9)	7183	62092	171	25	53.1	623	5.19	4353	1	1	1	579.298	1156.58	2	1156.58	-0.0012	251	261	0	82.61	34	1.7e-07	R	QGVDADINGLR	Q
NGSrhino-CSM1_rep1	2	P35527	P35527	P35527 | K1C9_HUMAN | Keratin, type I cytoskeletal 9 (Cytokeratin-9) (CK-9) (Keratin-9) (K9)	7183	62092	171	25	53.1	623	5.19	4354	1	1	1	579.3	1156.59	2	1156.58	0.0016	251	261	0	74.45	35	1.2e-06	R	QGVDADINGLR	Q
NGSrhino-CSM1_rep1	2	P35527	P35527	P35527 | K1C9_HUMAN | Keratin, type I cytoskeletal 9 (Cytokeratin-9) (CK-9) (Keratin-9) (K9)	7183	62092	171	25	53.1	623	5.19	4355	1	1	1	579.3	1156.59	2	1156.58	0.0016	251	261	0	87.49	35	6e-08	R	QGVDADINGLR	Q
NGSrhino-CSM1_rep1	2	P35527	P35527	P35527 | K1C9_HUMAN | Keratin, type I cytoskeletal 9 (Cytokeratin-9) (CK-9) (Keratin-9) (K9)	7183	62092	171	25	53.1	623	5.19	4356	1	1	1	579.3	1156.59	2	1156.58	0.0019	251	261	0	78.79	35	4.2e-07	R	QGVDADINGLR	Q
NGSrhino-CSM1_rep1	2	P35527	P35527	P35527 | K1C9_HUMAN | Keratin, type I cytoskeletal 9 (Cytokeratin-9) (CK-9) (Keratin-9) (K9)	7183	62092	171	25	53.1	623	5.19	4830	1	1	1	595.808	1189.6	2	1189.6	0.0013	262	271	0	51.69	37	0.0004	R	QVLDNLTMEK	S
NGSrhino-CSM1_rep1	2	P35527	P35527	P35527 | K1C9_HUMAN | Keratin, type I cytoskeletal 9 (Cytokeratin-9) (CK-9) (Keratin-9) (K9)	7183	62092	171	25	53.1	623	5.19	5085	1	1	1	603.803	1205.59	2	1205.6	-0.004	262	271	0	38.44	36	0.0071	R	QVLDNLTMEK	S		Oxidation (M)	0.0000000200.0
NGSrhino-CSM1_rep1	2	P35527	P35527	P35527 | K1C9_HUMAN | Keratin, type I cytoskeletal 9 (Cytokeratin-9) (CK-9) (Keratin-9) (K9)	7183	62092	171	25	53.1	623	5.19	5087	1	1	1	603.805	1205.6	2	1205.6	-0.0003	262	271	0	56.69	37	0.00012	R	QVLDNLTMEK	S		Oxidation (M)	0.0000000200.0
NGSrhino-CSM1_rep1	2	P35527	P35527	P35527 | K1C9_HUMAN | Keratin, type I cytoskeletal 9 (Cytokeratin-9) (CK-9) (Keratin-9) (K9)	7183	62092	171	25	53.1	623	5.19	5088	1	1	1	603.805	1205.6	2	1205.6	-0.0002	262	271	0	39.97	37	0.0056	R	QVLDNLTMEK	S		Oxidation (M)	0.0000000200.0
NGSrhino-CSM1_rep1	2	P35527	P35527	P35527 | K1C9_HUMAN | Keratin, type I cytoskeletal 9 (Cytokeratin-9) (CK-9) (Keratin-9) (K9)	7183	62092	171	25	53.1	623	5.19	5089	1	1	1	603.805	1205.6	2	1205.6	-0.0002	262	271	0	59.18	37	6.8e-05	R	QVLDNLTMEK	S		Oxidation (M)	0.0000000200.0
NGSrhino-CSM1_rep1	2	P35527	P35527	P35527 | K1C9_HUMAN | Keratin, type I cytoskeletal 9 (Cytokeratin-9) (CK-9) (Keratin-9) (K9)	7183	62092	171	25	53.1	623	5.19	5090	1	1	1	603.805	1205.6	2	1205.6	0	262	271	0	59.72	37	6.2e-05	R	QVLDNLTMEK	S		Oxidation (M)	0.0000000200.0
NGSrhino-CSM1_rep1	2	P35527	P35527	P35527 | K1C9_HUMAN | Keratin, type I cytoskeletal 9 (Cytokeratin-9) (CK-9) (Keratin-9) (K9)	7183	62092	171	25	53.1	623	5.19	5091	1	1	1	603.806	1205.6	2	1205.6	0.0004	262	271	0	39.87	37	0.0059	R	QVLDNLTMEK	S		Oxidation (M)	0.0000000200.0
NGSrhino-CSM1_rep1	2	P35527	P35527	P35527 | K1C9_HUMAN | Keratin, type I cytoskeletal 9 (Cytokeratin-9) (CK-9) (Keratin-9) (K9)	7183	62092	171	25	53.1	623	5.19	5094	1	1	1	603.806	1205.6	2	1205.6	0.0012	262	271	0	54.74	37	0.0002	R	QVLDNLTMEK	S		Oxidation (M)	0.0000000200.0
NGSrhino-CSM1_rep1	2	P35527	P35527	P35527 | K1C9_HUMAN | Keratin, type I cytoskeletal 9 (Cytokeratin-9) (CK-9) (Keratin-9) (K9)	7183	62092	171	25	53.1	623	5.19	5095	1	1	1	603.806	1205.6	2	1205.6	0.0016	262	271	0	52.04	37	0.00036	R	QVLDNLTMEK	S		Oxidation (M)	0.0000000200.0
NGSrhino-CSM1_rep1	2	P35527	P35527	P35527 | K1C9_HUMAN | Keratin, type I cytoskeletal 9 (Cytokeratin-9) (CK-9) (Keratin-9) (K9)	7183	62092	171	25	53.1	623	5.19	5096	1	1	1	603.806	1205.6	2	1205.6	0.0017	262	271	0	39.49	37	0.0065	R	QVLDNLTMEK	S		Oxidation (M)	0.0000000200.0
NGSrhino-CSM1_rep1	2	P35527	P35527	P35527 | K1C9_HUMAN | Keratin, type I cytoskeletal 9 (Cytokeratin-9) (CK-9) (Keratin-9) (K9)	7183	62092	171	25	53.1	623	5.19	5464	1	1	1	616.802	1231.59	2	1231.59	-0.0008	14	29	0	92.77	35	1.8e-08	R	SGGGGGGGLGSGGSIR	S
NGSrhino-CSM1_rep1	2	P35527	P35527	P35527 | K1C9_HUMAN | Keratin, type I cytoskeletal 9 (Cytokeratin-9) (CK-9) (Keratin-9) (K9)	7183	62092	171	25	53.1	623	5.19	5465	1	1	1	616.802	1231.59	2	1231.59	-0.0006	14	29	0	53.68	35	0.00015	R	SGGGGGGGLGSGGSIR	S
NGSrhino-CSM1_rep1	2	P35527	P35527	P35527 | K1C9_HUMAN | Keratin, type I cytoskeletal 9 (Cytokeratin-9) (CK-9) (Keratin-9) (K9)	7183	62092	171	25	53.1	623	5.19	5466	1	1	1	616.802	1231.59	2	1231.59	-0.0003	14	29	0	112.12	35	2.1e-10	R	SGGGGGGGLGSGGSIR	S
NGSrhino-CSM1_rep1	2	P35527	P35527	P35527 | K1C9_HUMAN | Keratin, type I cytoskeletal 9 (Cytokeratin-9) (CK-9) (Keratin-9) (K9)	7183	62092	171	25	53.1	623	5.19	5467	1	1	1	616.803	1231.59	2	1231.59	-0.0002	14	29	0	79.65	35	3.9e-07	R	SGGGGGGGLGSGGSIR	S
NGSrhino-CSM1_rep1	2	P35527	P35527	P35527 | K1C9_HUMAN | Keratin, type I cytoskeletal 9 (Cytokeratin-9) (CK-9) (Keratin-9) (K9)	7183	62092	171	25	53.1	623	5.19	5468	1	1	1	616.803	1231.59	2	1231.59	0	14	29	0	118.39	35	5.2e-11	R	SGGGGGGGLGSGGSIR	S
NGSrhino-CSM1_rep1	2	P35527	P35527	P35527 | K1C9_HUMAN | Keratin, type I cytoskeletal 9 (Cytokeratin-9) (CK-9) (Keratin-9) (K9)	7183	62092	171	25	53.1	623	5.19	5469	1	1	1	616.803	1231.59	2	1231.59	0.0002	14	29	0	66.93	35	7.3e-06	R	SGGGGGGGLGSGGSIR	S
NGSrhino-CSM1_rep1	2	P35527	P35527	P35527 | K1C9_HUMAN | Keratin, type I cytoskeletal 9 (Cytokeratin-9) (CK-9) (Keratin-9) (K9)	7183	62092	171	25	53.1	623	5.19	6636	1	1	1	658.346	1314.68	2	1314.68	-0.0003	213	224	0	71.64	36	3.1e-06	K	DQIVDLTVGNNK	T
NGSrhino-CSM1_rep1	2	P35527	P35527	P35527 | K1C9_HUMAN | Keratin, type I cytoskeletal 9 (Cytokeratin-9) (CK-9) (Keratin-9) (K9)	7183	62092	171	25	53.1	623	5.19	6637	1	1	1	658.346	1314.68	2	1314.68	-0.0002	213	224	0	84.66	36	1.5e-07	K	DQIVDLTVGNNK	T
NGSrhino-CSM1_rep1	2	P35527	P35527	P35527 | K1C9_HUMAN | Keratin, type I cytoskeletal 9 (Cytokeratin-9) (CK-9) (Keratin-9) (K9)	7183	62092	171	25	53.1	623	5.19	6638	1	1	1	658.346	1314.68	2	1314.68	-0.0001	213	224	0	68.89	36	5.8e-06	K	DQIVDLTVGNNK	T
NGSrhino-CSM1_rep1	2	P35527	P35527	P35527 | K1C9_HUMAN | Keratin, type I cytoskeletal 9 (Cytokeratin-9) (CK-9) (Keratin-9) (K9)	7183	62092	171	25	53.1	623	5.19	9886	1	1	1	793.883	1585.75	2	1585.76	-0.0062	171	184	0	94.02	35	1.5e-08	K	VQALEEANNDLENK	I
NGSrhino-CSM1_rep1	2	P35527	P35527	P35527 | K1C9_HUMAN | Keratin, type I cytoskeletal 9 (Cytokeratin-9) (CK-9) (Keratin-9) (K9)	7183	62092	171	25	53.1	623	5.19	9887	1	1	1	793.885	1585.76	2	1585.76	-0.0028	171	184	0	120.34	35	3.6e-11	K	VQALEEANNDLENK	I
NGSrhino-CSM1_rep1	2	P35527	P35527	P35527 | K1C9_HUMAN | Keratin, type I cytoskeletal 9 (Cytokeratin-9) (CK-9) (Keratin-9) (K9)	7183	62092	171	25	53.1	623	5.19	9888	1	1	1	793.885	1585.76	2	1585.76	-0.0022	171	184	0	89.18	36	4.8e-08	K	VQALEEANNDLENK	I
NGSrhino-CSM1_rep1	2	P35527	P35527	P35527 | K1C9_HUMAN | Keratin, type I cytoskeletal 9 (Cytokeratin-9) (CK-9) (Keratin-9) (K9)	7183	62092	171	25	53.1	623	5.19	9889	1	1	1	793.886	1585.76	2	1585.76	-0.0012	171	184	0	81.56	35	2.8e-07	K	VQALEEANNDLENK	I
NGSrhino-CSM1_rep1	2	P35527	P35527	P35527 | K1C9_HUMAN | Keratin, type I cytoskeletal 9 (Cytokeratin-9) (CK-9) (Keratin-9) (K9)	7183	62092	171	25	53.1	623	5.19	9890	1	1	1	793.886	1585.76	2	1585.76	-0.0012	171	184	0	107.47	35	7e-10	K	VQALEEANNDLENK	I
NGSrhino-CSM1_rep1	2	P35527	P35527	P35527 | K1C9_HUMAN | Keratin, type I cytoskeletal 9 (Cytokeratin-9) (CK-9) (Keratin-9) (K9)	7183	62092	171	25	53.1	623	5.19	9891	1	1	1	793.886	1585.76	2	1585.76	-0.0008	171	184	0	101.52	35	2.7e-09	K	VQALEEANNDLENK	I
NGSrhino-CSM1_rep1	2	P35527	P35527	P35527 | K1C9_HUMAN | Keratin, type I cytoskeletal 9 (Cytokeratin-9) (CK-9) (Keratin-9) (K9)	7183	62092	171	25	53.1	623	5.19	9892	1	1	1	793.886	1585.76	2	1585.76	-0.0007	171	184	0	101.16	35	3e-09	K	VQALEEANNDLENK	I
NGSrhino-CSM1_rep1	2	P35527	P35527	P35527 | K1C9_HUMAN | Keratin, type I cytoskeletal 9 (Cytokeratin-9) (CK-9) (Keratin-9) (K9)	7183	62092	171	25	53.1	623	5.19	10055	1	1	1	803.372	1604.73	2	1604.74	-0.0061	200	212	0	40.71	33	0.0018	K	NYSPYYNTIDDLK	D
NGSrhino-CSM1_rep1	2	P35527	P35527	P35527 | K1C9_HUMAN | Keratin, type I cytoskeletal 9 (Cytokeratin-9) (CK-9) (Keratin-9) (K9)	7183	62092	171	25	53.1	623	5.19	10057	1	1	1	803.375	1604.73	2	1604.74	-0.0013	200	212	0	53.82	33	9.2e-05	K	NYSPYYNTIDDLK	D
NGSrhino-CSM1_rep1	2	P35527	P35527	P35527 | K1C9_HUMAN | Keratin, type I cytoskeletal 9 (Cytokeratin-9) (CK-9) (Keratin-9) (K9)	7183	62092	171	25	53.1	623	5.19	10058	1	1	1	803.375	1604.74	2	1604.74	-0.0007	200	212	0	60.6	33	1.9e-05	K	NYSPYYNTIDDLK	D
NGSrhino-CSM1_rep1	2	P35527	P35527	P35527 | K1C9_HUMAN | Keratin, type I cytoskeletal 9 (Cytokeratin-9) (CK-9) (Keratin-9) (K9)	7183	62092	171	25	53.1	623	5.19	10059	1	1	1	803.375	1604.74	2	1604.74	0.0006	200	212	0	64.76	33	7.4e-06	K	NYSPYYNTIDDLK	D
NGSrhino-CSM1_rep1	2	P35527	P35527	P35527 | K1C9_HUMAN | Keratin, type I cytoskeletal 9 (Cytokeratin-9) (CK-9) (Keratin-9) (K9)	7183	62092	171	25	53.1	623	5.19	12381	1	1	1	919.486	1836.96	2	1836.96	-0.0017	375	390	0	123.15	36	2.2e-11	R	HGVQELEIELQSQLSK	K
NGSrhino-CSM1_rep1	2	P35527	P35527	P35527 | K1C9_HUMAN | Keratin, type I cytoskeletal 9 (Cytokeratin-9) (CK-9) (Keratin-9) (K9)	7183	62092	171	25	53.1	623	5.19	12382	1	1	1	919.486	1836.96	2	1836.96	-0.001	375	390	0	101.98	36	2.9e-09	R	HGVQELEIELQSQLSK	K
NGSrhino-CSM1_rep1	2	P35527	P35527	P35527 | K1C9_HUMAN | Keratin, type I cytoskeletal 9 (Cytokeratin-9) (CK-9) (Keratin-9) (K9)	7183	62092	171	25	53.1	623	5.19	12383	1	1	1	613.326	1836.96	3	1836.96	-0.0009	375	390	0	44.87	36	0.0015	R	HGVQELEIELQSQLSK	K
NGSrhino-CSM1_rep1	2	P35527	P35527	P35527 | K1C9_HUMAN | Keratin, type I cytoskeletal 9 (Cytokeratin-9) (CK-9) (Keratin-9) (K9)	7183	62092	171	25	53.1	623	5.19	12384	1	1	1	613.326	1836.96	3	1836.96	-0.0008	375	390	0	40.22	36	0.0044	R	HGVQELEIELQSQLSK	K
NGSrhino-CSM1_rep1	2	P35527	P35527	P35527 | K1C9_HUMAN | Keratin, type I cytoskeletal 9 (Cytokeratin-9) (CK-9) (Keratin-9) (K9)	7183	62092	171	25	53.1	623	5.19	12385	1	1	1	919.486	1836.96	2	1836.96	-0.0006	375	390	0	118.09	36	7.1e-11	R	HGVQELEIELQSQLSK	K
NGSrhino-CSM1_rep1	2	P35527	P35527	P35527 | K1C9_HUMAN | Keratin, type I cytoskeletal 9 (Cytokeratin-9) (CK-9) (Keratin-9) (K9)	7183	62092	171	25	53.1	623	5.19	12386	1	1	1	919.486	1836.96	2	1836.96	-0.0005	375	390	0	123.1	36	2.2e-11	R	HGVQELEIELQSQLSK	K
NGSrhino-CSM1_rep1	2	P35527	P35527	P35527 | K1C9_HUMAN | Keratin, type I cytoskeletal 9 (Cytokeratin-9) (CK-9) (Keratin-9) (K9)	7183	62092	171	25	53.1	623	5.19	12387	1	1	1	919.486	1836.96	2	1836.96	-0.0001	375	390	0	148.15	36	7e-14	R	HGVQELEIELQSQLSK	K
NGSrhino-CSM1_rep1	2	P35527	P35527	P35527 | K1C9_HUMAN | Keratin, type I cytoskeletal 9 (Cytokeratin-9) (CK-9) (Keratin-9) (K9)	7183	62092	171	25	53.1	623	5.19	12388	1	1	1	919.486	1836.96	2	1836.96	0.0003	375	390	0	136.5	36	1.1e-12	R	HGVQELEIELQSQLSK	K
NGSrhino-CSM1_rep1	2	P35527	P35527	P35527 | K1C9_HUMAN | Keratin, type I cytoskeletal 9 (Cytokeratin-9) (CK-9) (Keratin-9) (K9)	7183	62092	171	25	53.1	623	5.19	12389	1	1	1	613.327	1836.96	3	1836.96	0.0007	375	390	0	99.46	36	5.1e-09	R	HGVQELEIELQSQLSK	K
NGSrhino-CSM1_rep1	2	P35527	P35527	P35527 | K1C9_HUMAN | Keratin, type I cytoskeletal 9 (Cytokeratin-9) (CK-9) (Keratin-9) (K9)	7183	62092	171	25	53.1	623	5.19	12390	1	1	1	613.327	1836.96	3	1836.96	0.0011	375	390	0	89.33	36	5.4e-08	R	HGVQELEIELQSQLSK	K
NGSrhino-CSM1_rep1	2	P35527	P35527	P35527 | K1C9_HUMAN | Keratin, type I cytoskeletal 9 (Cytokeratin-9) (CK-9) (Keratin-9) (K9)	7183	62092	171	25	53.1	623	5.19	12391	1	1	1	613.327	1836.96	3	1836.96	0.0012	375	390	0	65.33	36	1.3e-05	R	HGVQELEIELQSQLSK	K
NGSrhino-CSM1_rep1	2	P35527	P35527	P35527 | K1C9_HUMAN | Keratin, type I cytoskeletal 9 (Cytokeratin-9) (CK-9) (Keratin-9) (K9)	7183	62092	171	25	53.1	623	5.19	12392	1	1	1	613.327	1836.96	3	1836.96	0.0013	375	390	0	89.75	36	4.9e-08	R	HGVQELEIELQSQLSK	K
NGSrhino-CSM1_rep1	2	P35527	P35527	P35527 | K1C9_HUMAN | Keratin, type I cytoskeletal 9 (Cytokeratin-9) (CK-9) (Keratin-9) (K9)	7183	62092	171	25	53.1	623	5.19	12393	1	1	1	613.327	1836.96	3	1836.96	0.0017	375	390	0	79.83	36	4.6e-07	R	HGVQELEIELQSQLSK	K
NGSrhino-CSM1_rep1	2	P35527	P35527	P35527 | K1C9_HUMAN | Keratin, type I cytoskeletal 9 (Cytokeratin-9) (CK-9) (Keratin-9) (K9)	7183	62092	171	25	53.1	623	5.19	12394	1	1	1	613.327	1836.96	3	1836.96	0.0023	375	390	0	63.84	36	1.8e-05	R	HGVQELEIELQSQLSK	K
NGSrhino-CSM1_rep1	2	P35527	P35527	P35527 | K1C9_HUMAN | Keratin, type I cytoskeletal 9 (Cytokeratin-9) (CK-9) (Keratin-9) (K9)	7183	62092	171	25	53.1	623	5.19	12634	1	1	1	934.464	1866.91	2	1866.91	-0.0017	322	336	1	40.86	36	0.004	K	TLNDMRQEYEQLIAK	N		Oxidation (M)	0.000020000000000.0
NGSrhino-CSM1_rep1	2	P35527	P35527	P35527 | K1C9_HUMAN | Keratin, type I cytoskeletal 9 (Cytokeratin-9) (CK-9) (Keratin-9) (K9)	7183	62092	171	25	53.1	623	5.19	14358	1	1	1	1086.02	2170.02	2	2170.02	-0.0013	272	289	0	123.72	34	1.3e-11	K	SDLEMQYETLQEELMALK	K
NGSrhino-CSM1_rep1	2	P35527	P35527	P35527 | K1C9_HUMAN | Keratin, type I cytoskeletal 9 (Cytokeratin-9) (CK-9) (Keratin-9) (K9)	7183	62092	171	25	53.1	623	5.19	14359	1	1	1	1086.02	2170.02	2	2170.02	-0.0007	272	289	0	126.64	35	7.1e-12	K	SDLEMQYETLQEELMALK	K
NGSrhino-CSM1_rep1	2	P35527	P35527	P35527 | K1C9_HUMAN | Keratin, type I cytoskeletal 9 (Cytokeratin-9) (CK-9) (Keratin-9) (K9)	7183	62092	171	25	53.1	623	5.19	14418	1	1	1	1094.01	2186.01	2	2186.01	-0.0054	272	289	0	91.96	33	1.6e-08	K	SDLEMQYETLQEELMALK	K		Oxidation (M)	0.000000000000002000.0
NGSrhino-CSM1_rep1	2	P35527	P35527	P35527 | K1C9_HUMAN | Keratin, type I cytoskeletal 9 (Cytokeratin-9) (CK-9) (Keratin-9) (K9)	7183	62092	171	25	53.1	623	5.19	14419	1	1	1	1094.01	2186.01	2	2186.01	-0.0028	272	289	0	58.82	33	3.3e-05	K	SDLEMQYETLQEELMALK	K		Oxidation (M)	0.000000000000002000.0
NGSrhino-CSM1_rep1	2	P35527	P35527	P35527 | K1C9_HUMAN | Keratin, type I cytoskeletal 9 (Cytokeratin-9) (CK-9) (Keratin-9) (K9)	7183	62092	171	25	53.1	623	5.19	14420	1	1	1	1094.01	2186.01	2	2186.01	-0.0024	272	289	0	107.14	34	4.9e-10	K	SDLEMQYETLQEELMALK	K		Oxidation (M)	0.000020000000000000.0
NGSrhino-CSM1_rep1	2	P35527	P35527	P35527 | K1C9_HUMAN | Keratin, type I cytoskeletal 9 (Cytokeratin-9) (CK-9) (Keratin-9) (K9)	7183	62092	171	25	53.1	623	5.19	14496	1	1	1	1102.01	2202.01	2	2202.01	-0.0013	272	289	0	76.13	33	5.7e-07	K	SDLEMQYETLQEELMALK	K		2 Oxidation (M)	0.000020000000002000.0
NGSrhino-CSM1_rep1	2	P35527	P35527	P35527 | K1C9_HUMAN | Keratin, type I cytoskeletal 9 (Cytokeratin-9) (CK-9) (Keratin-9) (K9)	7183	62092	171	25	53.1	623	5.19	14497	1	1	1	1102.01	2202.01	2	2202.01	-0.0001	272	289	0	89.4	33	2.7e-08	K	SDLEMQYETLQEELMALK	K		2 Oxidation (M)	0.000020000000002000.0
NGSrhino-CSM1_rep1	2	P35527	P35527	P35527 | K1C9_HUMAN | Keratin, type I cytoskeletal 9 (Cytokeratin-9) (CK-9) (Keratin-9) (K9)	7183	62092	171	25	53.1	623	5.19	14939	1	1	1	1150.06	2298.11	2	2298.11	-0.0042	272	290	1	108.45	35	5.2e-10	K	SDLEMQYETLQEELMALKK	N
NGSrhino-CSM1_rep1	2	P35527	P35527	P35527 | K1C9_HUMAN | Keratin, type I cytoskeletal 9 (Cytokeratin-9) (CK-9) (Keratin-9) (K9)	7183	62092	171	25	53.1	623	5.19	14940	1	1	1	767.044	2298.11	3	2298.11	-0.0008	272	290	1	102.48	35	2.1e-09	K	SDLEMQYETLQEELMALKK	N
NGSrhino-CSM1_rep1	2	P35527	P35527	P35527 | K1C9_HUMAN | Keratin, type I cytoskeletal 9 (Cytokeratin-9) (CK-9) (Keratin-9) (K9)	7183	62092	171	25	53.1	623	5.19	14941	1	1	1	767.044	2298.11	3	2298.11	-0.0007	272	290	1	74.76	35	1.2e-06	K	SDLEMQYETLQEELMALKK	N
NGSrhino-CSM1_rep1	2	P35527	P35527	P35527 | K1C9_HUMAN | Keratin, type I cytoskeletal 9 (Cytokeratin-9) (CK-9) (Keratin-9) (K9)	7183	62092	171	25	53.1	623	5.19	14996	1	1	1	1158.06	2314.11	2	2314.11	-0.0011	272	290	1	93.64	36	1.7e-08	K	SDLEMQYETLQEELMALKK	N		Oxidation (M)	0.0000200000000000000.0
NGSrhino-CSM1_rep1	2	P35527	P35527	P35527 | K1C9_HUMAN | Keratin, type I cytoskeletal 9 (Cytokeratin-9) (CK-9) (Keratin-9) (K9)	7183	62092	171	25	53.1	623	5.19	14997	1	1	1	772.376	2314.11	3	2314.11	-0.0003	272	290	1	52.76	36	0.00021	K	SDLEMQYETLQEELMALKK	N		Oxidation (M)	0.0000000000000020000.0
NGSrhino-CSM1_rep1	2	P35527	P35527	P35527 | K1C9_HUMAN | Keratin, type I cytoskeletal 9 (Cytokeratin-9) (CK-9) (Keratin-9) (K9)	7183	62092	171	25	53.1	623	5.19	14998	1	1	1	772.377	2314.11	3	2314.11	0.0009	272	290	1	108.29	36	6.1e-10	K	SDLEMQYETLQEELMALKK	N		Oxidation (M)	0.0000200000000000000.0
NGSrhino-CSM1_rep1	2	P35527	P35527	P35527 | K1C9_HUMAN | Keratin, type I cytoskeletal 9 (Cytokeratin-9) (CK-9) (Keratin-9) (K9)	7183	62092	171	25	53.1	623	5.19	14999	1	1	1	1158.06	2314.11	2	2314.11	0.0019	272	290	1	74.47	36	1.5e-06	K	SDLEMQYETLQEELMALKK	N		Oxidation (M)	0.0000000000000020000.0
NGSrhino-CSM1_rep1	2	P35527	P35527	P35527 | K1C9_HUMAN | Keratin, type I cytoskeletal 9 (Cytokeratin-9) (CK-9) (Keratin-9) (K9)	7183	62092	171	25	53.1	623	5.19	15049	1	1	1	777.708	2330.1	3	2330.1	0	272	290	1	51.52	35	0.00025	K	SDLEMQYETLQEELMALKK	N		2 Oxidation (M)	0.0000200000000020000.0
NGSrhino-CSM1_rep1	2	P35527	P35527	P35527 | K1C9_HUMAN | Keratin, type I cytoskeletal 9 (Cytokeratin-9) (CK-9) (Keratin-9) (K9)	7183	62092	171	25	53.1	623	5.19	15687	1	1	1	1255.57	2509.12	2	2509.12	-0.002	450	472	0	150.45	32	1.6e-14	K	EIETYHNLLEGGQEDFESSGAGK	I
NGSrhino-CSM1_rep1	2	P35527	P35527	P35527 | K1C9_HUMAN | Keratin, type I cytoskeletal 9 (Cytokeratin-9) (CK-9) (Keratin-9) (K9)	7183	62092	171	25	53.1	623	5.19	15688	1	1	1	837.381	2509.12	3	2509.12	-0.0019	450	472	0	97.79	32	2.9e-09	K	EIETYHNLLEGGQEDFESSGAGK	I
NGSrhino-CSM1_rep1	2	P35527	P35527	P35527 | K1C9_HUMAN | Keratin, type I cytoskeletal 9 (Cytokeratin-9) (CK-9) (Keratin-9) (K9)	7183	62092	171	25	53.1	623	5.19	15689	1	1	1	837.381	2509.12	3	2509.12	-0.0019	450	472	0	102.16	32	1e-09	K	EIETYHNLLEGGQEDFESSGAGK	I
NGSrhino-CSM1_rep1	2	P35527	P35527	P35527 | K1C9_HUMAN | Keratin, type I cytoskeletal 9 (Cytokeratin-9) (CK-9) (Keratin-9) (K9)	7183	62092	171	25	53.1	623	5.19	15690	1	1	1	1255.57	2509.12	2	2509.12	-0.0014	450	472	0	148.67	32	2.4e-14	K	EIETYHNLLEGGQEDFESSGAGK	I
NGSrhino-CSM1_rep1	2	P35527	P35527	P35527 | K1C9_HUMAN | Keratin, type I cytoskeletal 9 (Cytokeratin-9) (CK-9) (Keratin-9) (K9)	7183	62092	171	25	53.1	623	5.19	15691	1	1	1	1255.57	2509.12	2	2509.12	-0.001	450	472	0	130.48	32	1.6e-12	K	EIETYHNLLEGGQEDFESSGAGK	I
NGSrhino-CSM1_rep1	2	P35527	P35527	P35527 | K1C9_HUMAN | Keratin, type I cytoskeletal 9 (Cytokeratin-9) (CK-9) (Keratin-9) (K9)	7183	62092	171	25	53.1	623	5.19	15692	1	1	1	837.382	2509.12	3	2509.12	-0.0008	450	472	0	96.81	32	3.7e-09	K	EIETYHNLLEGGQEDFESSGAGK	I
NGSrhino-CSM1_rep1	2	P35527	P35527	P35527 | K1C9_HUMAN | Keratin, type I cytoskeletal 9 (Cytokeratin-9) (CK-9) (Keratin-9) (K9)	7183	62092	171	25	53.1	623	5.19	15693	1	1	1	837.382	2509.12	3	2509.12	0.0002	450	472	0	89.98	32	1.8e-08	K	EIETYHNLLEGGQEDFESSGAGK	I
NGSrhino-CSM1_rep1	2	P35527	P35527	P35527 | K1C9_HUMAN | Keratin, type I cytoskeletal 9 (Cytokeratin-9) (CK-9) (Keratin-9) (K9)	7183	62092	171	25	53.1	623	5.19	15702	1	1	1	837.716	2510.12	3	2509.12	1.0003	450	472	0	56.78	32	4.1e-05	K	EIETYHNLLEGGQEDFESSGAGK	I
NGSrhino-CSM1_rep1	2	P35527	P35527	P35527 | K1C9_HUMAN | Keratin, type I cytoskeletal 9 (Cytokeratin-9) (CK-9) (Keratin-9) (K9)	7183	62092	171	25	53.1	623	5.19	15703	1	1	1	837.716	2510.13	3	2509.12	1.001	450	472	0	98.73	32	2.6e-09	K	EIETYHNLLEGGQEDFESSGAGK	I
NGSrhino-CSM1_rep1	2	P35527	P35527	P35527 | K1C9_HUMAN | Keratin, type I cytoskeletal 9 (Cytokeratin-9) (CK-9) (Keratin-9) (K9)	7183	62092	171	25	53.1	623	5.19	15715	1	1	1	1258.6	2515.18	2	2515.19	-0.0102	294	317	0	142.73	34	1.5e-13	K	EEMSQLTGQNSGDVNVEINVAPGK	D
NGSrhino-CSM1_rep1	2	P35527	P35527	P35527 | K1C9_HUMAN | Keratin, type I cytoskeletal 9 (Cytokeratin-9) (CK-9) (Keratin-9) (K9)	7183	62092	171	25	53.1	623	5.19	15717	1	1	1	1258.6	2515.18	2	2515.19	-0.0036	294	317	0	111.12	34	2.3e-10	K	EEMSQLTGQNSGDVNVEINVAPGK	D
NGSrhino-CSM1_rep1	2	P35527	P35527	P35527 | K1C9_HUMAN | Keratin, type I cytoskeletal 9 (Cytokeratin-9) (CK-9) (Keratin-9) (K9)	7183	62092	171	25	53.1	623	5.19	15718	1	1	1	1258.6	2515.18	2	2515.19	-0.0034	294	317	0	130.71	34	2.5e-12	K	EEMSQLTGQNSGDVNVEINVAPGK	D
NGSrhino-CSM1_rep1	2	P35527	P35527	P35527 | K1C9_HUMAN | Keratin, type I cytoskeletal 9 (Cytokeratin-9) (CK-9) (Keratin-9) (K9)	7183	62092	171	25	53.1	623	5.19	15768	1	1	1	844.733	2531.18	3	2531.18	-0.0049	294	317	0	48.78	34	0.00036	K	EEMSQLTGQNSGDVNVEINVAPGK	D		Oxidation (M)	0.002000000000000000000000.0
NGSrhino-CSM1_rep1	2	P35527	P35527	P35527 | K1C9_HUMAN | Keratin, type I cytoskeletal 9 (Cytokeratin-9) (CK-9) (Keratin-9) (K9)	7183	62092	171	25	53.1	623	5.19	16324	1	1	1	1353.08	2704.15	2	2704.15	-0.0021	64	95	0	183.62	25	1.6e-18	R	GGGGSFGYSYGGGSGGGFSASSLGGGFGGGSR	G
NGSrhino-CSM1_rep1	2	P35527	P35527	P35527 | K1C9_HUMAN | Keratin, type I cytoskeletal 9 (Cytokeratin-9) (CK-9) (Keratin-9) (K9)	7183	62092	171	25	53.1	623	5.19	16325	1	1	1	902.392	2704.15	3	2704.15	-0.0008	64	95	0	84.44	26	1.5e-08	R	GGGGSFGYSYGGGSGGGFSASSLGGGFGGGSR	G
NGSrhino-CSM1_rep1	2	P35527	P35527	P35527 | K1C9_HUMAN | Keratin, type I cytoskeletal 9 (Cytokeratin-9) (CK-9) (Keratin-9) (K9)	7183	62092	171	25	53.1	623	5.19	16326	1	1	1	1353.08	2704.15	2	2704.15	-0.0001	64	95	0	163.58	26	1.9e-16	R	GGGGSFGYSYGGGSGGGFSASSLGGGFGGGSR	G
NGSrhino-CSM1_rep1	2	P35527	P35527	P35527 | K1C9_HUMAN | Keratin, type I cytoskeletal 9 (Cytokeratin-9) (CK-9) (Keratin-9) (K9)	7183	62092	171	25	53.1	623	5.19	16929	1	1	1	968.141	2901.4	3	2901.4	-0.0032	200	224	1	84.5	35	1.2e-07	K	NYSPYYNTIDDLKDQIVDLTVGNNK	T
NGSrhino-CSM1_rep1	2	P35527	P35527	P35527 | K1C9_HUMAN | Keratin, type I cytoskeletal 9 (Cytokeratin-9) (CK-9) (Keratin-9) (K9)	7183	62092	171	25	53.1	623	5.19	16930	1	1	1	968.141	2901.4	3	2901.4	-0.003	200	224	1	78.56	35	4.6e-07	K	NYSPYYNTIDDLKDQIVDLTVGNNK	T
NGSrhino-CSM1_rep1	2	P35527	P35527	P35527 | K1C9_HUMAN | Keratin, type I cytoskeletal 9 (Cytokeratin-9) (CK-9) (Keratin-9) (K9)	7183	62092	171	25	53.1	623	5.19	16931	1	1	1	1451.71	2901.41	2	2901.4	0.0036	200	224	1	42.8	35	0.0018	K	NYSPYYNTIDDLKDQIVDLTVGNNK	T
NGSrhino-CSM1_rep1	2	P35527	P35527	P35527 | K1C9_HUMAN | Keratin, type I cytoskeletal 9 (Cytokeratin-9) (CK-9) (Keratin-9) (K9)	7183	62092	171	25	53.1	623	5.19	17656	1	1	1	1075.1	3222.27	3	3222.27	-0.0034	580	619	0	183.68	20	4.3e-19	R	GGSGGSHGGGSGFGGESGGSYGGGEEASGSGGGYGGGSGK	S
NGSrhino-CSM1_rep1	2	P35527	P35527	P35527 | K1C9_HUMAN | Keratin, type I cytoskeletal 9 (Cytokeratin-9) (CK-9) (Keratin-9) (K9)	7183	62092	171	25	53.1	623	5.19	17740	1	1	1	1088.84	3263.5	3	3263.51	-0.006	340	368	0	124.43	32	6.8e-12	K	DIENQYETQITQIEHEVSSSGQEVQSSAK	E
NGSrhino-CSM1_rep1	2	P35527	P35527	P35527 | K1C9_HUMAN | Keratin, type I cytoskeletal 9 (Cytokeratin-9) (CK-9) (Keratin-9) (K9)	7183	62092	171	25	53.1	623	5.19	17741	1	1	1	816.884	3263.51	4	3263.51	-0.0013	340	368	0	51.37	32	0.00015	K	DIENQYETQITQIEHEVSSSGQEVQSSAK	E
NGSrhino-CSM1_rep1	2	P35527	P35527	P35527 | K1C9_HUMAN | Keratin, type I cytoskeletal 9 (Cytokeratin-9) (CK-9) (Keratin-9) (K9)	7183	62092	171	25	53.1	623	5.19	17742	1	1	1	1088.84	3263.51	3	3263.51	0.0012	340	368	0	108.89	33	2.7e-10	K	DIENQYETQITQIEHEVSSSGQEVQSSAK	E
NGSrhino-CSM1_rep1	2	P35527	P35527	P35527 | K1C9_HUMAN | Keratin, type I cytoskeletal 9 (Cytokeratin-9) (CK-9) (Keratin-9) (K9)	7183	62092	171	25	53.1	623	5.19	17898	1	1	1	1131.54	3391.6	3	3391.6	-0.0021	339	368	1	77.72	33	4.2e-07	R	KDIENQYETQITQIEHEVSSSGQEVQSSAK	E
NGSrhino-CSM1_rep1	3	AT5G02500.1	AT5G02500	AT5G02500.1 | AT-HSC70-1, AtHsp70-1, HSC70, HSC70-1, HSP70-1 | heat shock cognate protein 70-1 | 201606	6708	71313	154	27	62.2	651	5.03	5222	1	1	0	608.329	1214.64	2	1214.64	-0.0009	164	175	0	62.61	37	2.8e-05	K	DAGVIAGLNVMR	I
NGSrhino-CSM1_rep1	3	AT5G02500.1	AT5G02500	AT5G02500.1 | AT-HSC70-1, AtHsp70-1, HSC70, HSC70-1, HSP70-1 | heat shock cognate protein 70-1 | 201606	6708	71313	154	27	62.2	651	5.03	5223	1	1	0	608.329	1214.64	2	1214.64	-0.0008	164	175	0	64.82	36	1.6e-05	K	DAGVIAGLNVMR	I
NGSrhino-CSM1_rep1	3	AT5G02500.1	AT5G02500	AT5G02500.1 | AT-HSC70-1, AtHsp70-1, HSC70, HSC70-1, HSP70-1 | heat shock cognate protein 70-1 | 201606	6708	71313	154	27	62.2	651	5.03	5224	1	1	0	608.329	1214.64	2	1214.64	0	164	175	0	80.31	37	5.1e-07	K	DAGVIAGLNVMR	I
NGSrhino-CSM1_rep1	3	AT5G02500.1	AT5G02500	AT5G02500.1 | AT-HSC70-1, AtHsp70-1, HSC70, HSC70-1, HSP70-1 | heat shock cognate protein 70-1 | 201606	6708	71313	154	27	62.2	651	5.03	5387	1	1	0	614.817	1227.62	2	1227.62	-0.0013	29	39	0	70.03	34	3.1e-06	R	VEIIANDQGNR	T
NGSrhino-CSM1_rep1	3	AT5G02500.1	AT5G02500	AT5G02500.1 | AT-HSC70-1, AtHsp70-1, HSC70, HSC70-1, HSP70-1 | heat shock cognate protein 70-1 | 201606	6708	71313	154	27	62.2	651	5.03	5388	1	1	0	614.817	1227.62	2	1227.62	-0.0008	29	39	0	58.07	35	5.1e-05	R	VEIIANDQGNR	T
NGSrhino-CSM1_rep1	3	AT5G02500.1	AT5G02500	AT5G02500.1 | AT-HSC70-1, AtHsp70-1, HSC70, HSC70-1, HSP70-1 | heat shock cognate protein 70-1 | 201606	6708	71313	154	27	62.2	651	5.03	5389	1	1	0	614.818	1227.62	2	1227.62	-0.0002	29	39	0	76.6	35	7e-07	R	VEIIANDQGNR	T
NGSrhino-CSM1_rep1	3	AT5G02500.1	AT5G02500	AT5G02500.1 | AT-HSC70-1, AtHsp70-1, HSC70, HSC70-1, HSP70-1 | heat shock cognate protein 70-1 | 201606	6708	71313	154	27	62.2	651	5.03	5390	1	1	0	614.818	1227.62	2	1227.62	-0.0001	29	39	0	60.84	35	2.8e-05	R	VEIIANDQGNR	T
NGSrhino-CSM1_rep1	3	AT5G02500.1	AT5G02500	AT5G02500.1 | AT-HSC70-1, AtHsp70-1, HSC70, HSC70-1, HSP70-1 | heat shock cognate protein 70-1 | 201606	6708	71313	154	27	62.2	651	5.03	5391	1	1	0	614.818	1227.62	2	1227.62	0	29	39	0	76.63	35	7.4e-07	R	VEIIANDQGNR	T
NGSrhino-CSM1_rep1	3	AT5G02500.1	AT5G02500	AT5G02500.1 | AT-HSC70-1, AtHsp70-1, HSC70, HSC70-1, HSP70-1 | heat shock cognate protein 70-1 | 201606	6708	71313	154	27	62.2	651	5.03	5442	1	1	0	616.327	1230.64	2	1230.64	-0.0002	164	175	0	38.62	37	0.0072	K	DAGVIAGLNVMR	I		Oxidation (M)	0.000000000020.0
NGSrhino-CSM1_rep1	3	AT5G02500.1	AT5G02500	AT5G02500.1 | AT-HSC70-1, AtHsp70-1, HSC70, HSC70-1, HSP70-1 | heat shock cognate protein 70-1 | 201606	6708	71313	154	27	62.2	651	5.03	5631	1	1	1	623.765	1245.52	2	1245.52	-0.0026	81	91	0	36.65	28	0.0017	R	FSDSSVQSDMK	L		Oxidation (M)	0.00000000020.0
NGSrhino-CSM1_rep1	3	AT5G02500.1	AT5G02500	AT5G02500.1 | AT-HSC70-1, AtHsp70-1, HSC70, HSC70-1, HSP70-1 | heat shock cognate protein 70-1 | 201606	6708	71313	154	27	62.2	651	5.03	5632	1	1	1	623.766	1245.52	2	1245.52	-0.0015	81	91	0	39.02	28	0.00096	R	FSDSSVQSDMK	L		Oxidation (M)	0.00000000020.0
NGSrhino-CSM1_rep1	3	AT5G02500.1	AT5G02500	AT5G02500.1 | AT-HSC70-1, AtHsp70-1, HSC70, HSC70-1, HSP70-1 | heat shock cognate protein 70-1 | 201606	6708	71313	154	27	62.2	651	5.03	5633	1	1	1	623.766	1245.52	2	1245.52	-0.0013	81	91	0	32.74	28	0.004	R	FSDSSVQSDMK	L		Oxidation (M)	0.00000000020.0
NGSrhino-CSM1_rep1	3	AT5G02500.1	AT5G02500	AT5G02500.1 | AT-HSC70-1, AtHsp70-1, HSC70, HSC70-1, HSP70-1 | heat shock cognate protein 70-1 | 201606	6708	71313	154	27	62.2	651	5.03	5634	1	1	1	623.766	1245.52	2	1245.52	-0.001	81	91	0	45.15	28	0.00024	R	FSDSSVQSDMK	L		Oxidation (M)	0.00000000020.0
NGSrhino-CSM1_rep1	3	AT5G02500.1	AT5G02500	AT5G02500.1 | AT-HSC70-1, AtHsp70-1, HSC70, HSC70-1, HSP70-1 | heat shock cognate protein 70-1 | 201606	6708	71313	154	27	62.2	651	5.03	5635	1	1	1	623.766	1245.52	2	1245.52	-0.0008	81	91	0	55.85	28	2.1e-05	R	FSDSSVQSDMK	L		Oxidation (M)	0.00000000020.0
NGSrhino-CSM1_rep1	3	AT5G02500.1	AT5G02500	AT5G02500.1 | AT-HSC70-1, AtHsp70-1, HSC70, HSC70-1, HSP70-1 | heat shock cognate protein 70-1 | 201606	6708	71313	154	27	62.2	651	5.03	5636	1	1	1	623.766	1245.52	2	1245.52	-0.0007	81	91	0	56.46	28	1.8e-05	R	FSDSSVQSDMK	L		Oxidation (M)	0.00000000020.0
NGSrhino-CSM1_rep1	3	AT5G02500.1	AT5G02500	AT5G02500.1 | AT-HSC70-1, AtHsp70-1, HSC70, HSC70-1, HSP70-1 | heat shock cognate protein 70-1 | 201606	6708	71313	154	27	62.2	651	5.03	5637	1	1	1	623.766	1245.52	2	1245.52	-0.0004	81	91	0	37.29	29	0.0015	R	FSDSSVQSDMK	L		Oxidation (M)	0.00000000020.0
NGSrhino-CSM1_rep1	3	AT5G02500.1	AT5G02500	AT5G02500.1 | AT-HSC70-1, AtHsp70-1, HSC70, HSC70-1, HSP70-1 | heat shock cognate protein 70-1 | 201606	6708	71313	154	27	62.2	651	5.03	5638	1	1	1	623.766	1245.52	2	1245.52	-0.0003	81	91	0	57.87	29	1.3e-05	R	FSDSSVQSDMK	L		Oxidation (M)	0.00000000020.0
NGSrhino-CSM1_rep1	3	AT5G02500.1	AT5G02500	AT5G02500.1 | AT-HSC70-1, AtHsp70-1, HSC70, HSC70-1, HSP70-1 | heat shock cognate protein 70-1 | 201606	6708	71313	154	27	62.2	651	5.03	5639	1	1	1	623.766	1245.52	2	1245.52	-0.0003	81	91	0	60.74	29	7e-06	R	FSDSSVQSDMK	L		Oxidation (M)	0.00000000020.0
NGSrhino-CSM1_rep1	3	AT5G02500.1	AT5G02500	AT5G02500.1 | AT-HSC70-1, AtHsp70-1, HSC70, HSC70-1, HSP70-1 | heat shock cognate protein 70-1 | 201606	6708	71313	154	27	62.2	651	5.03	5642	1	1	1	623.766	1245.52	2	1245.52	-0.0001	81	91	0	57.49	29	1.5e-05	R	FSDSSVQSDMK	L		Oxidation (M)	0.00000000020.0
NGSrhino-CSM1_rep1	3	AT5G02500.1	AT5G02500	AT5G02500.1 | AT-HSC70-1, AtHsp70-1, HSC70, HSC70-1, HSP70-1 | heat shock cognate protein 70-1 | 201606	6708	71313	154	27	62.2	651	5.03	5643	1	1	1	623.766	1245.52	2	1245.52	0.0001	81	91	0	55.56	29	2.3e-05	R	FSDSSVQSDMK	L		Oxidation (M)	0.00000000020.0
NGSrhino-CSM1_rep1	3	AT5G02500.1	AT5G02500	AT5G02500.1 | AT-HSC70-1, AtHsp70-1, HSC70, HSC70-1, HSP70-1 | heat shock cognate protein 70-1 | 201606	6708	71313	154	27	62.2	651	5.03	6139	1	1	0	639.818	1277.62	2	1277.62	-0.0011	243	252	0	71.15	36	3.8e-06	R	MVNHFVQEFK	R
NGSrhino-CSM1_rep1	3	AT5G02500.1	AT5G02500	AT5G02500.1 | AT-HSC70-1, AtHsp70-1, HSC70, HSC70-1, HSP70-1 | heat shock cognate protein 70-1 | 201606	6708	71313	154	27	62.2	651	5.03	6140	1	1	0	639.819	1277.62	2	1277.62	-0.0001	243	252	0	73.69	36	2.1e-06	R	MVNHFVQEFK	R
NGSrhino-CSM1_rep1	3	AT5G02500.1	AT5G02500	AT5G02500.1 | AT-HSC70-1, AtHsp70-1, HSC70, HSC70-1, HSP70-1 | heat shock cognate protein 70-1 | 201606	6708	71313	154	27	62.2	651	5.03	6141	1	1	0	639.819	1277.62	2	1277.62	0.0001	243	252	0	56.04	36	0.00012	R	MVNHFVQEFK	R
NGSrhino-CSM1_rep1	3	AT5G02500.1	AT5G02500	AT5G02500.1 | AT-HSC70-1, AtHsp70-1, HSC70, HSC70-1, HSP70-1 | heat shock cognate protein 70-1 | 201606	6708	71313	154	27	62.2	651	5.03	6142	1	1	0	639.819	1277.62	2	1277.62	0.0004	243	252	0	59.37	36	5.6e-05	R	MVNHFVQEFK	R
NGSrhino-CSM1_rep1	3	AT5G02500.1	AT5G02500	AT5G02500.1 | AT-HSC70-1, AtHsp70-1, HSC70, HSC70-1, HSP70-1 | heat shock cognate protein 70-1 | 201606	6708	71313	154	27	62.2	651	5.03	6143	1	1	0	426.882	1277.62	3	1277.62	0.0004	243	252	0	44.25	36	0.0018	R	MVNHFVQEFK	R
NGSrhino-CSM1_rep1	3	AT5G02500.1	AT5G02500	AT5G02500.1 | AT-HSC70-1, AtHsp70-1, HSC70, HSC70-1, HSP70-1 | heat shock cognate protein 70-1 | 201606	6708	71313	154	27	62.2	651	5.03	6347	1	1	0	647.816	1293.62	2	1293.62	-0.0007	243	252	0	44.46	36	0.0016	R	MVNHFVQEFK	R		Oxidation (M)	0.2000000000.0
NGSrhino-CSM1_rep1	3	AT5G02500.1	AT5G02500	AT5G02500.1 | AT-HSC70-1, AtHsp70-1, HSC70, HSC70-1, HSP70-1 | heat shock cognate protein 70-1 | 201606	6708	71313	154	27	62.2	651	5.03	6348	1	1	0	647.816	1293.62	2	1293.62	-0.0005	243	252	0	50.78	36	0.00037	R	MVNHFVQEFK	R		Oxidation (M)	0.2000000000.0
NGSrhino-CSM1_rep1	3	AT5G02500.1	AT5G02500	AT5G02500.1 | AT-HSC70-1, AtHsp70-1, HSC70, HSC70-1, HSP70-1 | heat shock cognate protein 70-1 | 201606	6708	71313	154	27	62.2	651	5.03	6349	1	1	0	647.816	1293.62	2	1293.62	-0.0004	243	252	0	51.96	36	0.00028	R	MVNHFVQEFK	R		Oxidation (M)	0.2000000000.0
NGSrhino-CSM1_rep1	3	AT5G02500.1	AT5G02500	AT5G02500.1 | AT-HSC70-1, AtHsp70-1, HSC70, HSC70-1, HSP70-1 | heat shock cognate protein 70-1 | 201606	6708	71313	154	27	62.2	651	5.03	6350	1	1	0	647.816	1293.62	2	1293.62	-0.0001	243	252	0	55.12	36	0.00013	R	MVNHFVQEFK	R		Oxidation (M)	0.2000000000.0
NGSrhino-CSM1_rep1	3	AT5G02500.1	AT5G02500	AT5G02500.1 | AT-HSC70-1, AtHsp70-1, HSC70, HSC70-1, HSP70-1 | heat shock cognate protein 70-1 | 201606	6708	71313	154	27	62.2	651	5.03	6351	1	1	0	647.816	1293.62	2	1293.62	-0.0001	243	252	0	46.05	36	0.0011	R	MVNHFVQEFK	R		Oxidation (M)	0.2000000000.0
NGSrhino-CSM1_rep1	3	AT5G02500.1	AT5G02500	AT5G02500.1 | AT-HSC70-1, AtHsp70-1, HSC70, HSC70-1, HSP70-1 | heat shock cognate protein 70-1 | 201606	6708	71313	154	27	62.2	651	5.03	6352	1	1	0	647.816	1293.62	2	1293.62	0.0005	243	252	0	53.07	36	0.00022	R	MVNHFVQEFK	R		Oxidation (M)	0.2000000000.0
NGSrhino-CSM1_rep1	3	AT5G02500.1	AT5G02500	AT5G02500.1 | AT-HSC70-1, AtHsp70-1, HSC70, HSC70-1, HSP70-1 | heat shock cognate protein 70-1 | 201606	6708	71313	154	27	62.2	651	5.03	6353	1	1	0	647.816	1293.62	2	1293.62	0.0007	243	252	0	50.73	36	0.00038	R	MVNHFVQEFK	R		Oxidation (M)	0.2000000000.0
NGSrhino-CSM1_rep1	3	AT5G02500.1	AT5G02500	AT5G02500.1 | AT-HSC70-1, AtHsp70-1, HSC70, HSC70-1, HSP70-1 | heat shock cognate protein 70-1 | 201606	6708	71313	154	27	62.2	651	5.03	6527	1	1	1	653.866	1305.72	2	1305.72	0	133	144	0	68.33	36	6.6e-06	R	EIAEAYLGVTIK	N
NGSrhino-CSM1_rep1	3	AT5G02500.1	AT5G02500	AT5G02500.1 | AT-HSC70-1, AtHsp70-1, HSC70, HSC70-1, HSP70-1 | heat shock cognate protein 70-1 | 201606	6708	71313	154	27	62.2	651	5.03	6528	1	1	1	653.866	1305.72	2	1305.72	0	133	144	0	63.11	36	2.2e-05	R	EIAEAYLGVTIK	N
NGSrhino-CSM1_rep1	3	AT5G02500.1	AT5G02500	AT5G02500.1 | AT-HSC70-1, AtHsp70-1, HSC70, HSC70-1, HSP70-1 | heat shock cognate protein 70-1 | 201606	6708	71313	154	27	62.2	651	5.03	6529	1	1	1	653.866	1305.72	2	1305.72	0.0001	133	144	0	58	36	7.1e-05	R	EIAEAYLGVTIK	N
NGSrhino-CSM1_rep1	3	AT5G02500.1	AT5G02500	AT5G02500.1 | AT-HSC70-1, AtHsp70-1, HSC70, HSC70-1, HSP70-1 | heat shock cognate protein 70-1 | 201606	6708	71313	154	27	62.2	651	5.03	6530	1	1	1	653.867	1305.72	2	1305.72	0.0009	133	144	0	64.69	36	1.4e-05	R	EIAEAYLGVTIK	N
NGSrhino-CSM1_rep1	3	AT5G02500.1	AT5G02500	AT5G02500.1 | AT-HSC70-1, AtHsp70-1, HSC70, HSC70-1, HSP70-1 | heat shock cognate protein 70-1 | 201606	6708	71313	154	27	62.2	651	5.03	6531	1	1	1	653.867	1305.72	2	1305.72	0.0016	133	144	0	56.07	36	0.0001	R	EIAEAYLGVTIK	N
NGSrhino-CSM1_rep1	3	AT5G02500.1	AT5G02500	AT5G02500.1 | AT-HSC70-1, AtHsp70-1, HSC70, HSC70-1, HSP70-1 | heat shock cognate protein 70-1 | 201606	6708	71313	154	27	62.2	651	5.03	6534	1	1	1	653.868	1305.72	2	1305.72	0.0036	133	144	0	58.44	36	5.8e-05	R	EIAEAYLGVTIK	N
NGSrhino-CSM1_rep1	3	AT5G02500.1	AT5G02500	AT5G02500.1 | AT-HSC70-1, AtHsp70-1, HSC70, HSC70-1, HSP70-1 | heat shock cognate protein 70-1 | 201606	6708	71313	154	27	62.2	651	5.03	6618	1	1	0	657.313	1312.61	2	1312.61	-0.0011	308	317	0	60.22	34	2.9e-05	R	FEELNMDLFR	K
NGSrhino-CSM1_rep1	3	AT5G02500.1	AT5G02500	AT5G02500.1 | AT-HSC70-1, AtHsp70-1, HSC70, HSC70-1, HSP70-1 | heat shock cognate protein 70-1 | 201606	6708	71313	154	27	62.2	651	5.03	6619	1	1	0	657.313	1312.61	2	1312.61	-0.001	308	317	0	54.99	34	9.7e-05	R	FEELNMDLFR	K
NGSrhino-CSM1_rep1	3	AT5G02500.1	AT5G02500	AT5G02500.1 | AT-HSC70-1, AtHsp70-1, HSC70, HSC70-1, HSP70-1 | heat shock cognate protein 70-1 | 201606	6708	71313	154	27	62.2	651	5.03	6620	1	1	0	657.313	1312.61	2	1312.61	-0.0005	308	317	0	65.98	34	7.5e-06	R	FEELNMDLFR	K
NGSrhino-CSM1_rep1	3	AT5G02500.1	AT5G02500	AT5G02500.1 | AT-HSC70-1, AtHsp70-1, HSC70, HSC70-1, HSP70-1 | heat shock cognate protein 70-1 | 201606	6708	71313	154	27	62.2	651	5.03	6621	1	1	0	657.314	1312.61	2	1312.61	0.0004	308	317	0	83.27	34	1.4e-07	R	FEELNMDLFR	K
NGSrhino-CSM1_rep1	3	AT5G02500.1	AT5G02500	AT5G02500.1 | AT-HSC70-1, AtHsp70-1, HSC70, HSC70-1, HSP70-1 | heat shock cognate protein 70-1 | 201606	6708	71313	154	27	62.2	651	5.03	6841	1	1	0	665.311	1328.61	2	1328.61	0.001	308	317	0	48.64	33	0.00031	R	FEELNMDLFR	K		Oxidation (M)	0.0000020000.0
NGSrhino-CSM1_rep1	3	AT5G02500.1	AT5G02500	AT5G02500.1 | AT-HSC70-1, AtHsp70-1, HSC70, HSC70-1, HSP70-1 | heat shock cognate protein 70-1 | 201606	6708	71313	154	27	62.2	651	5.03	7253	1	1	0	679.811	1357.61	2	1357.61	-0.0008	546	556	0	64.1	32	6.8e-06	K	NALENYAYNMR	N
NGSrhino-CSM1_rep1	3	AT5G02500.1	AT5G02500	AT5G02500.1 | AT-HSC70-1, AtHsp70-1, HSC70, HSC70-1, HSP70-1 | heat shock cognate protein 70-1 | 201606	6708	71313	154	27	62.2	651	5.03	7254	1	1	0	679.811	1357.61	2	1357.61	-0.0003	546	556	0	66.82	32	3.6e-06	K	NALENYAYNMR	N
NGSrhino-CSM1_rep1	3	AT5G02500.1	AT5G02500	AT5G02500.1 | AT-HSC70-1, AtHsp70-1, HSC70, HSC70-1, HSP70-1 | heat shock cognate protein 70-1 | 201606	6708	71313	154	27	62.2	651	5.03	7255	1	1	0	679.812	1357.61	2	1357.61	0.0002	546	556	0	63.41	32	7.8e-06	K	NALENYAYNMR	N
NGSrhino-CSM1_rep1	3	AT5G02500.1	AT5G02500	AT5G02500.1 | AT-HSC70-1, AtHsp70-1, HSC70, HSC70-1, HSP70-1 | heat shock cognate protein 70-1 | 201606	6708	71313	154	27	62.2	651	5.03	7483	1	1	0	687.808	1373.6	2	1373.6	-0.0026	546	556	0	44.95	31	0.0005	K	NALENYAYNMR	N		Oxidation (M)	0.00000000020.0
NGSrhino-CSM1_rep1	3	AT5G02500.1	AT5G02500	AT5G02500.1 | AT-HSC70-1, AtHsp70-1, HSC70, HSC70-1, HSP70-1 | heat shock cognate protein 70-1 | 201606	6708	71313	154	27	62.2	651	5.03	7484	1	1	0	687.808	1373.6	2	1373.6	-0.0023	546	556	0	44.2	31	0.00059	K	NALENYAYNMR	N		Oxidation (M)	0.00000000020.0
NGSrhino-CSM1_rep1	3	AT5G02500.1	AT5G02500	AT5G02500.1 | AT-HSC70-1, AtHsp70-1, HSC70, HSC70-1, HSP70-1 | heat shock cognate protein 70-1 | 201606	6708	71313	154	27	62.2	651	5.03	7485	1	1	0	687.808	1373.6	2	1373.6	-0.0017	546	556	0	61.16	32	1.3e-05	K	NALENYAYNMR	N		Oxidation (M)	0.00000000020.0
NGSrhino-CSM1_rep1	3	AT5G02500.1	AT5G02500	AT5G02500.1 | AT-HSC70-1, AtHsp70-1, HSC70, HSC70-1, HSP70-1 | heat shock cognate protein 70-1 | 201606	6708	71313	154	27	62.2	651	5.03	7486	1	1	0	687.808	1373.6	2	1373.6	-0.0016	546	556	0	43.51	32	0.00075	K	NALENYAYNMR	N		Oxidation (M)	0.00000000020.0
NGSrhino-CSM1_rep1	3	AT5G02500.1	AT5G02500	AT5G02500.1 | AT-HSC70-1, AtHsp70-1, HSC70, HSC70-1, HSP70-1 | heat shock cognate protein 70-1 | 201606	6708	71313	154	27	62.2	651	5.03	7487	1	1	0	687.808	1373.6	2	1373.6	-0.0012	546	556	0	37.64	32	0.0028	K	NALENYAYNMR	N		Oxidation (M)	0.00000000020.0
NGSrhino-CSM1_rep1	3	AT5G02500.1	AT5G02500	AT5G02500.1 | AT-HSC70-1, AtHsp70-1, HSC70, HSC70-1, HSP70-1 | heat shock cognate protein 70-1 | 201606	6708	71313	154	27	62.2	651	5.03	7489	1	1	0	687.809	1373.6	2	1373.6	-0.0003	546	556	0	36.42	32	0.0036	K	NALENYAYNMR	N		Oxidation (M)	0.00000000020.0
NGSrhino-CSM1_rep1	3	AT5G02500.1	AT5G02500	AT5G02500.1 | AT-HSC70-1, AtHsp70-1, HSC70, HSC70-1, HSP70-1 | heat shock cognate protein 70-1 | 201606	6708	71313	154	27	62.2	651	5.03	7490	1	1	0	687.809	1373.6	2	1373.6	-0.0003	546	556	0	42.51	32	0.00089	K	NALENYAYNMR	N		Oxidation (M)	0.00000000020.0
NGSrhino-CSM1_rep1	3	AT5G02500.1	AT5G02500	AT5G02500.1 | AT-HSC70-1, AtHsp70-1, HSC70, HSC70-1, HSP70-1 | heat shock cognate protein 70-1 | 201606	6708	71313	154	27	62.2	651	5.03	7491	1	1	0	687.809	1373.6	2	1373.6	-0.0002	546	556	0	45.64	32	0.00044	K	NALENYAYNMR	N		Oxidation (M)	0.00000000020.0
NGSrhino-CSM1_rep1	3	AT5G02500.1	AT5G02500	AT5G02500.1 | AT-HSC70-1, AtHsp70-1, HSC70, HSC70-1, HSP70-1 | heat shock cognate protein 70-1 | 201606	6708	71313	154	27	62.2	651	5.03	7492	1	1	0	687.809	1373.6	2	1373.6	-0.0001	546	556	0	41.16	32	0.0012	K	NALENYAYNMR	N		Oxidation (M)	0.00000000020.0
NGSrhino-CSM1_rep1	3	AT5G02500.1	AT5G02500	AT5G02500.1 | AT-HSC70-1, AtHsp70-1, HSC70, HSC70-1, HSP70-1 | heat shock cognate protein 70-1 | 201606	6708	71313	154	27	62.2	651	5.03	7493	1	1	0	687.809	1373.6	2	1373.6	0.0002	546	556	0	38.27	32	0.0024	K	NALENYAYNMR	N		Oxidation (M)	0.00000000020.0
NGSrhino-CSM1_rep1	3	AT5G02500.1	AT5G02500	AT5G02500.1 | AT-HSC70-1, AtHsp70-1, HSC70, HSC70-1, HSP70-1 | heat shock cognate protein 70-1 | 201606	6708	71313	154	27	62.2	651	5.03	7494	1	1	0	687.809	1373.6	2	1373.6	0.0004	546	556	0	45.27	32	0.00047	K	NALENYAYNMR	N		Oxidation (M)	0.00000000020.0
NGSrhino-CSM1_rep1	3	AT5G02500.1	AT5G02500	AT5G02500.1 | AT-HSC70-1, AtHsp70-1, HSC70, HSC70-1, HSP70-1 | heat shock cognate protein 70-1 | 201606	6708	71313	154	27	62.2	651	5.03	7495	1	1	0	687.809	1373.6	2	1373.6	0.001	546	556	0	45.07	32	0.00051	K	NALENYAYNMR	N		Oxidation (M)	0.00000000020.0
NGSrhino-CSM1_rep1	3	AT5G02500.1	AT5G02500	AT5G02500.1 | AT-HSC70-1, AtHsp70-1, HSC70, HSC70-1, HSP70-1 | heat shock cognate protein 70-1 | 201606	6708	71313	154	27	62.2	651	5.03	8139	1	1	1	713.886	1425.76	2	1425.76	-0.0005	335	348	0	73.65	36	1.9e-06	K	STVHDVVLVGGSTR	I
NGSrhino-CSM1_rep1	3	AT5G02500.1	AT5G02500	AT5G02500.1 | AT-HSC70-1, AtHsp70-1, HSC70, HSC70-1, HSP70-1 | heat shock cognate protein 70-1 | 201606	6708	71313	154	27	62.2	651	5.03	8140	1	1	1	713.886	1425.76	2	1425.76	-0.0003	335	348	0	86.23	36	1e-07	K	STVHDVVLVGGSTR	I
NGSrhino-CSM1_rep1	3	AT5G02500.1	AT5G02500	AT5G02500.1 | AT-HSC70-1, AtHsp70-1, HSC70, HSC70-1, HSP70-1 | heat shock cognate protein 70-1 | 201606	6708	71313	154	27	62.2	651	5.03	8141	1	1	1	476.26	1425.76	3	1425.76	0	335	348	0	37.05	36	0.0086	K	STVHDVVLVGGSTR	I
NGSrhino-CSM1_rep1	3	AT5G02500.1	AT5G02500	AT5G02500.1 | AT-HSC70-1, AtHsp70-1, HSC70, HSC70-1, HSP70-1 | heat shock cognate protein 70-1 | 201606	6708	71313	154	27	62.2	651	5.03	8142	1	1	1	713.886	1425.76	2	1425.76	0.0002	335	348	0	54.01	36	0.00017	K	STVHDVVLVGGSTR	I
NGSrhino-CSM1_rep1	3	AT5G02500.1	AT5G02500	AT5G02500.1 | AT-HSC70-1, AtHsp70-1, HSC70, HSC70-1, HSP70-1 | heat shock cognate protein 70-1 | 201606	6708	71313	154	27	62.2	651	5.03	8144	1	1	1	713.886	1425.76	2	1425.76	0.0008	335	348	0	81.97	36	2.7e-07	K	STVHDVVLVGGSTR	I
NGSrhino-CSM1_rep1	3	AT5G02500.1	AT5G02500	AT5G02500.1 | AT-HSC70-1, AtHsp70-1, HSC70, HSC70-1, HSP70-1 | heat shock cognate protein 70-1 | 201606	6708	71313	154	27	62.2	651	5.03	8146	1	1	1	713.887	1425.76	2	1425.76	0.002	335	348	0	63.39	36	2e-05	K	STVHDVVLVGGSTR	I
NGSrhino-CSM1_rep1	3	AT5G02500.1	AT5G02500	AT5G02500.1 | AT-HSC70-1, AtHsp70-1, HSC70, HSC70-1, HSP70-1 | heat shock cognate protein 70-1 | 201606	6708	71313	154	27	62.2	651	5.03	8284	1	1	0	719.375	1436.74	2	1435.75	0.9898	352	363	0	45.49	37	0.0018	K	VQQLLQDFFNGK	E
NGSrhino-CSM1_rep1	3	AT5G02500.1	AT5G02500	AT5G02500.1 | AT-HSC70-1, AtHsp70-1, HSC70, HSC70-1, HSP70-1 | heat shock cognate protein 70-1 | 201606	6708	71313	154	27	62.2	651	5.03	8677	1	1	0	737.345	1472.68	2	1472.68	-0.0031	40	52	0	61.54	33	1.6e-05	R	TTPSYVAFTDSER	L
NGSrhino-CSM1_rep1	3	AT5G02500.1	AT5G02500	AT5G02500.1 | AT-HSC70-1, AtHsp70-1, HSC70, HSC70-1, HSP70-1 | heat shock cognate protein 70-1 | 201606	6708	71313	154	27	62.2	651	5.03	8678	1	1	0	737.345	1472.68	2	1472.68	-0.003	40	52	0	70.07	33	2.3e-06	R	TTPSYVAFTDSER	L
NGSrhino-CSM1_rep1	3	AT5G02500.1	AT5G02500	AT5G02500.1 | AT-HSC70-1, AtHsp70-1, HSC70, HSC70-1, HSP70-1 | heat shock cognate protein 70-1 | 201606	6708	71313	154	27	62.2	651	5.03	8679	1	1	0	737.346	1472.68	2	1472.68	-0.002	40	52	0	51.8	33	0.00015	R	TTPSYVAFTDSER	L
NGSrhino-CSM1_rep1	3	AT5G02500.1	AT5G02500	AT5G02500.1 | AT-HSC70-1, AtHsp70-1, HSC70, HSC70-1, HSP70-1 | heat shock cognate protein 70-1 | 201606	6708	71313	154	27	62.2	651	5.03	8680	1	1	0	737.346	1472.68	2	1472.68	-0.0005	40	52	0	78.17	33	3.5e-07	R	TTPSYVAFTDSER	L
NGSrhino-CSM1_rep1	3	AT5G02500.1	AT5G02500	AT5G02500.1 | AT-HSC70-1, AtHsp70-1, HSC70, HSC70-1, HSP70-1 | heat shock cognate protein 70-1 | 201606	6708	71313	154	27	62.2	651	5.03	8681	1	1	0	737.347	1472.68	2	1472.68	0.0006	40	52	0	64.32	33	9.2e-06	R	TTPSYVAFTDSER	L
NGSrhino-CSM1_rep1	3	AT5G02500.1	AT5G02500	AT5G02500.1 | AT-HSC70-1, AtHsp70-1, HSC70, HSC70-1, HSP70-1 | heat shock cognate protein 70-1 | 201606	6708	71313	154	27	62.2	651	5.03	9426	1	1	0	514.258	1539.75	3	1539.75	0.0005	306	317	1	36.95	36	0.0087	R	ARFEELNMDLFR	K
NGSrhino-CSM1_rep1	3	AT5G02500.1	AT5G02500	AT5G02500.1 | AT-HSC70-1, AtHsp70-1, HSC70, HSC70-1, HSP70-1 | heat shock cognate protein 70-1 | 201606	6708	71313	154	27	62.2	651	5.03	9701	1	1	1	783.908	1565.8	2	1565.8	0.0005	117	130	0	90.76	37	4.3e-08	K	EFAAEEISSMVLIK	M
NGSrhino-CSM1_rep1	3	AT5G02500.1	AT5G02500	AT5G02500.1 | AT-HSC70-1, AtHsp70-1, HSC70, HSC70-1, HSP70-1 | heat shock cognate protein 70-1 | 201606	6708	71313	154	27	62.2	651	5.03	9702	1	1	1	783.908	1565.8	2	1565.8	0.0009	117	130	0	86.44	37	1.2e-07	K	EFAAEEISSMVLIK	M
NGSrhino-CSM1_rep1	3	AT5G02500.1	AT5G02500	AT5G02500.1 | AT-HSC70-1, AtHsp70-1, HSC70, HSC70-1, HSP70-1 | heat shock cognate protein 70-1 | 201606	6708	71313	154	27	62.2	651	5.03	9703	1	1	1	783.908	1565.8	2	1565.8	0.0009	117	130	0	57.23	37	9.7e-05	K	EFAAEEISSMVLIK	M
NGSrhino-CSM1_rep1	3	AT5G02500.1	AT5G02500	AT5G02500.1 | AT-HSC70-1, AtHsp70-1, HSC70, HSC70-1, HSP70-1 | heat shock cognate protein 70-1 | 201606	6708	71313	154	27	62.2	651	5.03	9843	1	1	1	791.903	1581.79	2	1581.8	-0.005	117	130	0	50.73	36	0.00041	K	EFAAEEISSMVLIK	M		Oxidation (M)	0.00000000020000.0
NGSrhino-CSM1_rep1	3	AT5G02500.1	AT5G02500	AT5G02500.1 | AT-HSC70-1, AtHsp70-1, HSC70, HSC70-1, HSP70-1 | heat shock cognate protein 70-1 | 201606	6708	71313	154	27	62.2	651	5.03	9845	1	1	1	791.904	1581.79	2	1581.8	-0.0018	117	130	0	71.99	36	3.1e-06	K	EFAAEEISSMVLIK	M		Oxidation (M)	0.00000000020000.0
NGSrhino-CSM1_rep1	3	AT5G02500.1	AT5G02500	AT5G02500.1 | AT-HSC70-1, AtHsp70-1, HSC70, HSC70-1, HSP70-1 | heat shock cognate protein 70-1 | 201606	6708	71313	154	27	62.2	651	5.03	9847	1	1	1	791.905	1581.8	2	1581.8	-0.0009	117	130	0	51.05	36	0.00037	K	EFAAEEISSMVLIK	M		Oxidation (M)	0.00000000020000.0
NGSrhino-CSM1_rep1	3	AT5G02500.1	AT5G02500	AT5G02500.1 | AT-HSC70-1, AtHsp70-1, HSC70, HSC70-1, HSP70-1 | heat shock cognate protein 70-1 | 201606	6708	71313	154	27	62.2	651	5.03	9848	1	1	1	791.905	1581.8	2	1581.8	0.0005	117	130	0	54.06	36	0.00019	K	EFAAEEISSMVLIK	M		Oxidation (M)	0.00000000020000.0
NGSrhino-CSM1_rep1	3	AT5G02500.1	AT5G02500	AT5G02500.1 | AT-HSC70-1, AtHsp70-1, HSC70, HSC70-1, HSP70-1 | heat shock cognate protein 70-1 | 201606	6708	71313	154	27	62.2	651	5.03	9849	1	1	1	791.906	1581.8	2	1581.8	0.001	117	130	0	47.96	36	0.00078	K	EFAAEEISSMVLIK	M		Oxidation (M)	0.00000000020000.0
NGSrhino-CSM1_rep1	3	AT5G02500.1	AT5G02500	AT5G02500.1 | AT-HSC70-1, AtHsp70-1, HSC70, HSC70-1, HSP70-1 | heat shock cognate protein 70-1 | 201606	6708	71313	154	27	62.2	651	5.03	9850	1	1	1	791.906	1581.8	2	1581.8	0.0021	117	130	0	58.61	36	6.6e-05	K	EFAAEEISSMVLIK	M		Oxidation (M)	0.00000000020000.0
NGSrhino-CSM1_rep1	3	AT5G02500.1	AT5G02500	AT5G02500.1 | AT-HSC70-1, AtHsp70-1, HSC70, HSC70-1, HSP70-1 | heat shock cognate protein 70-1 | 201606	6708	71313	154	27	62.2	651	5.03	10630	1	1	0	824.409	1646.8	2	1646.81	-0.0042	60	74	0	90.8	36	3.7e-08	K	NQVAMNPVNTVFDAK	R
NGSrhino-CSM1_rep1	3	AT5G02500.1	AT5G02500	AT5G02500.1 | AT-HSC70-1, AtHsp70-1, HSC70, HSC70-1, HSP70-1 | heat shock cognate protein 70-1 | 201606	6708	71313	154	27	62.2	651	5.03	10631	1	1	0	824.411	1646.81	2	1646.81	-0.0011	60	74	0	91.95	36	2.9e-08	K	NQVAMNPVNTVFDAK	R
NGSrhino-CSM1_rep1	3	AT5G02500.1	AT5G02500	AT5G02500.1 | AT-HSC70-1, AtHsp70-1, HSC70, HSC70-1, HSP70-1 | heat shock cognate protein 70-1 | 201606	6708	71313	154	27	62.2	651	5.03	10780	1	1	0	553.97	1658.89	3	1658.89	-0.0002	176	191	0	74.53	36	1.7e-06	R	IINEPTAAAIAYGLDK	K
NGSrhino-CSM1_rep1	3	AT5G02500.1	AT5G02500	AT5G02500.1 | AT-HSC70-1, AtHsp70-1, HSC70, HSC70-1, HSP70-1 | heat shock cognate protein 70-1 | 201606	6708	71313	154	27	62.2	651	5.03	10781	1	1	0	830.451	1658.89	2	1658.89	0.0003	176	191	0	94.47	36	1.7e-08	R	IINEPTAAAIAYGLDK	K
NGSrhino-CSM1_rep1	3	AT5G02500.1	AT5G02500	AT5G02500.1 | AT-HSC70-1, AtHsp70-1, HSC70, HSC70-1, HSP70-1 | heat shock cognate protein 70-1 | 201606	6708	71313	154	27	62.2	651	5.03	10828	1	1	0	832.405	1662.8	2	1662.8	-0.0076	60	74	0	89.28	36	5.1e-08	K	NQVAMNPVNTVFDAK	R		Oxidation (M)	0.000020000000000.0
NGSrhino-CSM1_rep1	3	AT5G02500.1	AT5G02500	AT5G02500.1 | AT-HSC70-1, AtHsp70-1, HSC70, HSC70-1, HSP70-1 | heat shock cognate protein 70-1 | 201606	6708	71313	154	27	62.2	651	5.03	10831	1	1	0	832.408	1662.8	2	1662.8	-0.0026	60	74	0	59.32	36	5.3e-05	K	NQVAMNPVNTVFDAK	R		Oxidation (M)	0.000020000000000.0
NGSrhino-CSM1_rep1	3	AT5G02500.1	AT5G02500	AT5G02500.1 | AT-HSC70-1, AtHsp70-1, HSC70, HSC70-1, HSP70-1 | heat shock cognate protein 70-1 | 201606	6708	71313	154	27	62.2	651	5.03	10832	1	1	0	832.408	1662.8	2	1662.8	-0.002	60	74	0	120.48	36	4e-11	K	NQVAMNPVNTVFDAK	R		Oxidation (M)	0.000020000000000.0
NGSrhino-CSM1_rep1	3	AT5G02500.1	AT5G02500	AT5G02500.1 | AT-HSC70-1, AtHsp70-1, HSC70, HSC70-1, HSP70-1 | heat shock cognate protein 70-1 | 201606	6708	71313	154	27	62.2	651	5.03	10833	1	1	0	832.408	1662.8	2	1662.8	-0.0016	60	74	0	112.68	36	2.4e-10	K	NQVAMNPVNTVFDAK	R		Oxidation (M)	0.000020000000000.0
NGSrhino-CSM1_rep1	3	AT5G02500.1	AT5G02500	AT5G02500.1 | AT-HSC70-1, AtHsp70-1, HSC70, HSC70-1, HSP70-1 | heat shock cognate protein 70-1 | 201606	6708	71313	154	27	62.2	651	5.03	10834	1	1	0	832.408	1662.8	2	1662.8	-0.0014	60	74	0	101.85	36	2.9e-09	K	NQVAMNPVNTVFDAK	R		Oxidation (M)	0.000020000000000.0
NGSrhino-CSM1_rep1	3	AT5G02500.1	AT5G02500	AT5G02500.1 | AT-HSC70-1, AtHsp70-1, HSC70, HSC70-1, HSP70-1 | heat shock cognate protein 70-1 | 201606	6708	71313	154	27	62.2	651	5.03	10835	1	1	0	832.408	1662.8	2	1662.8	-0.0013	60	74	0	81.17	36	3.5e-07	K	NQVAMNPVNTVFDAK	R		Oxidation (M)	0.000020000000000.0
NGSrhino-CSM1_rep1	3	AT5G02500.1	AT5G02500	AT5G02500.1 | AT-HSC70-1, AtHsp70-1, HSC70, HSC70-1, HSP70-1 | heat shock cognate protein 70-1 | 201606	6708	71313	154	27	62.2	651	5.03	10836	1	1	0	832.409	1662.8	2	1662.8	-0.0012	60	74	0	91.91	36	3e-08	K	NQVAMNPVNTVFDAK	R		Oxidation (M)	0.000020000000000.0
NGSrhino-CSM1_rep1	3	AT5G02500.1	AT5G02500	AT5G02500.1 | AT-HSC70-1, AtHsp70-1, HSC70, HSC70-1, HSP70-1 | heat shock cognate protein 70-1 | 201606	6708	71313	154	27	62.2	651	5.03	10837	1	1	0	832.409	1662.8	2	1662.8	-0.0011	60	74	0	65.26	36	1.3e-05	K	NQVAMNPVNTVFDAK	R		Oxidation (M)	0.000020000000000.0
NGSrhino-CSM1_rep1	3	AT5G02500.1	AT5G02500	AT5G02500.1 | AT-HSC70-1, AtHsp70-1, HSC70, HSC70-1, HSP70-1 | heat shock cognate protein 70-1 | 201606	6708	71313	154	27	62.2	651	5.03	10838	1	1	0	832.409	1662.8	2	1662.8	-0.0004	60	74	0	99.58	36	4.8e-09	K	NQVAMNPVNTVFDAK	R		Oxidation (M)	0.000020000000000.0
NGSrhino-CSM1_rep1	3	AT5G02500.1	AT5G02500	AT5G02500.1 | AT-HSC70-1, AtHsp70-1, HSC70, HSC70-1, HSP70-1 | heat shock cognate protein 70-1 | 201606	6708	71313	154	27	62.2	651	5.03	10839	1	1	0	832.411	1662.81	2	1662.8	0.0034	60	74	0	37.59	36	0.0079	K	NQVAMNPVNTVFDAK	R		Oxidation (M)	0.000020000000000.0
NGSrhino-CSM1_rep1	3	AT5G02500.1	AT5G02500	AT5G02500.1 | AT-HSC70-1, AtHsp70-1, HSC70, HSC70-1, HSP70-1 | heat shock cognate protein 70-1 | 201606	6708	71313	154	27	62.2	651	5.03	10976	1	1	0	838.366	1674.72	2	1674.72	-0.0054	227	242	0	63.26	30	5.3e-06	K	ATAGDTHLGGEDFDNR	M
NGSrhino-CSM1_rep1	3	AT5G02500.1	AT5G02500	AT5G02500.1 | AT-HSC70-1, AtHsp70-1, HSC70, HSC70-1, HSP70-1 | heat shock cognate protein 70-1 | 201606	6708	71313	154	27	62.2	651	5.03	10977	1	1	0	838.368	1674.72	2	1674.72	-0.0026	227	242	0	77.36	30	2.1e-07	K	ATAGDTHLGGEDFDNR	M
NGSrhino-CSM1_rep1	3	AT5G02500.1	AT5G02500	AT5G02500.1 | AT-HSC70-1, AtHsp70-1, HSC70, HSC70-1, HSP70-1 | heat shock cognate protein 70-1 | 201606	6708	71313	154	27	62.2	651	5.03	10978	1	1	0	838.368	1674.72	2	1674.72	-0.0021	227	242	0	79.65	30	1.2e-07	K	ATAGDTHLGGEDFDNR	M
NGSrhino-CSM1_rep1	3	AT5G02500.1	AT5G02500	AT5G02500.1 | AT-HSC70-1, AtHsp70-1, HSC70, HSC70-1, HSP70-1 | heat shock cognate protein 70-1 | 201606	6708	71313	154	27	62.2	651	5.03	10979	1	1	0	838.368	1674.72	2	1674.72	-0.0021	227	242	0	79.72	30	1.2e-07	K	ATAGDTHLGGEDFDNR	M
NGSrhino-CSM1_rep1	3	AT5G02500.1	AT5G02500	AT5G02500.1 | AT-HSC70-1, AtHsp70-1, HSC70, HSC70-1, HSP70-1 | heat shock cognate protein 70-1 | 201606	6708	71313	154	27	62.2	651	5.03	10980	1	1	0	838.368	1674.72	2	1674.72	-0.002	227	242	0	78.85	30	1.5e-07	K	ATAGDTHLGGEDFDNR	M
NGSrhino-CSM1_rep1	3	AT5G02500.1	AT5G02500	AT5G02500.1 | AT-HSC70-1, AtHsp70-1, HSC70, HSC70-1, HSP70-1 | heat shock cognate protein 70-1 | 201606	6708	71313	154	27	62.2	651	5.03	10981	1	1	0	838.368	1674.72	2	1674.72	-0.002	227	242	0	77.58	30	2e-07	K	ATAGDTHLGGEDFDNR	M
NGSrhino-CSM1_rep1	3	AT5G02500.1	AT5G02500	AT5G02500.1 | AT-HSC70-1, AtHsp70-1, HSC70, HSC70-1, HSP70-1 | heat shock cognate protein 70-1 | 201606	6708	71313	154	27	62.2	651	5.03	10982	1	1	0	838.368	1674.72	2	1674.72	-0.0013	227	242	0	90.57	30	1e-08	K	ATAGDTHLGGEDFDNR	M
NGSrhino-CSM1_rep1	3	AT5G02500.1	AT5G02500	AT5G02500.1 | AT-HSC70-1, AtHsp70-1, HSC70, HSC70-1, HSP70-1 | heat shock cognate protein 70-1 | 201606	6708	71313	154	27	62.2	651	5.03	10984	1	1	0	559.249	1674.72	3	1674.72	0.0005	227	242	0	68.69	30	1.6e-06	K	ATAGDTHLGGEDFDNR	M
NGSrhino-CSM1_rep1	3	AT5G02500.1	AT5G02500	AT5G02500.1 | AT-HSC70-1, AtHsp70-1, HSC70, HSC70-1, HSP70-1 | heat shock cognate protein 70-1 | 201606	6708	71313	154	27	62.2	651	5.03	10985	1	1	0	559.249	1674.72	3	1674.72	0.0009	227	242	0	52.67	30	6.3e-05	K	ATAGDTHLGGEDFDNR	M
NGSrhino-CSM1_rep1	3	AT5G02500.1	AT5G02500	AT5G02500.1 | AT-HSC70-1, AtHsp70-1, HSC70, HSC70-1, HSP70-1 | heat shock cognate protein 70-1 | 201606	6708	71313	154	27	62.2	651	5.03	10986	1	1	0	838.37	1674.73	2	1674.72	0.0027	227	242	0	31.65	30	0.0084	K	ATAGDTHLGGEDFDNR	M
NGSrhino-CSM1_rep1	3	AT5G02500.1	AT5G02500	AT5G02500.1 | AT-HSC70-1, AtHsp70-1, HSC70, HSC70-1, HSP70-1 | heat shock cognate protein 70-1 | 201606	6708	71313	154	27	62.2	651	5.03	11044	1	1	0	840.917	1679.82	2	1679.83	-0.0066	145	159	0	57.41	36	8.1e-05	K	NAVVTVPAYFNDSQR	Q
NGSrhino-CSM1_rep1	3	AT5G02500.1	AT5G02500	AT5G02500.1 | AT-HSC70-1, AtHsp70-1, HSC70, HSC70-1, HSP70-1 | heat shock cognate protein 70-1 | 201606	6708	71313	154	27	62.2	651	5.03	11045	1	1	0	840.92	1679.83	2	1679.83	-0.0015	145	159	0	65.23	36	1.4e-05	K	NAVVTVPAYFNDSQR	Q
NGSrhino-CSM1_rep1	3	AT5G02500.1	AT5G02500	AT5G02500.1 | AT-HSC70-1, AtHsp70-1, HSC70, HSC70-1, HSP70-1 | heat shock cognate protein 70-1 | 201606	6708	71313	154	27	62.2	651	5.03	11046	1	1	0	840.92	1679.83	2	1679.83	-0.0002	145	159	0	55.16	36	0.00014	K	NAVVTVPAYFNDSQR	Q
NGSrhino-CSM1_rep1	3	AT5G02500.1	AT5G02500	AT5G02500.1 | AT-HSC70-1, AtHsp70-1, HSC70, HSC70-1, HSP70-1 | heat shock cognate protein 70-1 | 201606	6708	71313	154	27	62.2	651	5.03	11944	1	1	0	894.498	1786.98	2	1786.98	-0.0013	176	192	1	102.86	35	1.9e-09	R	IINEPTAAAIAYGLDKK	A
NGSrhino-CSM1_rep1	3	AT5G02500.1	AT5G02500	AT5G02500.1 | AT-HSC70-1, AtHsp70-1, HSC70, HSC70-1, HSP70-1 | heat shock cognate protein 70-1 | 201606	6708	71313	154	27	62.2	651	5.03	11945	1	1	0	596.668	1786.98	3	1786.98	0.0007	176	192	1	49.55	35	0.00042	R	IINEPTAAAIAYGLDKK	A
NGSrhino-CSM1_rep1	3	AT5G02500.1	AT5G02500	AT5G02500.1 | AT-HSC70-1, AtHsp70-1, HSC70, HSC70-1, HSP70-1 | heat shock cognate protein 70-1 | 201606	6708	71313	154	27	62.2	651	5.03	11946	1	1	0	596.669	1786.98	3	1786.98	0.0013	176	192	1	74.46	35	1.3e-06	R	IINEPTAAAIAYGLDKK	A
NGSrhino-CSM1_rep1	3	AT5G02500.1	AT5G02500	AT5G02500.1 | AT-HSC70-1, AtHsp70-1, HSC70, HSC70-1, HSP70-1 | heat shock cognate protein 70-1 | 201606	6708	71313	154	27	62.2	651	5.03	12276	1	1	1	911.973	1821.93	2	1821.93	-0.0028	97	112	1	63.6	37	2.4e-05	K	IQAGPADKPMIYVEYK	G
NGSrhino-CSM1_rep1	3	AT5G02500.1	AT5G02500	AT5G02500.1 | AT-HSC70-1, AtHsp70-1, HSC70, HSC70-1, HSP70-1 | heat shock cognate protein 70-1 | 201606	6708	71313	154	27	62.2	651	5.03	12277	1	1	1	911.974	1821.93	2	1821.93	0.0001	97	112	1	81.71	37	3.7e-07	K	IQAGPADKPMIYVEYK	G
NGSrhino-CSM1_rep1	3	AT5G02500.1	AT5G02500	AT5G02500.1 | AT-HSC70-1, AtHsp70-1, HSC70, HSC70-1, HSP70-1 | heat shock cognate protein 70-1 | 201606	6708	71313	154	27	62.2	651	5.03	12278	1	1	1	608.319	1821.94	3	1821.93	0.0021	97	112	1	55.04	37	0.00017	K	IQAGPADKPMIYVEYK	G
NGSrhino-CSM1_rep1	3	AT5G02500.1	AT5G02500	AT5G02500.1 | AT-HSC70-1, AtHsp70-1, HSC70, HSC70-1, HSP70-1 | heat shock cognate protein 70-1 | 201606	6708	71313	154	27	62.2	651	5.03	12401	1	1	1	919.971	1837.93	2	1837.93	-0.0011	97	112	1	75.95	37	1.4e-06	K	IQAGPADKPMIYVEYK	G		Oxidation (M)	0.0000000002000000.0
NGSrhino-CSM1_rep1	3	AT5G02500.1	AT5G02500	AT5G02500.1 | AT-HSC70-1, AtHsp70-1, HSC70, HSC70-1, HSP70-1 | heat shock cognate protein 70-1 | 201606	6708	71313	154	27	62.2	651	5.03	12404	1	1	1	919.971	1837.93	2	1837.93	-0.0004	97	112	1	59.55	37	6e-05	K	IQAGPADKPMIYVEYK	G		Oxidation (M)	0.0000000002000000.0
NGSrhino-CSM1_rep1	3	AT5G02500.1	AT5G02500	AT5G02500.1 | AT-HSC70-1, AtHsp70-1, HSC70, HSC70-1, HSP70-1 | heat shock cognate protein 70-1 | 201606	6708	71313	154	27	62.2	651	5.03	12405	1	1	1	919.971	1837.93	2	1837.93	-0.0004	97	112	1	55.42	37	0.00016	K	IQAGPADKPMIYVEYK	G		Oxidation (M)	0.0000000002000000.0
NGSrhino-CSM1_rep1	3	AT5G02500.1	AT5G02500	AT5G02500.1 | AT-HSC70-1, AtHsp70-1, HSC70, HSC70-1, HSP70-1 | heat shock cognate protein 70-1 | 201606	6708	71313	154	27	62.2	651	5.03	12406	1	1	1	919.971	1837.93	2	1837.93	-0.0004	97	112	1	80.55	37	4.8e-07	K	IQAGPADKPMIYVEYK	G		Oxidation (M)	0.0000000002000000.0
NGSrhino-CSM1_rep1	3	AT5G02500.1	AT5G02500	AT5G02500.1 | AT-HSC70-1, AtHsp70-1, HSC70, HSC70-1, HSP70-1 | heat shock cognate protein 70-1 | 201606	6708	71313	154	27	62.2	651	5.03	12409	1	1	1	919.973	1837.93	2	1837.93	0.0034	97	112	1	52.52	37	0.00028	K	IQAGPADKPMIYVEYK	G		Oxidation (M)	0.0000000002000000.0
NGSrhino-CSM1_rep1	3	AT5G02500.1	AT5G02500	AT5G02500.1 | AT-HSC70-1, AtHsp70-1, HSC70, HSC70-1, HSP70-1 | heat shock cognate protein 70-1 | 201606	6708	71313	154	27	62.2	651	5.03	14783	1	1	1	756.052	2265.14	3	2265.14	0.0003	97	116	2	60.86	36	4e-05	K	IQAGPADKPMIYVEYKGEEK	E
NGSrhino-CSM1_rep1	3	AT5G02500.1	AT5G02500	AT5G02500.1 | AT-HSC70-1, AtHsp70-1, HSC70, HSC70-1, HSP70-1 | heat shock cognate protein 70-1 | 201606	6708	71313	154	27	62.2	651	5.03	15857	1	1	1	1280.63	2559.24	2	2559.25	-0.0006	368	393	0	151.93	35	2.5e-14	K	SINPDEAVAYGAAVQGAILSGEGNEK	V
NGSrhino-CSM1_rep1	3	AT5G02500.1	AT5G02500	AT5G02500.1 | AT-HSC70-1, AtHsp70-1, HSC70, HSC70-1, HSP70-1 | heat shock cognate protein 70-1 | 201606	6708	71313	154	27	62.2	651	5.03	15858	1	1	1	1280.63	2559.25	2	2559.25	0	368	393	0	128.43	35	5.5e-12	K	SINPDEAVAYGAAVQGAILSGEGNEK	V
NGSrhino-CSM1_rep1	3	AT5G02500.1	AT5G02500	AT5G02500.1 | AT-HSC70-1, AtHsp70-1, HSC70, HSC70-1, HSP70-1 | heat shock cognate protein 70-1 | 201606	6708	71313	154	27	62.2	651	5.03	15859	1	1	1	854.089	2559.25	3	2559.25	0.0001	368	393	0	82.08	35	2.4e-07	K	SINPDEAVAYGAAVQGAILSGEGNEK	V
NGSrhino-CSM1_rep1	3	AT5G02500.1	AT5G02500	AT5G02500.1 | AT-HSC70-1, AtHsp70-1, HSC70, HSC70-1, HSP70-1 | heat shock cognate protein 70-1 | 201606	6708	71313	154	27	62.2	651	5.03	15860	1	1	1	854.089	2559.25	3	2559.25	0.0002	368	393	0	70.34	35	3.6e-06	K	SINPDEAVAYGAAVQGAILSGEGNEK	V
NGSrhino-CSM1_rep1	3	AT5G02500.1	AT5G02500	AT5G02500.1 | AT-HSC70-1, AtHsp70-1, HSC70, HSC70-1, HSP70-1 | heat shock cognate protein 70-1 | 201606	6708	71313	154	27	62.2	651	5.03	16171	1	1	0	886.761	2657.26	3	2657.26	-0.001	431	453	0	44.04	35	0.0014	K	EQVFSTYSDNQPGVLIQVYEGER	A
NGSrhino-CSM1_rep1	3	AT5G02500.1	AT5G02500	AT5G02500.1 | AT-HSC70-1, AtHsp70-1, HSC70, HSC70-1, HSP70-1 | heat shock cognate protein 70-1 | 201606	6708	71313	154	27	62.2	651	5.03	16172	1	1	0	1329.64	2657.26	2	2657.26	0.0001	431	453	0	138.49	35	5.1e-13	K	EQVFSTYSDNQPGVLIQVYEGER	A
NGSrhino-CSM1_rep1	3	AT5G02500.1	AT5G02500	AT5G02500.1 | AT-HSC70-1, AtHsp70-1, HSC70, HSC70-1, HSP70-1 | heat shock cognate protein 70-1 | 201606	6708	71313	154	27	62.2	651	5.03	16439	1	1	1	917.396	2749.17	3	2748.14	1.0268	616	646	0	97.56	25	6.2e-10	K	MYQGAGGEAGGPGASGMDDDAPPASGGAGPK	I		Oxidation (M)	0.0000000000000000200000000000000.0
NGSrhino-CSM1_rep1	3	AT5G02500.1	AT5G02500	AT5G02500.1 | AT-HSC70-1, AtHsp70-1, HSC70, HSC70-1, HSP70-1 | heat shock cognate protein 70-1 | 201606	6708	71313	154	27	62.2	651	5.03	16462	1	1	1	922.727	2765.16	3	2764.13	1.0251	616	646	0	44.8	24	0.0001	K	MYQGAGGEAGGPGASGMDDDAPPASGGAGPK	I		2 Oxidation (M)	0.2000000000000000200000000000000.0
NGSrhino-CSM1_rep1	3	AT5G02500.1	AT5G02500	AT5G02500.1 | AT-HSC70-1, AtHsp70-1, HSC70, HSC70-1, HSP70-1 | heat shock cognate protein 70-1 | 201606	6708	71313	154	27	62.2	651	5.03	16463	1	1	1	922.727	2765.16	3	2764.13	1.0252	616	646	0	67.4	24	5.6e-07	K	MYQGAGGEAGGPGASGMDDDAPPASGGAGPK	I		2 Oxidation (M)	0.2000000000000000200000000000000.0
NGSrhino-CSM1_rep1	3	AT5G02500.1	AT5G02500	AT5G02500.1 | AT-HSC70-1, AtHsp70-1, HSC70, HSC70-1, HSP70-1 | heat shock cognate protein 70-1 | 201606	6708	71313	154	27	62.2	651	5.03	16464	1	1	1	922.728	2765.16	3	2764.13	1.0276	616	646	0	97.79	25	5.8e-10	K	MYQGAGGEAGGPGASGMDDDAPPASGGAGPK	I		2 Oxidation (M)	0.2000000000000000200000000000000.0
NGSrhino-CSM1_rep1	3	AT5G02500.1	AT5G02500	AT5G02500.1 | AT-HSC70-1, AtHsp70-1, HSC70, HSC70-1, HSP70-1 | heat shock cognate protein 70-1 | 201606	6708	71313	154	27	62.2	651	5.03	16465	1	1	1	922.728	2765.16	3	2764.13	1.0277	616	646	0	68.32	25	5.2e-07	K	MYQGAGGEAGGPGASGMDDDAPPASGGAGPK	I		2 Oxidation (M)	0.2000000000000000200000000000000.0
NGSrhino-CSM1_rep1	3	AT5G02500.1	AT5G02500	AT5G02500.1 | AT-HSC70-1, AtHsp70-1, HSC70, HSC70-1, HSP70-1 | heat shock cognate protein 70-1 | 201606	6708	71313	154	27	62.2	651	5.03	16466	1	1	1	922.728	2765.16	3	2764.13	1.0277	616	646	0	46.75	25	7.4e-05	K	MYQGAGGEAGGPGASGMDDDAPPASGGAGPK	I		2 Oxidation (M)	0.2000000000000000200000000000000.0
NGSrhino-CSM1_rep1	3	AT5G02500.1	AT5G02500	AT5G02500.1 | AT-HSC70-1, AtHsp70-1, HSC70, HSC70-1, HSP70-1 | heat shock cognate protein 70-1 | 201606	6708	71313	154	27	62.2	651	5.03	16467	1	1	1	922.728	2765.16	3	2764.13	1.0288	616	646	0	98.92	25	4.5e-10	K	MYQGAGGEAGGPGASGMDDDAPPASGGAGPK	I		2 Oxidation (M)	0.2000000000000000200000000000000.0
NGSrhino-CSM1_rep1	3	AT5G02500.1	AT5G02500	AT5G02500.1 | AT-HSC70-1, AtHsp70-1, HSC70, HSC70-1, HSP70-1 | heat shock cognate protein 70-1 | 201606	6708	71313	154	27	62.2	651	5.03	16468	1	1	1	922.728	2765.16	3	2764.13	1.029	616	646	0	105.65	25	9.5e-11	K	MYQGAGGEAGGPGASGMDDDAPPASGGAGPK	I		2 Oxidation (M)	0.2000000000000000200000000000000.0
NGSrhino-CSM1_rep1	3	AT5G02500.1	AT5G02500	AT5G02500.1 | AT-HSC70-1, AtHsp70-1, HSC70, HSC70-1, HSP70-1 | heat shock cognate protein 70-1 | 201606	6708	71313	154	27	62.2	651	5.03	16469	1	1	1	922.729	2765.16	3	2764.13	1.0302	616	646	0	41.12	25	0.00028	K	MYQGAGGEAGGPGASGMDDDAPPASGGAGPK	I		2 Oxidation (M)	0.2000000000000000200000000000000.0
NGSrhino-CSM1_rep1	3	AT5G02500.1	AT5G02500	AT5G02500.1 | AT-HSC70-1, AtHsp70-1, HSC70, HSC70-1, HSP70-1 | heat shock cognate protein 70-1 | 201606	6708	71313	154	27	62.2	651	5.03	16470	1	1	1	922.729	2765.17	3	2764.13	1.031	616	646	0	54.44	25	1.3e-05	K	MYQGAGGEAGGPGASGMDDDAPPASGGAGPK	I		2 Oxidation (M)	0.2000000000000000200000000000000.0
NGSrhino-CSM1_rep1	3	AT5G02500.1	AT5G02500	AT5G02500.1 | AT-HSC70-1, AtHsp70-1, HSC70, HSC70-1, HSP70-1 | heat shock cognate protein 70-1 | 201606	6708	71313	154	27	62.2	651	5.03	16537	1	1	0	929.459	2785.35	3	2785.36	-0.0019	430	453	1	74.91	36	1.4e-06	K	KEQVFSTYSDNQPGVLIQVYEGER	A
NGSrhino-CSM1_rep1	3	AT5G02500.1	AT5G02500	AT5G02500.1 | AT-HSC70-1, AtHsp70-1, HSC70, HSC70-1, HSP70-1 | heat shock cognate protein 70-1 | 201606	6708	71313	154	27	62.2	651	5.03	16538	1	1	0	929.459	2785.35	3	2785.36	-0.0015	430	453	1	119.43	36	4.8e-11	K	KEQVFSTYSDNQPGVLIQVYEGER	A
NGSrhino-CSM1_rep1	3	AT5G02500.1	AT5G02500	AT5G02500.1 | AT-HSC70-1, AtHsp70-1, HSC70, HSC70-1, HSP70-1 | heat shock cognate protein 70-1 | 201606	6708	71313	154	27	62.2	651	5.03	16539	1	1	0	1393.68	2785.36	2	2785.36	-0.0006	430	453	1	123.3	36	2e-11	K	KEQVFSTYSDNQPGVLIQVYEGER	A
NGSrhino-CSM1_rep1	3	AT5G02500.1	AT5G02500	AT5G02500.1 | AT-HSC70-1, AtHsp70-1, HSC70, HSC70-1, HSP70-1 | heat shock cognate protein 70-1 | 201606	6708	71313	154	27	62.2	651	5.03	16540	1	1	0	929.459	2785.36	3	2785.36	0	430	453	1	113.16	36	2e-10	K	KEQVFSTYSDNQPGVLIQVYEGER	A
NGSrhino-CSM1_rep1	3	AT5G02500.1	AT5G02500	AT5G02500.1 | AT-HSC70-1, AtHsp70-1, HSC70, HSC70-1, HSP70-1 | heat shock cognate protein 70-1 | 201606	6708	71313	154	27	62.2	651	5.03	16541	1	1	0	929.46	2785.36	3	2785.36	0.001	430	453	1	61.43	36	3e-05	K	KEQVFSTYSDNQPGVLIQVYEGER	A
NGSrhino-CSM1_rep1	3	AT5G02500.1	AT5G02500	AT5G02500.1 | AT-HSC70-1, AtHsp70-1, HSC70, HSC70-1, HSP70-1 | heat shock cognate protein 70-1 | 201606	6708	71313	154	27	62.2	651	5.03	16542	1	1	0	1393.69	2785.36	2	2785.36	0.0012	430	453	1	128.05	36	6.5e-12	K	KEQVFSTYSDNQPGVLIQVYEGER	A
NGSrhino-CSM1_rep1	3	AT5G02500.1	AT5G02500	AT5G02500.1 | AT-HSC70-1, AtHsp70-1, HSC70, HSC70-1, HSP70-1 | heat shock cognate protein 70-1 | 201606	6708	71313	154	27	62.2	651	5.03	16543	1	1	0	929.46	2785.36	3	2785.36	0.0024	430	453	1	80.85	36	3.4e-07	K	KEQVFSTYSDNQPGVLIQVYEGER	A
NGSrhino-CSM1_rep1	3	AT5G02500.1	AT5G02500	AT5G02500.1 | AT-HSC70-1, AtHsp70-1, HSC70, HSC70-1, HSP70-1 | heat shock cognate protein 70-1 | 201606	6708	71313	154	27	62.2	651	5.03	17013	1	1	0	975.855	2924.54	3	2924.54	-0.0002	200	226	0	108.86	34	3.7e-10	K	NVLIFDLGGGTFDVSLLTIEEGIFEVK	A
NGSrhino-CSM1_rep1	3	AT5G02500.1	AT5G02500	AT5G02500.1 | AT-HSC70-1, AtHsp70-1, HSC70, HSC70-1, HSP70-1 | heat shock cognate protein 70-1 | 201606	6708	71313	154	27	62.2	651	5.03	17014	1	1	0	975.855	2924.54	3	2924.54	0	200	226	0	57.75	34	4.8e-05	K	NVLIFDLGGGTFDVSLLTIEEGIFEVK	A
NGSrhino-CSM1_rep1	3	AT5G02500.1	AT5G02500	AT5G02500.1 | AT-HSC70-1, AtHsp70-1, HSC70, HSC70-1, HSP70-1 | heat shock cognate protein 70-1 | 201606	6708	71313	154	27	62.2	651	5.03	17015	1	1	0	975.855	2924.54	3	2924.54	0.0001	200	226	0	64.54	34	9.9e-06	K	NVLIFDLGGGTFDVSLLTIEEGIFEVK	A
NGSrhino-CSM1_rep1	3	AT5G02500.1	AT5G02500	AT5G02500.1 | AT-HSC70-1, AtHsp70-1, HSC70, HSC70-1, HSP70-1 | heat shock cognate protein 70-1 | 201606	6708	71313	154	27	62.2	651	5.03	17016	1	1	0	975.855	2924.54	3	2924.54	0.0003	200	226	0	59.52	34	3.1e-05	K	NVLIFDLGGGTFDVSLLTIEEGIFEVK	A
NGSrhino-CSM1_rep1	3	AT5G02500.1	AT5G02500	AT5G02500.1 | AT-HSC70-1, AtHsp70-1, HSC70, HSC70-1, HSP70-1 | heat shock cognate protein 70-1 | 201606	6708	71313	154	27	62.2	651	5.03	17017	1	1	0	975.855	2924.54	3	2924.54	0.0003	200	226	0	78.39	34	4.1e-07	K	NVLIFDLGGGTFDVSLLTIEEGIFEVK	A
NGSrhino-CSM1_rep1	3	AT5G02500.1	AT5G02500	AT5G02500.1 | AT-HSC70-1, AtHsp70-1, HSC70, HSC70-1, HSP70-1 | heat shock cognate protein 70-1 | 201606	6708	71313	154	27	62.2	651	5.03	17018	1	1	0	975.855	2924.54	3	2924.54	0.0004	200	226	0	139.65	34	3.1e-13	K	NVLIFDLGGGTFDVSLLTIEEGIFEVK	A
NGSrhino-CSM1_rep1	3	AT5G02500.1	AT5G02500	AT5G02500.1 | AT-HSC70-1, AtHsp70-1, HSC70, HSC70-1, HSP70-1 | heat shock cognate protein 70-1 | 201606	6708	71313	154	27	62.2	651	5.03	17029	1	1	0	1463.78	2925.55	2	2924.54	1.0027	200	226	0	52.77	34	0.00016	K	NVLIFDLGGGTFDVSLLTIEEGIFEVK	A
NGSrhino-CSM1_rep1	3	AT5G02500.1	AT5G02500	AT5G02500.1 | AT-HSC70-1, AtHsp70-1, HSC70, HSC70-1, HSP70-1 | heat shock cognate protein 70-1 | 201606	6708	71313	154	27	62.2	651	5.03	17245	1	1	1	1007.47	3019.4	3	3019.39	0.0068	576	601	0	43.38	33	0.00098	K	IEDSIEQAIQWLEGNQLAEADEFEDK	M
NGSrhino-CSM1_rep1	3	AT5G02500.1	AT5G02500	AT5G02500.1 | AT-HSC70-1, AtHsp70-1, HSC70, HSC70-1, HSP70-1 | heat shock cognate protein 70-1 | 201606	6708	71313	154	27	62.2	651	5.03	17250	1	1	1	1009.17	3024.49	3	3024.48	0.0054	279	305	0	77.91	35	6e-07	R	TLSSTAQTTIEIDSLYEGIDFYSTITR	A
NGSrhino-CSM1_rep1	3	AT5G02500.1	AT5G02500	AT5G02500.1 | AT-HSC70-1, AtHsp70-1, HSC70, HSC70-1, HSP70-1 | heat shock cognate protein 70-1 | 201606	6708	71313	154	27	62.2	651	5.03	17251	1	1	1	1009.17	3024.49	3	3024.48	0.006	279	305	0	37.43	35	0.0067	R	TLSSTAQTTIEIDSLYEGIDFYSTITR	A
NGSrhino-CSM1_rep1	3	AT5G02500.1	AT5G02500	AT5G02500.1 | AT-HSC70-1, AtHsp70-1, HSC70, HSC70-1, HSP70-1 | heat shock cognate protein 70-1 | 201606	6708	71313	154	27	62.2	651	5.03	17268	1	1	1	1012.57	3034.7	3	3034.7	0.0001	394	422	0	135.6	29	2.2e-13	K	VQDLLLLDVTPLSLGLETAGGVMTTLIPR	N
NGSrhino-CSM1_rep1	3	AT5G02500.1	AT5G02500	AT5G02500.1 | AT-HSC70-1, AtHsp70-1, HSC70, HSC70-1, HSP70-1 | heat shock cognate protein 70-1 | 201606	6708	71313	154	27	62.2	651	5.03	17276	1	1	1	1012.91	3035.71	3	3034.7	1.0064	394	422	0	84.12	28	2.8e-08	K	VQDLLLLDVTPLSLGLETAGGVMTTLIPR	N
NGSrhino-CSM1_rep1	4	Lys-C	Lys-C	Lys-C | Lys-C (Pseudomonas aeruginosa)	6000	27681	110	11	46.4	261	6.62	3340	1	1	1	547.777	1093.54	2	1093.54	-0.0003	27	37	0	60.47	36	4.4e-05	R	AYDNATAAVAK	M
NGSrhino-CSM1_rep1	4	Lys-C	Lys-C	Lys-C | Lys-C (Pseudomonas aeruginosa)	6000	27681	110	11	46.4	261	6.62	3341	1	1	1	547.777	1093.54	2	1093.54	-0.0003	27	37	0	49.6	36	0.00052	R	AYDNATAAVAK	M
NGSrhino-CSM1_rep1	4	Lys-C	Lys-C	Lys-C | Lys-C (Pseudomonas aeruginosa)	6000	27681	110	11	46.4	261	6.62	3342	2	1	1	547.778	1093.54	2	1093.54	0.0001	27	37	0	38.26	36	0.0073	R	AYDNATAAVAK	M
NGSrhino-CSM1_rep1	4	Lys-C	Lys-C	Lys-C | Lys-C (Pseudomonas aeruginosa)	6000	27681	110	11	46.4	261	6.62	3343	1	1	1	547.778	1093.54	2	1093.54	0.0001	27	37	0	72.45	36	2.8e-06	R	AYDNATAAVAK	M
NGSrhino-CSM1_rep1	4	Lys-C	Lys-C	Lys-C | Lys-C (Pseudomonas aeruginosa)	6000	27681	110	11	46.4	261	6.62	3344	1	1	1	547.778	1093.54	2	1093.54	0.0002	27	37	0	68.88	36	6.3e-06	R	AYDNATAAVAK	M
NGSrhino-CSM1_rep1	4	Lys-C	Lys-C	Lys-C | Lys-C (Pseudomonas aeruginosa)	6000	27681	110	11	46.4	261	6.62	3346	1	1	1	547.778	1093.54	2	1093.54	0.0003	27	37	0	59.68	37	5.4e-05	R	AYDNATAAVAK	M
NGSrhino-CSM1_rep1	4	Lys-C	Lys-C	Lys-C | Lys-C (Pseudomonas aeruginosa)	6000	27681	110	11	46.4	261	6.62	3347	1	1	1	547.778	1093.54	2	1093.54	0.0006	27	37	0	69.17	37	6.7e-06	R	AYDNATAAVAK	M
NGSrhino-CSM1_rep1	4	Lys-C	Lys-C	Lys-C | Lys-C (Pseudomonas aeruginosa)	6000	27681	110	11	46.4	261	6.62	3349	1	1	1	547.778	1093.54	2	1093.54	0.0008	27	37	0	64.69	37	1.9e-05	R	AYDNATAAVAK	M
NGSrhino-CSM1_rep1	4	Lys-C	Lys-C	Lys-C | Lys-C (Pseudomonas aeruginosa)	6000	27681	110	11	46.4	261	6.62	3350	1	1	1	547.778	1093.54	2	1093.54	0.0017	27	37	0	40.27	37	0.0049	R	AYDNATAAVAK	M
NGSrhino-CSM1_rep1	4	Lys-C	Lys-C	Lys-C | Lys-C (Pseudomonas aeruginosa)	6000	27681	110	11	46.4	261	6.62	3454	1	1	1	550.837	1099.66	2	1099.66	0.0001	121	129	1	38.94	34	0.0034	K	RDTLLLELK	R
NGSrhino-CSM1_rep1	4	Lys-C	Lys-C	Lys-C | Lys-C (Pseudomonas aeruginosa)	6000	27681	110	11	46.4	261	6.62	3455	1	1	1	550.837	1099.66	2	1099.66	0.0001	121	129	1	45.99	34	0.00068	K	RDTLLLELK	R
NGSrhino-CSM1_rep1	4	Lys-C	Lys-C	Lys-C | Lys-C (Pseudomonas aeruginosa)	6000	27681	110	11	46.4	261	6.62	3457	1	1	1	550.837	1099.66	2	1099.66	0.0002	121	129	1	48.85	35	0.00041	K	RDTLLLELK	R
NGSrhino-CSM1_rep1	4	Lys-C	Lys-C	Lys-C | Lys-C (Pseudomonas aeruginosa)	6000	27681	110	11	46.4	261	6.62	3459	1	1	1	550.837	1099.66	2	1099.66	0.0004	121	129	1	46.32	35	0.00075	K	RDTLLLELK	R
NGSrhino-CSM1_rep1	4	Lys-C	Lys-C	Lys-C | Lys-C (Pseudomonas aeruginosa)	6000	27681	110	11	46.4	261	6.62	3460	1	1	1	550.838	1099.66	2	1099.66	0.0005	121	129	1	41.89	35	0.0021	K	RDTLLLELK	R
NGSrhino-CSM1_rep1	4	Lys-C	Lys-C	Lys-C | Lys-C (Pseudomonas aeruginosa)	6000	27681	110	11	46.4	261	6.62	3461	1	1	1	550.838	1099.66	2	1099.66	0.0006	121	129	1	46.13	35	0.00078	K	RDTLLLELK	R
NGSrhino-CSM1_rep1	4	Lys-C	Lys-C	Lys-C | Lys-C (Pseudomonas aeruginosa)	6000	27681	110	11	46.4	261	6.62	3463	1	1	1	550.838	1099.66	2	1099.66	0.0006	121	129	1	49.11	35	0.00039	K	RDTLLLELK	R
NGSrhino-CSM1_rep1	4	Lys-C	Lys-C	Lys-C | Lys-C (Pseudomonas aeruginosa)	6000	27681	110	11	46.4	261	6.62	5808	1	1	1	419.594	1255.76	3	1255.76	-0.0004	121	130	2	38.06	32	0.0025	K	RDTLLLELKR	T
NGSrhino-CSM1_rep1	4	Lys-C	Lys-C	Lys-C | Lys-C (Pseudomonas aeruginosa)	6000	27681	110	11	46.4	261	6.62	5811	1	1	1	419.594	1255.76	3	1255.76	-0.0001	121	130	2	38.51	31	0.0022	K	RDTLLLELKR	T
NGSrhino-CSM1_rep1	4	Lys-C	Lys-C	Lys-C | Lys-C (Pseudomonas aeruginosa)	6000	27681	110	11	46.4	261	6.62	5813	1	1	1	419.594	1255.76	3	1255.76	0	121	130	2	53.76	31	6.5e-05	K	RDTLLLELKR	T
NGSrhino-CSM1_rep1	4	Lys-C	Lys-C	Lys-C | Lys-C (Pseudomonas aeruginosa)	6000	27681	110	11	46.4	261	6.62	5814	1	1	1	419.594	1255.76	3	1255.76	0	121	130	2	37.29	31	0.0029	K	RDTLLLELKR	T
NGSrhino-CSM1_rep1	4	Lys-C	Lys-C	Lys-C | Lys-C (Pseudomonas aeruginosa)	6000	27681	110	11	46.4	261	6.62	12762	1	1	1	942.923	1883.83	2	1883.83	-0.0014	232	247	0	95.31	31	3.8e-09	R	NDYFSDFSGVYSQISR	Y
NGSrhino-CSM1_rep1	4	Lys-C	Lys-C	Lys-C | Lys-C (Pseudomonas aeruginosa)	6000	27681	110	11	46.4	261	6.62	12763	1	1	1	942.923	1883.83	2	1883.83	-0.0007	232	247	0	124.38	31	5.1e-12	R	NDYFSDFSGVYSQISR	Y
NGSrhino-CSM1_rep1	4	Lys-C	Lys-C	Lys-C | Lys-C (Pseudomonas aeruginosa)	6000	27681	110	11	46.4	261	6.62	12764	1	1	1	942.923	1883.83	2	1883.83	-0.0005	232	247	0	127.58	31	2.4e-12	R	NDYFSDFSGVYSQISR	Y
NGSrhino-CSM1_rep1	4	Lys-C	Lys-C	Lys-C | Lys-C (Pseudomonas aeruginosa)	6000	27681	110	11	46.4	261	6.62	12765	1	1	1	628.952	1883.83	3	1883.83	0	232	247	0	105.68	31	3.9e-10	R	NDYFSDFSGVYSQISR	Y
NGSrhino-CSM1_rep1	4	Lys-C	Lys-C	Lys-C | Lys-C (Pseudomonas aeruginosa)	6000	27681	110	11	46.4	261	6.62	12766	1	1	1	942.924	1883.83	2	1883.83	0.0003	232	247	0	114.73	31	4.9e-11	R	NDYFSDFSGVYSQISR	Y
NGSrhino-CSM1_rep1	4	Lys-C	Lys-C	Lys-C | Lys-C (Pseudomonas aeruginosa)	6000	27681	110	11	46.4	261	6.62	12767	1	1	1	942.924	1883.83	2	1883.83	0.0007	232	247	0	95.52	31	4.2e-09	R	NDYFSDFSGVYSQISR	Y
NGSrhino-CSM1_rep1	4	Lys-C	Lys-C	Lys-C | Lys-C (Pseudomonas aeruginosa)	6000	27681	110	11	46.4	261	6.62	12768	1	1	1	628.952	1883.83	3	1883.83	0.0018	232	247	0	88.26	31	2.3e-08	R	NDYFSDFSGVYSQISR	Y
NGSrhino-CSM1_rep1	4	Lys-C	Lys-C	Lys-C | Lys-C (Pseudomonas aeruginosa)	6000	27681	110	11	46.4	261	6.62	12774	1	1	1	943.421	1884.83	2	1883.83	0.9954	232	247	0	59.23	31	1.5e-05	R	NDYFSDFSGVYSQISR	Y
NGSrhino-CSM1_rep1	4	Lys-C	Lys-C	Lys-C | Lys-C (Pseudomonas aeruginosa)	6000	27681	110	11	46.4	261	6.62	14445	1	1	1	1098.53	2195.05	2	2195.06	-0.0057	165	185	0	123.15	36	2.1e-11	K	YSQGNVSAVGVTYDGHTALTR	V
NGSrhino-CSM1_rep1	4	Lys-C	Lys-C	Lys-C | Lys-C (Pseudomonas aeruginosa)	6000	27681	110	11	46.4	261	6.62	14446	1	1	1	1098.54	2195.06	2	2195.06	-0.0051	165	185	0	144.05	36	1.7e-13	K	YSQGNVSAVGVTYDGHTALTR	V
NGSrhino-CSM1_rep1	4	Lys-C	Lys-C	Lys-C | Lys-C (Pseudomonas aeruginosa)	6000	27681	110	11	46.4	261	6.62	14447	1	1	1	732.693	2195.06	3	2195.06	-0.003	165	185	0	107.33	36	8.7e-10	K	YSQGNVSAVGVTYDGHTALTR	V
NGSrhino-CSM1_rep1	4	Lys-C	Lys-C	Lys-C | Lys-C (Pseudomonas aeruginosa)	6000	27681	110	11	46.4	261	6.62	14448	1	1	1	1098.54	2195.06	2	2195.06	-0.0029	165	185	0	89.46	36	5.3e-08	K	YSQGNVSAVGVTYDGHTALTR	V
NGSrhino-CSM1_rep1	4	Lys-C	Lys-C	Lys-C | Lys-C (Pseudomonas aeruginosa)	6000	27681	110	11	46.4	261	6.62	14449	1	1	1	1098.54	2195.06	2	2195.06	-0.0025	165	185	0	162.45	36	2.7e-15	K	YSQGNVSAVGVTYDGHTALTR	V
NGSrhino-CSM1_rep1	4	Lys-C	Lys-C	Lys-C | Lys-C (Pseudomonas aeruginosa)	6000	27681	110	11	46.4	261	6.62	14450	1	1	1	1098.54	2195.06	2	2195.06	-0.0025	165	185	0	139.08	36	5.8e-13	K	YSQGNVSAVGVTYDGHTALTR	V
NGSrhino-CSM1_rep1	4	Lys-C	Lys-C	Lys-C | Lys-C (Pseudomonas aeruginosa)	6000	27681	110	11	46.4	261	6.62	14451	1	1	1	732.693	2195.06	3	2195.06	-0.0025	165	185	0	85.19	36	1.4e-07	K	YSQGNVSAVGVTYDGHTALTR	V
NGSrhino-CSM1_rep1	4	Lys-C	Lys-C	Lys-C | Lys-C (Pseudomonas aeruginosa)	6000	27681	110	11	46.4	261	6.62	14452	1	1	1	1098.54	2195.06	2	2195.06	-0.0023	165	185	0	141.18	36	3.6e-13	K	YSQGNVSAVGVTYDGHTALTR	V
NGSrhino-CSM1_rep1	4	Lys-C	Lys-C	Lys-C | Lys-C (Pseudomonas aeruginosa)	6000	27681	110	11	46.4	261	6.62	14453	1	1	1	732.694	2195.06	3	2195.06	-0.0018	165	185	0	84.19	36	1.8e-07	K	YSQGNVSAVGVTYDGHTALTR	V
NGSrhino-CSM1_rep1	4	Lys-C	Lys-C	Lys-C | Lys-C (Pseudomonas aeruginosa)	6000	27681	110	11	46.4	261	6.62	14454	1	1	1	732.694	2195.06	3	2195.06	-0.0018	165	185	0	126.38	36	1.1e-11	K	YSQGNVSAVGVTYDGHTALTR	V
NGSrhino-CSM1_rep1	4	Lys-C	Lys-C	Lys-C | Lys-C (Pseudomonas aeruginosa)	6000	27681	110	11	46.4	261	6.62	14455	1	1	1	1098.54	2195.06	2	2195.06	-0.0015	165	185	0	135.89	36	1.2e-12	K	YSQGNVSAVGVTYDGHTALTR	V
NGSrhino-CSM1_rep1	4	Lys-C	Lys-C	Lys-C | Lys-C (Pseudomonas aeruginosa)	6000	27681	110	11	46.4	261	6.62	14456	1	1	1	1098.54	2195.06	2	2195.06	-0.0013	165	185	0	153.09	36	2.3e-14	K	YSQGNVSAVGVTYDGHTALTR	V
NGSrhino-CSM1_rep1	4	Lys-C	Lys-C	Lys-C | Lys-C (Pseudomonas aeruginosa)	6000	27681	110	11	46.4	261	6.62	14457	1	1	1	1098.54	2195.06	2	2195.06	-0.0013	165	185	0	125.86	36	1.2e-11	K	YSQGNVSAVGVTYDGHTALTR	V
NGSrhino-CSM1_rep1	4	Lys-C	Lys-C	Lys-C | Lys-C (Pseudomonas aeruginosa)	6000	27681	110	11	46.4	261	6.62	14458	1	1	1	732.694	2195.06	3	2195.06	-0.0011	165	185	0	85.2	36	1.4e-07	K	YSQGNVSAVGVTYDGHTALTR	V
NGSrhino-CSM1_rep1	4	Lys-C	Lys-C	Lys-C | Lys-C (Pseudomonas aeruginosa)	6000	27681	110	11	46.4	261	6.62	14459	1	1	1	732.694	2195.06	3	2195.06	-0.0011	165	185	0	96.36	36	1.1e-08	K	YSQGNVSAVGVTYDGHTALTR	V
NGSrhino-CSM1_rep1	4	Lys-C	Lys-C	Lys-C | Lys-C (Pseudomonas aeruginosa)	6000	27681	110	11	46.4	261	6.62	14460	1	1	1	732.694	2195.06	3	2195.06	-0.0009	165	185	0	106.78	36	9.9e-10	K	YSQGNVSAVGVTYDGHTALTR	V
NGSrhino-CSM1_rep1	4	Lys-C	Lys-C	Lys-C | Lys-C (Pseudomonas aeruginosa)	6000	27681	110	11	46.4	261	6.62	14461	1	1	1	732.694	2195.06	3	2195.06	-0.0009	165	185	0	53.24	36	0.00022	K	YSQGNVSAVGVTYDGHTALTR	V
NGSrhino-CSM1_rep1	4	Lys-C	Lys-C	Lys-C | Lys-C (Pseudomonas aeruginosa)	6000	27681	110	11	46.4	261	6.62	14462	1	1	1	732.694	2195.06	3	2195.06	-0.0008	165	185	0	109.49	36	5.3e-10	K	YSQGNVSAVGVTYDGHTALTR	V
NGSrhino-CSM1_rep1	4	Lys-C	Lys-C	Lys-C | Lys-C (Pseudomonas aeruginosa)	6000	27681	110	11	46.4	261	6.62	14463	1	1	1	732.694	2195.06	3	2195.06	-0.0008	165	185	0	87.63	36	8.1e-08	K	YSQGNVSAVGVTYDGHTALTR	V
NGSrhino-CSM1_rep1	4	Lys-C	Lys-C	Lys-C | Lys-C (Pseudomonas aeruginosa)	6000	27681	110	11	46.4	261	6.62	14464	1	1	1	732.694	2195.06	3	2195.06	-0.0007	165	185	0	114.05	36	1.8e-10	K	YSQGNVSAVGVTYDGHTALTR	V
NGSrhino-CSM1_rep1	4	Lys-C	Lys-C	Lys-C | Lys-C (Pseudomonas aeruginosa)	6000	27681	110	11	46.4	261	6.62	14465	1	1	1	732.694	2195.06	3	2195.06	-0.0003	165	185	0	69.55	36	5.2e-06	K	YSQGNVSAVGVTYDGHTALTR	V
NGSrhino-CSM1_rep1	4	Lys-C	Lys-C	Lys-C | Lys-C (Pseudomonas aeruginosa)	6000	27681	110	11	46.4	261	6.62	14468	1	1	1	732.695	2195.06	3	2195.06	0.0012	165	185	0	98.68	36	6.5e-09	K	YSQGNVSAVGVTYDGHTALTR	V
NGSrhino-CSM1_rep1	4	Lys-C	Lys-C	Lys-C | Lys-C (Pseudomonas aeruginosa)	6000	27681	110	11	46.4	261	6.62	15030	1	1	1	775.392	2323.15	3	2323.16	-0.0026	164	185	1	117.12	37	1e-10	K	KYSQGNVSAVGVTYDGHTALTR	V
NGSrhino-CSM1_rep1	4	Lys-C	Lys-C	Lys-C | Lys-C (Pseudomonas aeruginosa)	6000	27681	110	11	46.4	261	6.62	15031	1	1	1	775.392	2323.15	3	2323.16	-0.0012	164	185	1	99.59	37	5.7e-09	K	KYSQGNVSAVGVTYDGHTALTR	V
NGSrhino-CSM1_rep1	4	Lys-C	Lys-C	Lys-C | Lys-C (Pseudomonas aeruginosa)	6000	27681	110	11	46.4	261	6.62	15032	1	1	1	775.392	2323.15	3	2323.16	-0.001	164	185	1	110.5	37	4.6e-10	K	KYSQGNVSAVGVTYDGHTALTR	V
NGSrhino-CSM1_rep1	4	Lys-C	Lys-C	Lys-C | Lys-C (Pseudomonas aeruginosa)	6000	27681	110	11	46.4	261	6.62	15033	1	1	1	1162.59	2323.16	2	2323.16	0.001	164	185	1	139.35	37	6e-13	K	KYSQGNVSAVGVTYDGHTALTR	V
NGSrhino-CSM1_rep1	4	Lys-C	Lys-C	Lys-C | Lys-C (Pseudomonas aeruginosa)	6000	27681	110	11	46.4	261	6.62	15034	1	1	1	581.797	2323.16	4	2323.16	0.0014	164	185	1	56.62	37	0.00011	K	KYSQGNVSAVGVTYDGHTALTR	V
NGSrhino-CSM1_rep1	4	Lys-C	Lys-C	Lys-C | Lys-C (Pseudomonas aeruginosa)	6000	27681	110	11	46.4	261	6.62	15035	1	1	1	581.797	2323.16	4	2323.16	0.0018	164	185	1	70.31	36	4.7e-06	K	KYSQGNVSAVGVTYDGHTALTR	V
NGSrhino-CSM1_rep1	4	Lys-C	Lys-C	Lys-C | Lys-C (Pseudomonas aeruginosa)	6000	27681	110	11	46.4	261	6.62	15036	1	1	1	1162.59	2323.16	2	2323.16	0.0022	164	185	1	103.61	37	2.2e-09	K	KYSQGNVSAVGVTYDGHTALTR	V
NGSrhino-CSM1_rep1	4	Lys-C	Lys-C	Lys-C | Lys-C (Pseudomonas aeruginosa)	6000	27681	110	11	46.4	261	6.62	16721	1	1	1	1432.71	2863.4	2	2863.4	-0.0032	186	214	0	37.22	35	0.007	R	VDWPSAVVEGGSSGSGLLTVAGDGSYQLR	G
NGSrhino-CSM1_rep1	4	Lys-C	Lys-C	Lys-C | Lys-C (Pseudomonas aeruginosa)	6000	27681	110	11	46.4	261	6.62	16722	1	1	1	955.473	2863.4	3	2863.4	-0.0029	186	214	0	37.19	35	0.0069	R	VDWPSAVVEGGSSGSGLLTVAGDGSYQLR	G
NGSrhino-CSM1_rep1	4	Lys-C	Lys-C	Lys-C | Lys-C (Pseudomonas aeruginosa)	6000	27681	110	11	46.4	261	6.62	16724	1	1	1	1432.71	2863.4	2	2863.4	-0.0028	186	214	0	141.27	35	2.7e-13	R	VDWPSAVVEGGSSGSGLLTVAGDGSYQLR	G
NGSrhino-CSM1_rep1	4	Lys-C	Lys-C	Lys-C | Lys-C (Pseudomonas aeruginosa)	6000	27681	110	11	46.4	261	6.62	16727	1	1	1	1432.71	2863.4	2	2863.4	-0.0022	186	214	0	50.33	35	0.00034	R	VDWPSAVVEGGSSGSGLLTVAGDGSYQLR	G
NGSrhino-CSM1_rep1	4	Lys-C	Lys-C	Lys-C | Lys-C (Pseudomonas aeruginosa)	6000	27681	110	11	46.4	261	6.62	16733	1	1	1	955.473	2863.4	3	2863.4	-0.0013	186	214	0	86.9	35	7.5e-08	R	VDWPSAVVEGGSSGSGLLTVAGDGSYQLR	G
NGSrhino-CSM1_rep1	4	Lys-C	Lys-C	Lys-C | Lys-C (Pseudomonas aeruginosa)	6000	27681	110	11	46.4	261	6.62	16736	1	1	1	1432.71	2863.4	2	2863.4	-0.0012	186	214	0	169.46	35	4.2e-16	R	VDWPSAVVEGGSSGSGLLTVAGDGSYQLR	G
NGSrhino-CSM1_rep1	4	Lys-C	Lys-C	Lys-C | Lys-C (Pseudomonas aeruginosa)	6000	27681	110	11	46.4	261	6.62	16737	1	1	1	1432.71	2863.4	2	2863.4	-0.001	186	214	0	169.19	35	4.4e-16	R	VDWPSAVVEGGSSGSGLLTVAGDGSYQLR	G
NGSrhino-CSM1_rep1	4	Lys-C	Lys-C	Lys-C | Lys-C (Pseudomonas aeruginosa)	6000	27681	110	11	46.4	261	6.62	16738	1	1	1	955.473	2863.4	3	2863.4	-0.0006	186	214	0	76.37	35	8.5e-07	R	VDWPSAVVEGGSSGSGLLTVAGDGSYQLR	G
NGSrhino-CSM1_rep1	4	Lys-C	Lys-C	Lys-C | Lys-C (Pseudomonas aeruginosa)	6000	27681	110	11	46.4	261	6.62	16741	1	1	1	955.474	2863.4	3	2863.4	0.0006	186	214	0	56.31	35	8.5e-05	R	VDWPSAVVEGGSSGSGLLTVAGDGSYQLR	G
NGSrhino-CSM1_rep1	4	Lys-C	Lys-C	Lys-C | Lys-C (Pseudomonas aeruginosa)	6000	27681	110	11	46.4	261	6.62	16742	1	1	1	955.474	2863.4	3	2863.4	0.0008	186	214	0	52.22	35	0.00022	R	VDWPSAVVEGGSSGSGLLTVAGDGSYQLR	G
NGSrhino-CSM1_rep1	4	Lys-C	Lys-C	Lys-C | Lys-C (Pseudomonas aeruginosa)	6000	27681	110	11	46.4	261	6.62	16744	1	1	1	955.474	2863.4	3	2863.4	0.001	186	214	0	66.46	35	8.3e-06	R	VDWPSAVVEGGSSGSGLLTVAGDGSYQLR	G
NGSrhino-CSM1_rep1	4	Lys-C	Lys-C	Lys-C | Lys-C (Pseudomonas aeruginosa)	6000	27681	110	11	46.4	261	6.62	16748	1	1	1	955.474	2863.4	3	2863.4	0.0014	186	214	0	41.95	35	0.0024	R	VDWPSAVVEGGSSGSGLLTVAGDGSYQLR	G
NGSrhino-CSM1_rep1	4	Lys-C	Lys-C	Lys-C | Lys-C (Pseudomonas aeruginosa)	6000	27681	110	11	46.4	261	6.62	16750	1	1	1	955.474	2863.4	3	2863.4	0.0018	186	214	0	40.88	35	0.003	R	VDWPSAVVEGGSSGSGLLTVAGDGSYQLR	G
NGSrhino-CSM1_rep1	4	Lys-C	Lys-C	Lys-C | Lys-C (Pseudomonas aeruginosa)	6000	27681	110	11	46.4	261	6.62	16752	1	1	1	955.474	2863.4	3	2863.4	0.002	186	214	0	49.83	35	0.00038	R	VDWPSAVVEGGSSGSGLLTVAGDGSYQLR	G
NGSrhino-CSM1_rep1	4	Lys-C	Lys-C	Lys-C | Lys-C (Pseudomonas aeruginosa)	6000	27681	110	11	46.4	261	6.62	16755	1	1	1	955.474	2863.4	3	2863.4	0.0024	186	214	0	40.65	35	0.0032	R	VDWPSAVVEGGSSGSGLLTVAGDGSYQLR	G
NGSrhino-CSM1_rep1	4	Lys-C	Lys-C	Lys-C | Lys-C (Pseudomonas aeruginosa)	6000	27681	110	11	46.4	261	6.62	16756	1	1	1	955.475	2863.4	3	2863.4	0.0027	186	214	0	64.33	35	1.4e-05	R	VDWPSAVVEGGSSGSGLLTVAGDGSYQLR	G
NGSrhino-CSM1_rep1	4	Lys-C	Lys-C	Lys-C | Lys-C (Pseudomonas aeruginosa)	6000	27681	110	11	46.4	261	6.62	16757	1	1	1	955.475	2863.4	3	2863.4	0.0028	186	214	0	78.4	35	5.5e-07	R	VDWPSAVVEGGSSGSGLLTVAGDGSYQLR	G
NGSrhino-CSM1_rep1	4	Lys-C	Lys-C	Lys-C | Lys-C (Pseudomonas aeruginosa)	6000	27681	110	11	46.4	261	6.62	16758	1	1	1	1432.71	2863.4	2	2863.4	0.003	186	214	0	91.84	35	2.5e-08	R	VDWPSAVVEGGSSGSGLLTVAGDGSYQLR	G
NGSrhino-CSM1_rep1	4	Lys-C	Lys-C	Lys-C | Lys-C (Pseudomonas aeruginosa)	6000	27681	110	11	46.4	261	6.62	16766	1	1	1	955.475	2863.4	3	2863.4	0.005	186	214	0	42.6	35	0.002	R	VDWPSAVVEGGSSGSGLLTVAGDGSYQLR	G
NGSrhino-CSM1_rep1	4	Lys-C	Lys-C	Lys-C | Lys-C (Pseudomonas aeruginosa)	6000	27681	110	11	46.4	261	6.62	16769	1	1	1	955.476	2863.41	3	2863.4	0.0065	186	214	0	65.48	35	1.1e-05	R	VDWPSAVVEGGSSGSGLLTVAGDGSYQLR	G
NGSrhino-CSM1_rep1	4	Lys-C	Lys-C	Lys-C | Lys-C (Pseudomonas aeruginosa)	6000	27681	110	11	46.4	261	6.62	16772	1	1	1	1432.71	2863.41	2	2863.4	0.01	186	214	0	39.71	35	0.0041	R	VDWPSAVVEGGSSGSGLLTVAGDGSYQLR	G
NGSrhino-CSM1_rep1	4	Lys-C	Lys-C	Lys-C | Lys-C (Pseudomonas aeruginosa)	6000	27681	110	11	46.4	261	6.62	17384	1	1	1	771.635	3082.51	4	3082.52	-0.0068	131	159	0	52.28	36	0.00024	R	TPPAGVFYQGWSATPIANGSLGHDIHHPR	G
NGSrhino-CSM1_rep1	4	Lys-C	Lys-C	Lys-C | Lys-C (Pseudomonas aeruginosa)	6000	27681	110	11	46.4	261	6.62	17385	1	1	1	771.635	3082.51	4	3082.52	-0.0042	131	159	0	37.89	36	0.0065	R	TPPAGVFYQGWSATPIANGSLGHDIHHPR	G
NGSrhino-CSM1_rep1	4	Lys-C	Lys-C	Lys-C | Lys-C (Pseudomonas aeruginosa)	6000	27681	110	11	46.4	261	6.62	17386	1	1	1	1028.51	3082.51	3	3082.52	-0.0038	131	159	0	173.85	36	1.6e-16	R	TPPAGVFYQGWSATPIANGSLGHDIHHPR	G
NGSrhino-CSM1_rep1	4	Lys-C	Lys-C	Lys-C | Lys-C (Pseudomonas aeruginosa)	6000	27681	110	11	46.4	261	6.62	17387	1	1	1	771.636	3082.51	4	3082.52	-0.003	131	159	0	104.35	35	1.5e-09	R	TPPAGVFYQGWSATPIANGSLGHDIHHPR	G
NGSrhino-CSM1_rep1	4	Lys-C	Lys-C	Lys-C | Lys-C (Pseudomonas aeruginosa)	6000	27681	110	11	46.4	261	6.62	17388	1	1	1	771.636	3082.51	4	3082.52	-0.0016	131	159	0	83.36	36	1.9e-07	R	TPPAGVFYQGWSATPIANGSLGHDIHHPR	G
NGSrhino-CSM1_rep1	4	Lys-C	Lys-C	Lys-C | Lys-C (Pseudomonas aeruginosa)	6000	27681	110	11	46.4	261	6.62	17390	1	1	1	1028.84	3083.5	3	3082.52	0.9817	131	159	0	60.18	35	3.4e-05	R	TPPAGVFYQGWSATPIANGSLGHDIHHPR	G
NGSrhino-CSM1_rep1	4	Lys-C	Lys-C	Lys-C | Lys-C (Pseudomonas aeruginosa)	6000	27681	110	11	46.4	261	6.62	17391	1	1	1	1028.84	3083.5	3	3082.52	0.982	131	159	0	39.65	35	0.0039	R	TPPAGVFYQGWSATPIANGSLGHDIHHPR	G
NGSrhino-CSM1_rep1	4	Lys-C	Lys-C	Lys-C | Lys-C (Pseudomonas aeruginosa)	6000	27681	110	11	46.4	261	6.62	17392	1	1	1	1028.84	3083.5	3	3082.52	0.982	131	159	0	59.27	35	4.2e-05	R	TPPAGVFYQGWSATPIANGSLGHDIHHPR	G
NGSrhino-CSM1_rep1	4	Lys-C	Lys-C	Lys-C | Lys-C (Pseudomonas aeruginosa)	6000	27681	110	11	46.4	261	6.62	17393	1	1	1	771.883	3083.5	4	3082.52	0.9849	131	159	0	70.71	35	3e-06	R	TPPAGVFYQGWSATPIANGSLGHDIHHPR	G
NGSrhino-CSM1_rep1	4	Lys-C	Lys-C	Lys-C | Lys-C (Pseudomonas aeruginosa)	6000	27681	110	11	46.4	261	6.62	17395	1	1	1	771.883	3083.5	4	3082.52	0.9853	131	159	0	70.27	35	3.4e-06	R	TPPAGVFYQGWSATPIANGSLGHDIHHPR	G
NGSrhino-CSM1_rep1	4	Lys-C	Lys-C	Lys-C | Lys-C (Pseudomonas aeruginosa)	6000	27681	110	11	46.4	261	6.62	17396	1	1	1	771.884	3083.51	4	3082.52	0.9893	131	159	0	56.17	35	8.9e-05	R	TPPAGVFYQGWSATPIANGSLGHDIHHPR	G
NGSrhino-CSM1_rep1	4	Lys-C	Lys-C	Lys-C | Lys-C (Pseudomonas aeruginosa)	6000	27681	110	11	46.4	261	6.62	17688	1	1	1	810.66	3238.61	4	3238.62	-0.0064	130	159	1	79.19	35	4.3e-07	K	RTPPAGVFYQGWSATPIANGSLGHDIHHPR	G
NGSrhino-CSM1_rep1	4	Lys-C	Lys-C	Lys-C | Lys-C (Pseudomonas aeruginosa)	6000	27681	110	11	46.4	261	6.62	17689	1	1	1	1080.54	3238.61	3	3238.62	-0.0062	130	159	1	117.53	35	6.3e-11	K	RTPPAGVFYQGWSATPIANGSLGHDIHHPR	G
NGSrhino-CSM1_rep1	4	Lys-C	Lys-C	Lys-C | Lys-C (Pseudomonas aeruginosa)	6000	27681	110	11	46.4	261	6.62	17690	1	1	1	810.66	3238.61	4	3238.62	-0.0051	130	159	1	69.35	35	4.2e-06	K	RTPPAGVFYQGWSATPIANGSLGHDIHHPR	G
NGSrhino-CSM1_rep1	4	Lys-C	Lys-C	Lys-C | Lys-C (Pseudomonas aeruginosa)	6000	27681	110	11	46.4	261	6.62	17691	1	1	1	810.66	3238.61	4	3238.62	-0.0049	130	159	1	63.04	35	1.8e-05	K	RTPPAGVFYQGWSATPIANGSLGHDIHHPR	G
NGSrhino-CSM1_rep1	4	Lys-C	Lys-C	Lys-C | Lys-C (Pseudomonas aeruginosa)	6000	27681	110	11	46.4	261	6.62	17692	1	1	1	1080.54	3238.61	3	3238.62	-0.0047	130	159	1	107.57	35	6.2e-10	K	RTPPAGVFYQGWSATPIANGSLGHDIHHPR	G
NGSrhino-CSM1_rep1	4	Lys-C	Lys-C	Lys-C | Lys-C (Pseudomonas aeruginosa)	6000	27681	110	11	46.4	261	6.62	17693	1	1	1	810.66	3238.61	4	3238.62	-0.0047	130	159	1	88.22	35	5.4e-08	K	RTPPAGVFYQGWSATPIANGSLGHDIHHPR	G
NGSrhino-CSM1_rep1	4	Lys-C	Lys-C	Lys-C | Lys-C (Pseudomonas aeruginosa)	6000	27681	110	11	46.4	261	6.62	17694	1	1	1	810.661	3238.61	4	3238.62	-0.0041	130	159	1	51.42	35	0.00026	K	RTPPAGVFYQGWSATPIANGSLGHDIHHPR	G
NGSrhino-CSM1_rep1	4	Lys-C	Lys-C	Lys-C | Lys-C (Pseudomonas aeruginosa)	6000	27681	110	11	46.4	261	6.62	17695	1	1	1	810.662	3238.62	4	3238.62	0.0003	130	159	1	89.03	35	4.4e-08	K	RTPPAGVFYQGWSATPIANGSLGHDIHHPR	G
NGSrhino-CSM1_rep1	4	Lys-C	Lys-C	Lys-C | Lys-C (Pseudomonas aeruginosa)	6000	27681	110	11	46.4	261	6.62	17696	1	1	1	810.662	3238.62	4	3238.62	0.0004	130	159	1	81.19	35	2.7e-07	K	RTPPAGVFYQGWSATPIANGSLGHDIHHPR	G
NGSrhino-CSM1_rep1	4	Lys-C	Lys-C	Lys-C | Lys-C (Pseudomonas aeruginosa)	6000	27681	110	11	46.4	261	6.62	17699	1	1	1	1080.87	3239.6	3	3238.62	0.9808	130	159	1	85.43	35	1e-07	K	RTPPAGVFYQGWSATPIANGSLGHDIHHPR	G
NGSrhino-CSM1_rep1	4	Lys-C	Lys-C	Lys-C | Lys-C (Pseudomonas aeruginosa)	6000	27681	110	11	46.4	261	6.62	17700	1	1	1	1080.87	3239.6	3	3238.62	0.9823	130	159	1	70.75	35	3e-06	K	RTPPAGVFYQGWSATPIANGSLGHDIHHPR	G
NGSrhino-CSM1_rep1	4	Lys-C	Lys-C	Lys-C | Lys-C (Pseudomonas aeruginosa)	6000	27681	110	11	46.4	261	6.62	17701	1	1	1	810.907	3239.6	4	3238.62	0.9831	130	159	1	59.34	35	4.1e-05	K	RTPPAGVFYQGWSATPIANGSLGHDIHHPR	G
NGSrhino-CSM1_rep1	4	Lys-C	Lys-C	Lys-C | Lys-C (Pseudomonas aeruginosa)	6000	27681	110	11	46.4	261	6.62	17702	1	1	1	810.908	3239.6	4	3238.62	0.9835	130	159	1	58.56	35	4.9e-05	K	RTPPAGVFYQGWSATPIANGSLGHDIHHPR	G
NGSrhino-CSM1_rep1	4	Lys-C	Lys-C	Lys-C | Lys-C (Pseudomonas aeruginosa)	6000	27681	110	11	46.4	261	6.62	17703	1	1	1	810.908	3239.6	4	3238.62	0.9842	130	159	1	64.96	35	1.1e-05	K	RTPPAGVFYQGWSATPIANGSLGHDIHHPR	G
NGSrhino-CSM1_rep1	4	Lys-C	Lys-C	Lys-C | Lys-C (Pseudomonas aeruginosa)	6000	27681	110	11	46.4	261	6.62	17704	1	1	1	810.911	3239.61	4	3238.62	0.9973	130	159	1	48.12	35	0.00054	K	RTPPAGVFYQGWSATPIANGSLGHDIHHPR	G
NGSrhino-CSM1_rep1	4	Lys-C	Lys-C	Lys-C | Lys-C (Pseudomonas aeruginosa)	6000	27681	110	11	46.4	261	6.62	18019	1	1	1	864.431	3453.69	4	3453.7	-0.0033	131	163	1	46.05	34	0.00076	R	TPPAGVFYQGWSATPIANGSLGHDIHHPRGDAK	K
NGSrhino-CSM1_rep1	4	Lys-C	Lys-C	Lys-C | Lys-C (Pseudomonas aeruginosa)	6000	27681	110	11	46.4	261	6.62	18020	1	1	1	864.431	3453.69	4	3453.7	-0.0023	131	163	1	53.71	34	0.00013	R	TPPAGVFYQGWSATPIANGSLGHDIHHPRGDAK	K
NGSrhino-CSM1_rep1	4	Lys-C	Lys-C	Lys-C | Lys-C (Pseudomonas aeruginosa)	6000	27681	110	11	46.4	261	6.62	18146	1	1	1	903.456	3609.79	4	3609.8	-0.0041	130	163	2	82.63	34	1.6e-07	K	RTPPAGVFYQGWSATPIANGSLGHDIHHPRGDAK	K
NGSrhino-CSM1_rep1	4	Lys-C	Lys-C	Lys-C | Lys-C (Pseudomonas aeruginosa)	6000	27681	110	11	46.4	261	6.62	18147	1	1	1	903.456	3609.8	4	3609.8	-0.0023	130	163	2	79.01	34	3.6e-07	K	RTPPAGVFYQGWSATPIANGSLGHDIHHPRGDAK	K
NGSrhino-CSM1_rep1	4	Lys-C	Lys-C	Lys-C | Lys-C (Pseudomonas aeruginosa)	6000	27681	110	11	46.4	261	6.62	18148	1	1	1	903.456	3609.8	4	3609.8	-0.0023	130	163	2	77.98	34	4.6e-07	K	RTPPAGVFYQGWSATPIANGSLGHDIHHPRGDAK	K
NGSrhino-CSM1_rep1	4	Lys-C	Lys-C	Lys-C | Lys-C (Pseudomonas aeruginosa)	6000	27681	110	11	46.4	261	6.62	18149	1	1	1	903.457	3609.8	4	3609.8	-0.0007	130	163	2	76.64	34	6.2e-07	K	RTPPAGVFYQGWSATPIANGSLGHDIHHPRGDAK	K
NGSrhino-CSM1_rep1	5	AT3G09440.1;AT3G09440.2;AT3G09440.3;AT3G09440.4	AT3G09440	AT3G09440.1 | Heat shock protein 70 (Hsp 70) family protein | 201606	5038	71103	109	24	52.7	649	4.97	5222	1	0	0	608.329	1214.64	2	1214.64	-0.0009	164	175	0	62.61	37	2.8e-05	K	DAGVIAGLNVMR	I
NGSrhino-CSM1_rep1	5	AT3G09440.1;AT3G09440.2;AT3G09440.3;AT3G09440.4	AT3G09440	AT3G09440.1 | Heat shock protein 70 (Hsp 70) family protein | 201606	5038	71103	109	24	52.7	649	4.97	5223	1	0	0	608.329	1214.64	2	1214.64	-0.0008	164	175	0	64.82	36	1.6e-05	K	DAGVIAGLNVMR	I
NGSrhino-CSM1_rep1	5	AT3G09440.1;AT3G09440.2;AT3G09440.3;AT3G09440.4	AT3G09440	AT3G09440.1 | Heat shock protein 70 (Hsp 70) family protein | 201606	5038	71103	109	24	52.7	649	4.97	5224	1	0	0	608.329	1214.64	2	1214.64	0	164	175	0	80.31	37	5.1e-07	K	DAGVIAGLNVMR	I
NGSrhino-CSM1_rep1	5	AT3G09440.1;AT3G09440.2;AT3G09440.3;AT3G09440.4	AT3G09440	AT3G09440.1 | Heat shock protein 70 (Hsp 70) family protein | 201606	5038	71103	109	24	52.7	649	4.97	5350	1	1	1	613.798	1225.58	2	1225.58	-0.0011	81	91	0	52.01	34	0.00019	R	FTDSSVQSDIK	L
NGSrhino-CSM1_rep1	5	AT3G09440.1;AT3G09440.2;AT3G09440.3;AT3G09440.4	AT3G09440	AT3G09440.1 | Heat shock protein 70 (Hsp 70) family protein | 201606	5038	71103	109	24	52.7	649	4.97	5351	1	1	1	613.798	1225.58	2	1225.58	-0.0005	81	91	0	75.08	34	9.4e-07	R	FTDSSVQSDIK	L
NGSrhino-CSM1_rep1	5	AT3G09440.1;AT3G09440.2;AT3G09440.3;AT3G09440.4	AT3G09440	AT3G09440.1 | Heat shock protein 70 (Hsp 70) family protein | 201606	5038	71103	109	24	52.7	649	4.97	5352	1	1	1	613.798	1225.58	2	1225.58	-0.0004	81	91	0	83.6	34	1.3e-07	R	FTDSSVQSDIK	L
NGSrhino-CSM1_rep1	5	AT3G09440.1;AT3G09440.2;AT3G09440.3;AT3G09440.4	AT3G09440	AT3G09440.1 | Heat shock protein 70 (Hsp 70) family protein | 201606	5038	71103	109	24	52.7	649	4.97	5353	1	1	1	613.799	1225.58	2	1225.58	-0.0001	81	91	0	69.77	34	3.3e-06	R	FTDSSVQSDIK	L
NGSrhino-CSM1_rep1	5	AT3G09440.1;AT3G09440.2;AT3G09440.3;AT3G09440.4	AT3G09440	AT3G09440.1 | Heat shock protein 70 (Hsp 70) family protein | 201606	5038	71103	109	24	52.7	649	4.97	5387	1	0	0	614.817	1227.62	2	1227.62	-0.0013	29	39	0	70.03	34	3.1e-06	R	VEIIANDQGNR	T
NGSrhino-CSM1_rep1	5	AT3G09440.1;AT3G09440.2;AT3G09440.3;AT3G09440.4	AT3G09440	AT3G09440.1 | Heat shock protein 70 (Hsp 70) family protein | 201606	5038	71103	109	24	52.7	649	4.97	5388	1	0	0	614.817	1227.62	2	1227.62	-0.0008	29	39	0	58.07	35	5.1e-05	R	VEIIANDQGNR	T
NGSrhino-CSM1_rep1	5	AT3G09440.1;AT3G09440.2;AT3G09440.3;AT3G09440.4	AT3G09440	AT3G09440.1 | Heat shock protein 70 (Hsp 70) family protein | 201606	5038	71103	109	24	52.7	649	4.97	5389	1	0	0	614.818	1227.62	2	1227.62	-0.0002	29	39	0	76.6	35	7e-07	R	VEIIANDQGNR	T
NGSrhino-CSM1_rep1	5	AT3G09440.1;AT3G09440.2;AT3G09440.3;AT3G09440.4	AT3G09440	AT3G09440.1 | Heat shock protein 70 (Hsp 70) family protein | 201606	5038	71103	109	24	52.7	649	4.97	5390	1	0	0	614.818	1227.62	2	1227.62	-0.0001	29	39	0	60.84	35	2.8e-05	R	VEIIANDQGNR	T
NGSrhino-CSM1_rep1	5	AT3G09440.1;AT3G09440.2;AT3G09440.3;AT3G09440.4	AT3G09440	AT3G09440.1 | Heat shock protein 70 (Hsp 70) family protein | 201606	5038	71103	109	24	52.7	649	4.97	5391	1	0	0	614.818	1227.62	2	1227.62	0	29	39	0	76.63	35	7.4e-07	R	VEIIANDQGNR	T
NGSrhino-CSM1_rep1	5	AT3G09440.1;AT3G09440.2;AT3G09440.3;AT3G09440.4	AT3G09440	AT3G09440.1 | Heat shock protein 70 (Hsp 70) family protein | 201606	5038	71103	109	24	52.7	649	4.97	5442	1	0	0	616.327	1230.64	2	1230.64	-0.0002	164	175	0	38.62	37	0.0072	K	DAGVIAGLNVMR	I		Oxidation (M)	0.000000000020.0
NGSrhino-CSM1_rep1	5	AT3G09440.1;AT3G09440.2;AT3G09440.3;AT3G09440.4	AT3G09440	AT3G09440.1 | Heat shock protein 70 (Hsp 70) family protein | 201606	5038	71103	109	24	52.7	649	4.97	6139	1	0	0	639.818	1277.62	2	1277.62	-0.0011	243	252	0	71.15	36	3.8e-06	R	MVNHFVQEFK	R
NGSrhino-CSM1_rep1	5	AT3G09440.1;AT3G09440.2;AT3G09440.3;AT3G09440.4	AT3G09440	AT3G09440.1 | Heat shock protein 70 (Hsp 70) family protein | 201606	5038	71103	109	24	52.7	649	4.97	6140	1	0	0	639.819	1277.62	2	1277.62	-0.0001	243	252	0	73.69	36	2.1e-06	R	MVNHFVQEFK	R
NGSrhino-CSM1_rep1	5	AT3G09440.1;AT3G09440.2;AT3G09440.3;AT3G09440.4	AT3G09440	AT3G09440.1 | Heat shock protein 70 (Hsp 70) family protein | 201606	5038	71103	109	24	52.7	649	4.97	6141	1	0	0	639.819	1277.62	2	1277.62	0.0001	243	252	0	56.04	36	0.00012	R	MVNHFVQEFK	R
NGSrhino-CSM1_rep1	5	AT3G09440.1;AT3G09440.2;AT3G09440.3;AT3G09440.4	AT3G09440	AT3G09440.1 | Heat shock protein 70 (Hsp 70) family protein | 201606	5038	71103	109	24	52.7	649	4.97	6142	1	0	0	639.819	1277.62	2	1277.62	0.0004	243	252	0	59.37	36	5.6e-05	R	MVNHFVQEFK	R
NGSrhino-CSM1_rep1	5	AT3G09440.1;AT3G09440.2;AT3G09440.3;AT3G09440.4	AT3G09440	AT3G09440.1 | Heat shock protein 70 (Hsp 70) family protein | 201606	5038	71103	109	24	52.7	649	4.97	6143	1	0	0	426.882	1277.62	3	1277.62	0.0004	243	252	0	44.25	36	0.0018	R	MVNHFVQEFK	R
NGSrhino-CSM1_rep1	5	AT3G09440.1;AT3G09440.2;AT3G09440.3;AT3G09440.4	AT3G09440	AT3G09440.1 | Heat shock protein 70 (Hsp 70) family protein | 201606	5038	71103	109	24	52.7	649	4.97	6347	1	0	0	647.816	1293.62	2	1293.62	-0.0007	243	252	0	44.46	36	0.0016	R	MVNHFVQEFK	R		Oxidation (M)	0.2000000000.0
NGSrhino-CSM1_rep1	5	AT3G09440.1;AT3G09440.2;AT3G09440.3;AT3G09440.4	AT3G09440	AT3G09440.1 | Heat shock protein 70 (Hsp 70) family protein | 201606	5038	71103	109	24	52.7	649	4.97	6348	1	0	0	647.816	1293.62	2	1293.62	-0.0005	243	252	0	50.78	36	0.00037	R	MVNHFVQEFK	R		Oxidation (M)	0.2000000000.0
NGSrhino-CSM1_rep1	5	AT3G09440.1;AT3G09440.2;AT3G09440.3;AT3G09440.4	AT3G09440	AT3G09440.1 | Heat shock protein 70 (Hsp 70) family protein | 201606	5038	71103	109	24	52.7	649	4.97	6349	1	0	0	647.816	1293.62	2	1293.62	-0.0004	243	252	0	51.96	36	0.00028	R	MVNHFVQEFK	R		Oxidation (M)	0.2000000000.0
NGSrhino-CSM1_rep1	5	AT3G09440.1;AT3G09440.2;AT3G09440.3;AT3G09440.4	AT3G09440	AT3G09440.1 | Heat shock protein 70 (Hsp 70) family protein | 201606	5038	71103	109	24	52.7	649	4.97	6350	1	0	0	647.816	1293.62	2	1293.62	-0.0001	243	252	0	55.12	36	0.00013	R	MVNHFVQEFK	R		Oxidation (M)	0.2000000000.0
NGSrhino-CSM1_rep1	5	AT3G09440.1;AT3G09440.2;AT3G09440.3;AT3G09440.4	AT3G09440	AT3G09440.1 | Heat shock protein 70 (Hsp 70) family protein | 201606	5038	71103	109	24	52.7	649	4.97	6351	1	0	0	647.816	1293.62	2	1293.62	-0.0001	243	252	0	46.05	36	0.0011	R	MVNHFVQEFK	R		Oxidation (M)	0.2000000000.0
NGSrhino-CSM1_rep1	5	AT3G09440.1;AT3G09440.2;AT3G09440.3;AT3G09440.4	AT3G09440	AT3G09440.1 | Heat shock protein 70 (Hsp 70) family protein | 201606	5038	71103	109	24	52.7	649	4.97	6352	1	0	0	647.816	1293.62	2	1293.62	0.0005	243	252	0	53.07	36	0.00022	R	MVNHFVQEFK	R		Oxidation (M)	0.2000000000.0
NGSrhino-CSM1_rep1	5	AT3G09440.1;AT3G09440.2;AT3G09440.3;AT3G09440.4	AT3G09440	AT3G09440.1 | Heat shock protein 70 (Hsp 70) family protein | 201606	5038	71103	109	24	52.7	649	4.97	6353	1	0	0	647.816	1293.62	2	1293.62	0.0007	243	252	0	50.73	36	0.00038	R	MVNHFVQEFK	R		Oxidation (M)	0.2000000000.0
NGSrhino-CSM1_rep1	5	AT3G09440.1;AT3G09440.2;AT3G09440.3;AT3G09440.4	AT3G09440	AT3G09440.1 | Heat shock protein 70 (Hsp 70) family protein | 201606	5038	71103	109	24	52.7	649	4.97	6365	1	1	1	648.335	1294.66	2	1294.66	0.0002	308	317	0	70.32	36	4.4e-06	R	FEELNIDLFR	K
NGSrhino-CSM1_rep1	5	AT3G09440.1;AT3G09440.2;AT3G09440.3;AT3G09440.4	AT3G09440	AT3G09440.1 | Heat shock protein 70 (Hsp 70) family protein | 201606	5038	71103	109	24	52.7	649	4.97	6366	1	1	1	648.335	1294.66	2	1294.66	0.0003	308	317	0	86.61	36	1e-07	R	FEELNIDLFR	K
NGSrhino-CSM1_rep1	5	AT3G09440.1;AT3G09440.2;AT3G09440.3;AT3G09440.4	AT3G09440	AT3G09440.1 | Heat shock protein 70 (Hsp 70) family protein | 201606	5038	71103	109	24	52.7	649	4.97	6562	1	1	1	654.856	1307.7	2	1307.7	0.0003	133	144	0	54.38	37	0.00019	R	EIAEAYLGTTIK	N
NGSrhino-CSM1_rep1	5	AT3G09440.1;AT3G09440.2;AT3G09440.3;AT3G09440.4	AT3G09440	AT3G09440.1 | Heat shock protein 70 (Hsp 70) family protein | 201606	5038	71103	109	24	52.7	649	4.97	6563	1	1	1	654.856	1307.7	2	1307.7	0.0003	133	144	0	64.89	37	1.7e-05	R	EIAEAYLGTTIK	N
NGSrhino-CSM1_rep1	5	AT3G09440.1;AT3G09440.2;AT3G09440.3;AT3G09440.4	AT3G09440	AT3G09440.1 | Heat shock protein 70 (Hsp 70) family protein | 201606	5038	71103	109	24	52.7	649	4.97	6564	1	1	1	654.856	1307.7	2	1307.7	0.0005	133	144	0	57.62	37	9.1e-05	R	EIAEAYLGTTIK	N
NGSrhino-CSM1_rep1	5	AT3G09440.1;AT3G09440.2;AT3G09440.3;AT3G09440.4	AT3G09440	AT3G09440.1 | Heat shock protein 70 (Hsp 70) family protein | 201606	5038	71103	109	24	52.7	649	4.97	7253	1	0	0	679.811	1357.61	2	1357.61	-0.0008	546	556	0	64.1	32	6.8e-06	K	NALENYAYNMR	N
NGSrhino-CSM1_rep1	5	AT3G09440.1;AT3G09440.2;AT3G09440.3;AT3G09440.4	AT3G09440	AT3G09440.1 | Heat shock protein 70 (Hsp 70) family protein | 201606	5038	71103	109	24	52.7	649	4.97	7254	1	0	0	679.811	1357.61	2	1357.61	-0.0003	546	556	0	66.82	32	3.6e-06	K	NALENYAYNMR	N
NGSrhino-CSM1_rep1	5	AT3G09440.1;AT3G09440.2;AT3G09440.3;AT3G09440.4	AT3G09440	AT3G09440.1 | Heat shock protein 70 (Hsp 70) family protein | 201606	5038	71103	109	24	52.7	649	4.97	7255	1	0	0	679.812	1357.61	2	1357.61	0.0002	546	556	0	63.41	32	7.8e-06	K	NALENYAYNMR	N
NGSrhino-CSM1_rep1	5	AT3G09440.1;AT3G09440.2;AT3G09440.3;AT3G09440.4	AT3G09440	AT3G09440.1 | Heat shock protein 70 (Hsp 70) family protein | 201606	5038	71103	109	24	52.7	649	4.97	7483	1	0	0	687.808	1373.6	2	1373.6	-0.0026	546	556	0	44.95	31	0.0005	K	NALENYAYNMR	N		Oxidation (M)	0.00000000020.0
NGSrhino-CSM1_rep1	5	AT3G09440.1;AT3G09440.2;AT3G09440.3;AT3G09440.4	AT3G09440	AT3G09440.1 | Heat shock protein 70 (Hsp 70) family protein | 201606	5038	71103	109	24	52.7	649	4.97	7484	1	0	0	687.808	1373.6	2	1373.6	-0.0023	546	556	0	44.2	31	0.00059	K	NALENYAYNMR	N		Oxidation (M)	0.00000000020.0
NGSrhino-CSM1_rep1	5	AT3G09440.1;AT3G09440.2;AT3G09440.3;AT3G09440.4	AT3G09440	AT3G09440.1 | Heat shock protein 70 (Hsp 70) family protein | 201606	5038	71103	109	24	52.7	649	4.97	7485	1	0	0	687.808	1373.6	2	1373.6	-0.0017	546	556	0	61.16	32	1.3e-05	K	NALENYAYNMR	N		Oxidation (M)	0.00000000020.0
NGSrhino-CSM1_rep1	5	AT3G09440.1;AT3G09440.2;AT3G09440.3;AT3G09440.4	AT3G09440	AT3G09440.1 | Heat shock protein 70 (Hsp 70) family protein | 201606	5038	71103	109	24	52.7	649	4.97	7486	1	0	0	687.808	1373.6	2	1373.6	-0.0016	546	556	0	43.51	32	0.00075	K	NALENYAYNMR	N		Oxidation (M)	0.00000000020.0
NGSrhino-CSM1_rep1	5	AT3G09440.1;AT3G09440.2;AT3G09440.3;AT3G09440.4	AT3G09440	AT3G09440.1 | Heat shock protein 70 (Hsp 70) family protein | 201606	5038	71103	109	24	52.7	649	4.97	7487	1	0	0	687.808	1373.6	2	1373.6	-0.0012	546	556	0	37.64	32	0.0028	K	NALENYAYNMR	N		Oxidation (M)	0.00000000020.0
NGSrhino-CSM1_rep1	5	AT3G09440.1;AT3G09440.2;AT3G09440.3;AT3G09440.4	AT3G09440	AT3G09440.1 | Heat shock protein 70 (Hsp 70) family protein | 201606	5038	71103	109	24	52.7	649	4.97	7489	1	0	0	687.809	1373.6	2	1373.6	-0.0003	546	556	0	36.42	32	0.0036	K	NALENYAYNMR	N		Oxidation (M)	0.00000000020.0
NGSrhino-CSM1_rep1	5	AT3G09440.1;AT3G09440.2;AT3G09440.3;AT3G09440.4	AT3G09440	AT3G09440.1 | Heat shock protein 70 (Hsp 70) family protein | 201606	5038	71103	109	24	52.7	649	4.97	7490	1	0	0	687.809	1373.6	2	1373.6	-0.0003	546	556	0	42.51	32	0.00089	K	NALENYAYNMR	N		Oxidation (M)	0.00000000020.0
NGSrhino-CSM1_rep1	5	AT3G09440.1;AT3G09440.2;AT3G09440.3;AT3G09440.4	AT3G09440	AT3G09440.1 | Heat shock protein 70 (Hsp 70) family protein | 201606	5038	71103	109	24	52.7	649	4.97	7491	1	0	0	687.809	1373.6	2	1373.6	-0.0002	546	556	0	45.64	32	0.00044	K	NALENYAYNMR	N		Oxidation (M)	0.00000000020.0
NGSrhino-CSM1_rep1	5	AT3G09440.1;AT3G09440.2;AT3G09440.3;AT3G09440.4	AT3G09440	AT3G09440.1 | Heat shock protein 70 (Hsp 70) family protein | 201606	5038	71103	109	24	52.7	649	4.97	7492	1	0	0	687.809	1373.6	2	1373.6	-0.0001	546	556	0	41.16	32	0.0012	K	NALENYAYNMR	N		Oxidation (M)	0.00000000020.0
NGSrhino-CSM1_rep1	5	AT3G09440.1;AT3G09440.2;AT3G09440.3;AT3G09440.4	AT3G09440	AT3G09440.1 | Heat shock protein 70 (Hsp 70) family protein | 201606	5038	71103	109	24	52.7	649	4.97	7493	1	0	0	687.809	1373.6	2	1373.6	0.0002	546	556	0	38.27	32	0.0024	K	NALENYAYNMR	N		Oxidation (M)	0.00000000020.0
NGSrhino-CSM1_rep1	5	AT3G09440.1;AT3G09440.2;AT3G09440.3;AT3G09440.4	AT3G09440	AT3G09440.1 | Heat shock protein 70 (Hsp 70) family protein | 201606	5038	71103	109	24	52.7	649	4.97	7494	1	0	0	687.809	1373.6	2	1373.6	0.0004	546	556	0	45.27	32	0.00047	K	NALENYAYNMR	N		Oxidation (M)	0.00000000020.0
NGSrhino-CSM1_rep1	5	AT3G09440.1;AT3G09440.2;AT3G09440.3;AT3G09440.4	AT3G09440	AT3G09440.1 | Heat shock protein 70 (Hsp 70) family protein | 201606	5038	71103	109	24	52.7	649	4.97	7495	1	0	0	687.809	1373.6	2	1373.6	0.001	546	556	0	45.07	32	0.00051	K	NALENYAYNMR	N		Oxidation (M)	0.00000000020.0
NGSrhino-CSM1_rep1	5	AT3G09440.1;AT3G09440.2;AT3G09440.3;AT3G09440.4	AT3G09440	AT3G09440.1 | Heat shock protein 70 (Hsp 70) family protein | 201606	5038	71103	109	24	52.7	649	4.97	7917	1	1	1	704.385	1406.75	2	1406.76	-0.0014	352	363	0	80.84	36	3.9e-07	K	VQQLLVDFFNGK	E
NGSrhino-CSM1_rep1	5	AT3G09440.1;AT3G09440.2;AT3G09440.3;AT3G09440.4	AT3G09440	AT3G09440.1 | Heat shock protein 70 (Hsp 70) family protein | 201606	5038	71103	109	24	52.7	649	4.97	8188	1	1	1	716.375	1430.74	2	1430.74	-0.0011	335	348	0	81.62	36	3.3e-07	K	NSIDDVVLVGGSTR	I
NGSrhino-CSM1_rep1	5	AT3G09440.1;AT3G09440.2;AT3G09440.3;AT3G09440.4	AT3G09440	AT3G09440.1 | Heat shock protein 70 (Hsp 70) family protein | 201606	5038	71103	109	24	52.7	649	4.97	8189	1	1	1	716.375	1430.74	2	1430.74	-0.0006	335	348	0	99.61	36	5.3e-09	K	NSIDDVVLVGGSTR	I
NGSrhino-CSM1_rep1	5	AT3G09440.1;AT3G09440.2;AT3G09440.3;AT3G09440.4	AT3G09440	AT3G09440.1 | Heat shock protein 70 (Hsp 70) family protein | 201606	5038	71103	109	24	52.7	649	4.97	8677	1	0	0	737.345	1472.68	2	1472.68	-0.0031	40	52	0	61.54	33	1.6e-05	R	TTPSYVAFTDSER	L
NGSrhino-CSM1_rep1	5	AT3G09440.1;AT3G09440.2;AT3G09440.3;AT3G09440.4	AT3G09440	AT3G09440.1 | Heat shock protein 70 (Hsp 70) family protein | 201606	5038	71103	109	24	52.7	649	4.97	8678	1	0	0	737.345	1472.68	2	1472.68	-0.003	40	52	0	70.07	33	2.3e-06	R	TTPSYVAFTDSER	L
NGSrhino-CSM1_rep1	5	AT3G09440.1;AT3G09440.2;AT3G09440.3;AT3G09440.4	AT3G09440	AT3G09440.1 | Heat shock protein 70 (Hsp 70) family protein | 201606	5038	71103	109	24	52.7	649	4.97	8679	1	0	0	737.346	1472.68	2	1472.68	-0.002	40	52	0	51.8	33	0.00015	R	TTPSYVAFTDSER	L
NGSrhino-CSM1_rep1	5	AT3G09440.1;AT3G09440.2;AT3G09440.3;AT3G09440.4	AT3G09440	AT3G09440.1 | Heat shock protein 70 (Hsp 70) family protein | 201606	5038	71103	109	24	52.7	649	4.97	8680	1	0	0	737.346	1472.68	2	1472.68	-0.0005	40	52	0	78.17	33	3.5e-07	R	TTPSYVAFTDSER	L
NGSrhino-CSM1_rep1	5	AT3G09440.1;AT3G09440.2;AT3G09440.3;AT3G09440.4	AT3G09440	AT3G09440.1 | Heat shock protein 70 (Hsp 70) family protein | 201606	5038	71103	109	24	52.7	649	4.97	8681	1	0	0	737.347	1472.68	2	1472.68	0.0006	40	52	0	64.32	33	9.2e-06	R	TTPSYVAFTDSER	L
NGSrhino-CSM1_rep1	5	AT3G09440.1;AT3G09440.2;AT3G09440.3;AT3G09440.4	AT3G09440	AT3G09440.1 | Heat shock protein 70 (Hsp 70) family protein | 201606	5038	71103	109	24	52.7	649	4.97	9226	1	1	1	508.272	1521.8	3	1521.79	0.0011	306	317	1	59.48	37	6.1e-05	R	ARFEELNIDLFR	K
NGSrhino-CSM1_rep1	5	AT3G09440.1;AT3G09440.2;AT3G09440.3;AT3G09440.4	AT3G09440	AT3G09440.1 | Heat shock protein 70 (Hsp 70) family protein | 201606	5038	71103	109	24	52.7	649	4.97	9341	1	1	1	766.91	1531.8	2	1531.81	-0.0021	99	112	1	72.42	37	3.2e-06	K	SGPAEKPMIVVNYK	G
NGSrhino-CSM1_rep1	5	AT3G09440.1;AT3G09440.2;AT3G09440.3;AT3G09440.4	AT3G09440	AT3G09440.1 | Heat shock protein 70 (Hsp 70) family protein | 201606	5038	71103	109	24	52.7	649	4.97	9342	1	1	1	766.91	1531.81	2	1531.81	-0.0012	99	112	1	97.42	37	9.5e-09	K	SGPAEKPMIVVNYK	G
NGSrhino-CSM1_rep1	5	AT3G09440.1;AT3G09440.2;AT3G09440.3;AT3G09440.4	AT3G09440	AT3G09440.1 | Heat shock protein 70 (Hsp 70) family protein | 201606	5038	71103	109	24	52.7	649	4.97	9498	1	1	1	774.908	1547.8	2	1547.8	-0.0008	99	112	1	59.43	37	6.5e-05	K	SGPAEKPMIVVNYK	G		Oxidation (M)	0.00000002000000.0
NGSrhino-CSM1_rep1	5	AT3G09440.1;AT3G09440.2;AT3G09440.3;AT3G09440.4	AT3G09440	AT3G09440.1 | Heat shock protein 70 (Hsp 70) family protein | 201606	5038	71103	109	24	52.7	649	4.97	9499	1	1	1	774.908	1547.8	2	1547.8	-0.0006	99	112	1	53.62	37	0.00025	K	SGPAEKPMIVVNYK	G		Oxidation (M)	0.00000002000000.0
NGSrhino-CSM1_rep1	5	AT3G09440.1;AT3G09440.2;AT3G09440.3;AT3G09440.4	AT3G09440	AT3G09440.1 | Heat shock protein 70 (Hsp 70) family protein | 201606	5038	71103	109	24	52.7	649	4.97	9500	1	1	1	774.909	1547.8	2	1547.8	0.0013	99	112	1	62.88	37	3e-05	K	SGPAEKPMIVVNYK	G		Oxidation (M)	0.00000002000000.0
NGSrhino-CSM1_rep1	5	AT3G09440.1;AT3G09440.2;AT3G09440.3;AT3G09440.4	AT3G09440	AT3G09440.1 | Heat shock protein 70 (Hsp 70) family protein | 201606	5038	71103	109	24	52.7	649	4.97	9979	1	1	1	798.913	1595.81	2	1595.81	0.0003	117	130	0	75.75	37	1.4e-06	K	EFSAEEISSMILIK	M
NGSrhino-CSM1_rep1	5	AT3G09440.1;AT3G09440.2;AT3G09440.3;AT3G09440.4	AT3G09440	AT3G09440.1 | Heat shock protein 70 (Hsp 70) family protein | 201606	5038	71103	109	24	52.7	649	4.97	9980	1	1	1	798.914	1595.81	2	1595.81	0.0021	117	130	0	71.69	36	3.4e-06	K	EFSAEEISSMILIK	M
NGSrhino-CSM1_rep1	5	AT3G09440.1;AT3G09440.2;AT3G09440.3;AT3G09440.4	AT3G09440	AT3G09440.1 | Heat shock protein 70 (Hsp 70) family protein | 201606	5038	71103	109	24	52.7	649	4.97	10104	1	1	1	806.911	1611.81	2	1611.81	0.0012	117	130	0	48.59	36	0.00065	K	EFSAEEISSMILIK	M		Oxidation (M)	0.00000000020000.0
NGSrhino-CSM1_rep1	5	AT3G09440.1;AT3G09440.2;AT3G09440.3;AT3G09440.4	AT3G09440	AT3G09440.1 | Heat shock protein 70 (Hsp 70) family protein | 201606	5038	71103	109	24	52.7	649	4.97	10780	1	0	0	553.97	1658.89	3	1658.89	-0.0002	176	191	0	74.53	36	1.7e-06	R	IINEPTAAAIAYGLDK	K
NGSrhino-CSM1_rep1	5	AT3G09440.1;AT3G09440.2;AT3G09440.3;AT3G09440.4	AT3G09440	AT3G09440.1 | Heat shock protein 70 (Hsp 70) family protein | 201606	5038	71103	109	24	52.7	649	4.97	10781	1	0	0	830.451	1658.89	2	1658.89	0.0003	176	191	0	94.47	36	1.7e-08	R	IINEPTAAAIAYGLDK	K
NGSrhino-CSM1_rep1	5	AT3G09440.1;AT3G09440.2;AT3G09440.3;AT3G09440.4	AT3G09440	AT3G09440.1 | Heat shock protein 70 (Hsp 70) family protein | 201606	5038	71103	109	24	52.7	649	4.97	10801	1	1	1	831.419	1660.82	2	1660.82	-0.0003	60	74	0	97.48	36	9e-09	K	NQVAMNPINTVFDAK	R
NGSrhino-CSM1_rep1	5	AT3G09440.1;AT3G09440.2;AT3G09440.3;AT3G09440.4	AT3G09440	AT3G09440.1 | Heat shock protein 70 (Hsp 70) family protein | 201606	5038	71103	109	24	52.7	649	4.97	10976	1	0	0	838.366	1674.72	2	1674.72	-0.0054	227	242	0	63.26	30	5.3e-06	K	ATAGDTHLGGEDFDNR	M
NGSrhino-CSM1_rep1	5	AT3G09440.1;AT3G09440.2;AT3G09440.3;AT3G09440.4	AT3G09440	AT3G09440.1 | Heat shock protein 70 (Hsp 70) family protein | 201606	5038	71103	109	24	52.7	649	4.97	10977	1	0	0	838.368	1674.72	2	1674.72	-0.0026	227	242	0	77.36	30	2.1e-07	K	ATAGDTHLGGEDFDNR	M
NGSrhino-CSM1_rep1	5	AT3G09440.1;AT3G09440.2;AT3G09440.3;AT3G09440.4	AT3G09440	AT3G09440.1 | Heat shock protein 70 (Hsp 70) family protein | 201606	5038	71103	109	24	52.7	649	4.97	10978	1	0	0	838.368	1674.72	2	1674.72	-0.0021	227	242	0	79.65	30	1.2e-07	K	ATAGDTHLGGEDFDNR	M
NGSrhino-CSM1_rep1	5	AT3G09440.1;AT3G09440.2;AT3G09440.3;AT3G09440.4	AT3G09440	AT3G09440.1 | Heat shock protein 70 (Hsp 70) family protein | 201606	5038	71103	109	24	52.7	649	4.97	10979	1	0	0	838.368	1674.72	2	1674.72	-0.0021	227	242	0	79.72	30	1.2e-07	K	ATAGDTHLGGEDFDNR	M
NGSrhino-CSM1_rep1	5	AT3G09440.1;AT3G09440.2;AT3G09440.3;AT3G09440.4	AT3G09440	AT3G09440.1 | Heat shock protein 70 (Hsp 70) family protein | 201606	5038	71103	109	24	52.7	649	4.97	10980	1	0	0	838.368	1674.72	2	1674.72	-0.002	227	242	0	78.85	30	1.5e-07	K	ATAGDTHLGGEDFDNR	M
NGSrhino-CSM1_rep1	5	AT3G09440.1;AT3G09440.2;AT3G09440.3;AT3G09440.4	AT3G09440	AT3G09440.1 | Heat shock protein 70 (Hsp 70) family protein | 201606	5038	71103	109	24	52.7	649	4.97	10981	1	0	0	838.368	1674.72	2	1674.72	-0.002	227	242	0	77.58	30	2e-07	K	ATAGDTHLGGEDFDNR	M
NGSrhino-CSM1_rep1	5	AT3G09440.1;AT3G09440.2;AT3G09440.3;AT3G09440.4	AT3G09440	AT3G09440.1 | Heat shock protein 70 (Hsp 70) family protein | 201606	5038	71103	109	24	52.7	649	4.97	10982	1	0	0	838.368	1674.72	2	1674.72	-0.0013	227	242	0	90.57	30	1e-08	K	ATAGDTHLGGEDFDNR	M
NGSrhino-CSM1_rep1	5	AT3G09440.1;AT3G09440.2;AT3G09440.3;AT3G09440.4	AT3G09440	AT3G09440.1 | Heat shock protein 70 (Hsp 70) family protein | 201606	5038	71103	109	24	52.7	649	4.97	10984	1	0	0	559.249	1674.72	3	1674.72	0.0005	227	242	0	68.69	30	1.6e-06	K	ATAGDTHLGGEDFDNR	M
NGSrhino-CSM1_rep1	5	AT3G09440.1;AT3G09440.2;AT3G09440.3;AT3G09440.4	AT3G09440	AT3G09440.1 | Heat shock protein 70 (Hsp 70) family protein | 201606	5038	71103	109	24	52.7	649	4.97	10985	1	0	0	559.249	1674.72	3	1674.72	0.0009	227	242	0	52.67	30	6.3e-05	K	ATAGDTHLGGEDFDNR	M
NGSrhino-CSM1_rep1	5	AT3G09440.1;AT3G09440.2;AT3G09440.3;AT3G09440.4	AT3G09440	AT3G09440.1 | Heat shock protein 70 (Hsp 70) family protein | 201606	5038	71103	109	24	52.7	649	4.97	10986	1	0	0	838.37	1674.73	2	1674.72	0.0027	227	242	0	31.65	30	0.0084	K	ATAGDTHLGGEDFDNR	M
NGSrhino-CSM1_rep1	5	AT3G09440.1;AT3G09440.2;AT3G09440.3;AT3G09440.4	AT3G09440	AT3G09440.1 | Heat shock protein 70 (Hsp 70) family protein | 201606	5038	71103	109	24	52.7	649	4.97	11009	1	1	1	839.416	1676.82	2	1676.82	-0.0025	60	74	0	95.56	36	1.3e-08	K	NQVAMNPINTVFDAK	R		Oxidation (M)	0.000020000000000.0
NGSrhino-CSM1_rep1	5	AT3G09440.1;AT3G09440.2;AT3G09440.3;AT3G09440.4	AT3G09440	AT3G09440.1 | Heat shock protein 70 (Hsp 70) family protein | 201606	5038	71103	109	24	52.7	649	4.97	11010	1	1	1	839.416	1676.82	2	1676.82	-0.0019	60	74	0	90.02	36	4.7e-08	K	NQVAMNPINTVFDAK	R		Oxidation (M)	0.000020000000000.0
NGSrhino-CSM1_rep1	5	AT3G09440.1;AT3G09440.2;AT3G09440.3;AT3G09440.4	AT3G09440	AT3G09440.1 | Heat shock protein 70 (Hsp 70) family protein | 201606	5038	71103	109	24	52.7	649	4.97	11044	1	0	0	840.917	1679.82	2	1679.83	-0.0066	145	159	0	57.41	36	8.1e-05	K	NAVVTVPAYFNDSQR	Q
NGSrhino-CSM1_rep1	5	AT3G09440.1;AT3G09440.2;AT3G09440.3;AT3G09440.4	AT3G09440	AT3G09440.1 | Heat shock protein 70 (Hsp 70) family protein | 201606	5038	71103	109	24	52.7	649	4.97	11045	1	0	0	840.92	1679.83	2	1679.83	-0.0015	145	159	0	65.23	36	1.4e-05	K	NAVVTVPAYFNDSQR	Q
NGSrhino-CSM1_rep1	5	AT3G09440.1;AT3G09440.2;AT3G09440.3;AT3G09440.4	AT3G09440	AT3G09440.1 | Heat shock protein 70 (Hsp 70) family protein | 201606	5038	71103	109	24	52.7	649	4.97	11046	1	0	0	840.92	1679.83	2	1679.83	-0.0002	145	159	0	55.16	36	0.00014	K	NAVVTVPAYFNDSQR	Q
NGSrhino-CSM1_rep1	5	AT3G09440.1;AT3G09440.2;AT3G09440.3;AT3G09440.4	AT3G09440	AT3G09440.1 | Heat shock protein 70 (Hsp 70) family protein | 201606	5038	71103	109	24	52.7	649	4.97	11944	1	0	0	894.498	1786.98	2	1786.98	-0.0013	176	192	1	102.86	35	1.9e-09	R	IINEPTAAAIAYGLDKK	A
NGSrhino-CSM1_rep1	5	AT3G09440.1;AT3G09440.2;AT3G09440.3;AT3G09440.4	AT3G09440	AT3G09440.1 | Heat shock protein 70 (Hsp 70) family protein | 201606	5038	71103	109	24	52.7	649	4.97	11945	1	0	0	596.668	1786.98	3	1786.98	0.0007	176	192	1	49.55	35	0.00042	R	IINEPTAAAIAYGLDKK	A
NGSrhino-CSM1_rep1	5	AT3G09440.1;AT3G09440.2;AT3G09440.3;AT3G09440.4	AT3G09440	AT3G09440.1 | Heat shock protein 70 (Hsp 70) family protein | 201606	5038	71103	109	24	52.7	649	4.97	11946	1	0	0	596.669	1786.98	3	1786.98	0.0013	176	192	1	74.46	35	1.3e-06	R	IINEPTAAAIAYGLDKK	A
NGSrhino-CSM1_rep1	5	AT3G09440.1;AT3G09440.2;AT3G09440.3;AT3G09440.4	AT3G09440	AT3G09440.1 | Heat shock protein 70 (Hsp 70) family protein | 201606	5038	71103	109	24	52.7	649	4.97	15895	1	1	0	858.76	2573.26	3	2573.26	-0.0018	368	393	0	48.13	35	0.00057	K	SINPDEAVAYGAAVQAAILSGEGNEK	V
NGSrhino-CSM1_rep1	5	AT3G09440.1;AT3G09440.2;AT3G09440.3;AT3G09440.4	AT3G09440	AT3G09440.1 | Heat shock protein 70 (Hsp 70) family protein | 201606	5038	71103	109	24	52.7	649	4.97	15896	1	1	0	1287.64	2573.26	2	2573.26	0.0016	368	393	0	136.32	35	8.9e-13	K	SINPDEAVAYGAAVQAAILSGEGNEK	V
NGSrhino-CSM1_rep1	5	AT3G09440.1;AT3G09440.2;AT3G09440.3;AT3G09440.4	AT3G09440	AT3G09440.1 | Heat shock protein 70 (Hsp 70) family protein | 201606	5038	71103	109	24	52.7	649	4.97	16171	1	0	0	886.761	2657.26	3	2657.26	-0.001	431	453	0	44.04	35	0.0014	K	EQVFSTYSDNQPGVLIQVYEGER	A
NGSrhino-CSM1_rep1	5	AT3G09440.1;AT3G09440.2;AT3G09440.3;AT3G09440.4	AT3G09440	AT3G09440.1 | Heat shock protein 70 (Hsp 70) family protein | 201606	5038	71103	109	24	52.7	649	4.97	16172	1	0	0	1329.64	2657.26	2	2657.26	0.0001	431	453	0	138.49	35	5.1e-13	K	EQVFSTYSDNQPGVLIQVYEGER	A
NGSrhino-CSM1_rep1	5	AT3G09440.1;AT3G09440.2;AT3G09440.3;AT3G09440.4	AT3G09440	AT3G09440.1 | Heat shock protein 70 (Hsp 70) family protein | 201606	5038	71103	109	24	52.7	649	4.97	16537	1	0	0	929.459	2785.35	3	2785.36	-0.0019	430	453	1	74.91	36	1.4e-06	K	KEQVFSTYSDNQPGVLIQVYEGER	A
NGSrhino-CSM1_rep1	5	AT3G09440.1;AT3G09440.2;AT3G09440.3;AT3G09440.4	AT3G09440	AT3G09440.1 | Heat shock protein 70 (Hsp 70) family protein | 201606	5038	71103	109	24	52.7	649	4.97	16538	1	0	0	929.459	2785.35	3	2785.36	-0.0015	430	453	1	119.43	36	4.8e-11	K	KEQVFSTYSDNQPGVLIQVYEGER	A
NGSrhino-CSM1_rep1	5	AT3G09440.1;AT3G09440.2;AT3G09440.3;AT3G09440.4	AT3G09440	AT3G09440.1 | Heat shock protein 70 (Hsp 70) family protein | 201606	5038	71103	109	24	52.7	649	4.97	16539	1	0	0	1393.68	2785.36	2	2785.36	-0.0006	430	453	1	123.3	36	2e-11	K	KEQVFSTYSDNQPGVLIQVYEGER	A
NGSrhino-CSM1_rep1	5	AT3G09440.1;AT3G09440.2;AT3G09440.3;AT3G09440.4	AT3G09440	AT3G09440.1 | Heat shock protein 70 (Hsp 70) family protein | 201606	5038	71103	109	24	52.7	649	4.97	16540	1	0	0	929.459	2785.36	3	2785.36	0	430	453	1	113.16	36	2e-10	K	KEQVFSTYSDNQPGVLIQVYEGER	A
NGSrhino-CSM1_rep1	5	AT3G09440.1;AT3G09440.2;AT3G09440.3;AT3G09440.4	AT3G09440	AT3G09440.1 | Heat shock protein 70 (Hsp 70) family protein | 201606	5038	71103	109	24	52.7	649	4.97	16541	1	0	0	929.46	2785.36	3	2785.36	0.001	430	453	1	61.43	36	3e-05	K	KEQVFSTYSDNQPGVLIQVYEGER	A
NGSrhino-CSM1_rep1	5	AT3G09440.1;AT3G09440.2;AT3G09440.3;AT3G09440.4	AT3G09440	AT3G09440.1 | Heat shock protein 70 (Hsp 70) family protein | 201606	5038	71103	109	24	52.7	649	4.97	16542	1	0	0	1393.69	2785.36	2	2785.36	0.0012	430	453	1	128.05	36	6.5e-12	K	KEQVFSTYSDNQPGVLIQVYEGER	A
NGSrhino-CSM1_rep1	5	AT3G09440.1;AT3G09440.2;AT3G09440.3;AT3G09440.4	AT3G09440	AT3G09440.1 | Heat shock protein 70 (Hsp 70) family protein | 201606	5038	71103	109	24	52.7	649	4.97	16543	1	0	0	929.46	2785.36	3	2785.36	0.0024	430	453	1	80.85	36	3.4e-07	K	KEQVFSTYSDNQPGVLIQVYEGER	A
NGSrhino-CSM1_rep1	5	AT3G09440.1;AT3G09440.2;AT3G09440.3;AT3G09440.4	AT3G09440	AT3G09440.1 | Heat shock protein 70 (Hsp 70) family protein | 201606	5038	71103	109	24	52.7	649	4.97	17013	1	0	0	975.855	2924.54	3	2924.54	-0.0002	200	226	0	108.86	34	3.7e-10	K	NVLIFDLGGGTFDVSLLTIEEGIFEVK	A
NGSrhino-CSM1_rep1	5	AT3G09440.1;AT3G09440.2;AT3G09440.3;AT3G09440.4	AT3G09440	AT3G09440.1 | Heat shock protein 70 (Hsp 70) family protein | 201606	5038	71103	109	24	52.7	649	4.97	17014	1	0	0	975.855	2924.54	3	2924.54	0	200	226	0	57.75	34	4.8e-05	K	NVLIFDLGGGTFDVSLLTIEEGIFEVK	A
NGSrhino-CSM1_rep1	5	AT3G09440.1;AT3G09440.2;AT3G09440.3;AT3G09440.4	AT3G09440	AT3G09440.1 | Heat shock protein 70 (Hsp 70) family protein | 201606	5038	71103	109	24	52.7	649	4.97	17015	1	0	0	975.855	2924.54	3	2924.54	0.0001	200	226	0	64.54	34	9.9e-06	K	NVLIFDLGGGTFDVSLLTIEEGIFEVK	A
NGSrhino-CSM1_rep1	5	AT3G09440.1;AT3G09440.2;AT3G09440.3;AT3G09440.4	AT3G09440	AT3G09440.1 | Heat shock protein 70 (Hsp 70) family protein | 201606	5038	71103	109	24	52.7	649	4.97	17016	1	0	0	975.855	2924.54	3	2924.54	0.0003	200	226	0	59.52	34	3.1e-05	K	NVLIFDLGGGTFDVSLLTIEEGIFEVK	A
NGSrhino-CSM1_rep1	5	AT3G09440.1;AT3G09440.2;AT3G09440.3;AT3G09440.4	AT3G09440	AT3G09440.1 | Heat shock protein 70 (Hsp 70) family protein | 201606	5038	71103	109	24	52.7	649	4.97	17017	1	0	0	975.855	2924.54	3	2924.54	0.0003	200	226	0	78.39	34	4.1e-07	K	NVLIFDLGGGTFDVSLLTIEEGIFEVK	A
NGSrhino-CSM1_rep1	5	AT3G09440.1;AT3G09440.2;AT3G09440.3;AT3G09440.4	AT3G09440	AT3G09440.1 | Heat shock protein 70 (Hsp 70) family protein | 201606	5038	71103	109	24	52.7	649	4.97	17018	1	0	0	975.855	2924.54	3	2924.54	0.0004	200	226	0	139.65	34	3.1e-13	K	NVLIFDLGGGTFDVSLLTIEEGIFEVK	A
NGSrhino-CSM1_rep1	5	AT3G09440.1;AT3G09440.2;AT3G09440.3;AT3G09440.4	AT3G09440	AT3G09440.1 | Heat shock protein 70 (Hsp 70) family protein | 201606	5038	71103	109	24	52.7	649	4.97	17029	1	0	0	1463.78	2925.55	2	2924.54	1.0027	200	226	0	52.77	34	0.00016	K	NVLIFDLGGGTFDVSLLTIEEGIFEVK	A
NGSrhino-CSM1_rep1	5	AT3G09440.1;AT3G09440.2;AT3G09440.3;AT3G09440.4	AT3G09440	AT3G09440.1 | Heat shock protein 70 (Hsp 70) family protein | 201606	5038	71103	109	24	52.7	649	4.97	17156	1	1	1	992.502	2974.48	3	2974.48	0.002	279	305	0	47.88	36	0.00065	R	TLSSTAQTTIEIDSLFDGIDFYAPITR	A
NGSrhino-CSM1_rep1	5	AT3G09440.1;AT3G09440.2;AT3G09440.3;AT3G09440.4	AT3G09440	AT3G09440.1 | Heat shock protein 70 (Hsp 70) family protein | 201606	5038	71103	109	24	52.7	649	4.97	17351	1	1	1	1022.25	3063.72	3	3063.73	-0.0014	394	422	0	154.11	28	2.8e-15	K	VQDLLLLDVTPLSLGLETAGGVMTVLIQR	N
NGSrhino-CSM1_rep1	5	AT3G09440.1;AT3G09440.2;AT3G09440.3;AT3G09440.4	AT3G09440	AT3G09440.1 | Heat shock protein 70 (Hsp 70) family protein | 201606	5038	71103	109	24	52.7	649	4.97	17352	1	1	1	1532.87	3063.73	2	3063.73	0.0017	394	422	0	111.07	28	5.5e-11	K	VQDLLLLDVTPLSLGLETAGGVMTVLIQR	N
NGSrhino-CSM1_rep1	5	AT3G09440.1;AT3G09440.2;AT3G09440.3;AT3G09440.4	AT3G09440	AT3G09440.1 | Heat shock protein 70 (Hsp 70) family protein | 201606	5038	71103	109	24	52.7	649	4.97	17353	1	1	1	1022.58	3064.73	3	3063.73	1.0021	394	422	0	74.61	28	2.3e-07	K	VQDLLLLDVTPLSLGLETAGGVMTVLIQR	N
NGSrhino-CSM1_rep1	5	AT3G09440.1;AT3G09440.2;AT3G09440.3;AT3G09440.4	AT3G09440	AT3G09440.1 | Heat shock protein 70 (Hsp 70) family protein | 201606	5038	71103	109	24	52.7	649	4.97	17371	1	1	1	1540.87	3079.72	2	3079.72	0	394	422	0	85.34	28	2.2e-08	K	VQDLLLLDVTPLSLGLETAGGVMTVLIQR	N		Oxidation (M)	0.00000000000000000000002000000.0
NGSrhino-CSM1_rep1	5	AT3G09440.1;AT3G09440.2;AT3G09440.3;AT3G09440.4	AT3G09440	AT3G09440.1 | Heat shock protein 70 (Hsp 70) family protein | 201606	5038	71103	109	24	52.7	649	4.97	17372	1	1	1	1540.87	3079.72	2	3079.72	0.0002	394	422	0	59.19	28	9.1e-06	K	VQDLLLLDVTPLSLGLETAGGVMTVLIQR	N		Oxidation (M)	0.00000000000000000000002000000.0
NGSrhino-CSM1_rep1	5	AT3G09440.1;AT3G09440.2;AT3G09440.3;AT3G09440.4	AT3G09440	AT3G09440.1 | Heat shock protein 70 (Hsp 70) family protein | 201606	5038	71103	109	24	52.7	649	4.97	17373	1	1	1	1027.58	3079.72	3	3079.72	0.0003	394	422	0	107.4	28	1.4e-10	K	VQDLLLLDVTPLSLGLETAGGVMTVLIQR	N		Oxidation (M)	0.00000000000000000000002000000.0
NGSrhino-CSM1_rep1	5	AT3G09440.1;AT3G09440.2;AT3G09440.3;AT3G09440.4	AT3G09440	AT3G09440.1 | Heat shock protein 70 (Hsp 70) family protein | 201606	5038	71103	109	24	52.7	649	4.97	17374	1	1	1	1027.58	3079.72	3	3079.72	0.0006	394	422	0	103.15	28	3.8e-10	K	VQDLLLLDVTPLSLGLETAGGVMTVLIQR	N		Oxidation (M)	0.00000000000000000000002000000.0
NGSrhino-CSM1_rep1	6	P13645	P13645	P13645 | K1C10_HUMAN | Keratin, type I cytoskeletal 10 (Cytokeratin-10) (CK-10) (Keratin-10) (K10)	4957	59483	117	24	42	593	5.13	59	1	1	0	404.203	806.392	2	806.392	-0.0006	229	235	0	37.24	37	0.0098	R	LAADDFR	L
NGSrhino-CSM1_rep1	6	P13645	P13645	P13645 | K1C10_HUMAN | Keratin, type I cytoskeletal 10 (Cytokeratin-10) (CK-10) (Keratin-10) (K10)	4957	59483	117	24	42	593	5.13	60	1	1	0	404.203	806.392	2	806.392	-0.0003	229	235	0	50.11	37	0.00051	R	LAADDFR	L
NGSrhino-CSM1_rep1	6	P13645	P13645	P13645 | K1C10_HUMAN | Keratin, type I cytoskeletal 10 (Cytokeratin-10) (CK-10) (Keratin-10) (K10)	4957	59483	117	24	42	593	5.13	61	1	1	0	404.204	806.392	2	806.392	0.0002	229	235	0	58.46	37	7.7e-05	R	LAADDFR	L
NGSrhino-CSM1_rep1	6	P13645	P13645	P13645 | K1C10_HUMAN | Keratin, type I cytoskeletal 10 (Cytokeratin-10) (CK-10) (Keratin-10) (K10)	4957	59483	117	24	42	593	5.13	62	1	1	0	404.204	806.392	2	806.392	0.0002	229	235	0	40.55	37	0.0048	R	LAADDFR	L
NGSrhino-CSM1_rep1	6	P13645	P13645	P13645 | K1C10_HUMAN | Keratin, type I cytoskeletal 10 (Cytokeratin-10) (CK-10) (Keratin-10) (K10)	4957	59483	117	24	42	593	5.13	63	1	1	0	404.204	806.393	2	806.392	0.0003	229	235	0	41.59	36	0.0033	R	LAADDFR	L
NGSrhino-CSM1_rep1	6	P13645	P13645	P13645 | K1C10_HUMAN | Keratin, type I cytoskeletal 10 (Cytokeratin-10) (CK-10) (Keratin-10) (K10)	4957	59483	117	24	42	593	5.13	72	1	0	0	405.224	808.433	2	808.433	-0.0004	157	163	0	36.31	36	0.0099	R	LASYLDK	V
NGSrhino-CSM1_rep1	6	P13645	P13645	P13645 | K1C10_HUMAN | Keratin, type I cytoskeletal 10 (Cytokeratin-10) (CK-10) (Keratin-10) (K10)	4957	59483	117	24	42	593	5.13	74	1	0	0	405.224	808.433	2	808.433	0.0001	157	163	0	48.43	36	0.00061	R	LASYLDK	V
NGSrhino-CSM1_rep1	6	P13645	P13645	P13645 | K1C10_HUMAN | Keratin, type I cytoskeletal 10 (Cytokeratin-10) (CK-10) (Keratin-10) (K10)	4957	59483	117	24	42	593	5.13	456	1	1	1	424.23	846.445	2	846.445	0.0001	363	369	0	49.54	38	0.00085	K	SEITELR	R
NGSrhino-CSM1_rep1	6	P13645	P13645	P13645 | K1C10_HUMAN | Keratin, type I cytoskeletal 10 (Cytokeratin-10) (CK-10) (Keratin-10) (K10)	4957	59483	117	24	42	593	5.13	1937	1	1	1	497.252	992.489	2	992.493	-0.0033	238	245	0	41.07	36	0.0038	K	YENEVALR	Q
NGSrhino-CSM1_rep1	6	P13645	P13645	P13645 | K1C10_HUMAN | Keratin, type I cytoskeletal 10 (Cytokeratin-10) (CK-10) (Keratin-10) (K10)	4957	59483	117	24	42	593	5.13	1938	1	1	1	497.253	992.492	2	992.493	-0.0006	238	245	0	53.96	37	0.00021	K	YENEVALR	Q
NGSrhino-CSM1_rep1	6	P13645	P13645	P13645 | K1C10_HUMAN | Keratin, type I cytoskeletal 10 (Cytokeratin-10) (CK-10) (Keratin-10) (K10)	4957	59483	117	24	42	593	5.13	1940	1	1	1	497.254	992.493	2	992.493	0	238	245	0	56.32	37	0.00012	K	YENEVALR	Q
NGSrhino-CSM1_rep1	6	P13645	P13645	P13645 | K1C10_HUMAN | Keratin, type I cytoskeletal 10 (Cytokeratin-10) (CK-10) (Keratin-10) (K10)	4957	59483	117	24	42	593	5.13	1941	1	1	1	497.254	992.493	2	992.493	0.0001	238	245	0	55.62	37	0.00014	K	YENEVALR	Q
NGSrhino-CSM1_rep1	6	P13645	P13645	P13645 | K1C10_HUMAN | Keratin, type I cytoskeletal 10 (Cytokeratin-10) (CK-10) (Keratin-10) (K10)	4957	59483	117	24	42	593	5.13	1942	1	1	1	497.254	992.493	2	992.493	0.0003	238	245	0	55.78	36	0.00013	K	YENEVALR	Q
NGSrhino-CSM1_rep1	6	P13645	P13645	P13645 | K1C10_HUMAN | Keratin, type I cytoskeletal 10 (Cytokeratin-10) (CK-10) (Keratin-10) (K10)	4957	59483	117	24	42	593	5.13	2477	1	1	0	516.303	1030.59	2	1030.59	0.0002	258	266	0	47.33	37	0.00097	R	VLDELTLTK	A
NGSrhino-CSM1_rep1	6	P13645	P13645	P13645 | K1C10_HUMAN | Keratin, type I cytoskeletal 10 (Cytokeratin-10) (CK-10) (Keratin-10) (K10)	4957	59483	117	24	42	593	5.13	2478	1	1	0	516.303	1030.59	2	1030.59	0.0005	258	266	0	53.21	36	0.00024	R	VLDELTLTK	A
NGSrhino-CSM1_rep1	6	P13645	P13645	P13645 | K1C10_HUMAN | Keratin, type I cytoskeletal 10 (Cytokeratin-10) (CK-10) (Keratin-10) (K10)	4957	59483	117	24	42	593	5.13	2479	1	1	0	516.303	1030.59	2	1030.59	0.0007	258	266	0	59.48	36	5.6e-05	R	VLDELTLTK	A
NGSrhino-CSM1_rep1	6	P13645	P13645	P13645 | K1C10_HUMAN | Keratin, type I cytoskeletal 10 (Cytokeratin-10) (CK-10) (Keratin-10) (K10)	4957	59483	117	24	42	593	5.13	3298	1	1	0	545.769	1089.52	2	1089.52	0.0003	148	156	0	52.3	35	0.00021	K	VTMQNLNDR	L
NGSrhino-CSM1_rep1	6	P13645	P13645	P13645 | K1C10_HUMAN | Keratin, type I cytoskeletal 10 (Cytokeratin-10) (CK-10) (Keratin-10) (K10)	4957	59483	117	24	42	593	5.13	3299	1	1	0	545.769	1089.52	2	1089.52	0.0005	148	156	0	67.31	35	6.4e-06	K	VTMQNLNDR	L
NGSrhino-CSM1_rep1	6	P13645	P13645	P13645 | K1C10_HUMAN | Keratin, type I cytoskeletal 10 (Cytokeratin-10) (CK-10) (Keratin-10) (K10)	4957	59483	117	24	42	593	5.13	3559	1	1	0	553.763	1105.51	2	1105.52	-0.007	148	156	0	35.2	34	0.0087	K	VTMQNLNDR	L		Oxidation (M)	0.002000000.0
NGSrhino-CSM1_rep1	6	P13645	P13645	P13645 | K1C10_HUMAN | Keratin, type I cytoskeletal 10 (Cytokeratin-10) (CK-10) (Keratin-10) (K10)	4957	59483	117	24	42	593	5.13	3560	1	1	0	553.765	1105.52	2	1105.52	-0.0024	148	156	0	52.74	35	0.00018	K	VTMQNLNDR	L		Oxidation (M)	0.002000000.0
NGSrhino-CSM1_rep1	6	P13645	P13645	P13645 | K1C10_HUMAN | Keratin, type I cytoskeletal 10 (Cytokeratin-10) (CK-10) (Keratin-10) (K10)	4957	59483	117	24	42	593	5.13	3562	1	1	0	553.766	1105.52	2	1105.52	-0.0008	148	156	0	39.27	35	0.004	K	VTMQNLNDR	L		Oxidation (M)	0.002000000.0
NGSrhino-CSM1_rep1	6	P13645	P13645	P13645 | K1C10_HUMAN | Keratin, type I cytoskeletal 10 (Cytokeratin-10) (CK-10) (Keratin-10) (K10)	4957	59483	117	24	42	593	5.13	3563	1	1	0	553.766	1105.52	2	1105.52	-0.0007	148	156	0	55.3	35	0.0001	K	VTMQNLNDR	L		Oxidation (M)	0.002000000.0
NGSrhino-CSM1_rep1	6	P13645	P13645	P13645 | K1C10_HUMAN | Keratin, type I cytoskeletal 10 (Cytokeratin-10) (CK-10) (Keratin-10) (K10)	4957	59483	117	24	42	593	5.13	3564	1	1	0	553.766	1105.52	2	1105.52	-0.0006	148	156	0	48.54	35	0.00047	K	VTMQNLNDR	L		Oxidation (M)	0.002000000.0
NGSrhino-CSM1_rep1	6	P13645	P13645	P13645 | K1C10_HUMAN | Keratin, type I cytoskeletal 10 (Cytokeratin-10) (CK-10) (Keratin-10) (K10)	4957	59483	117	24	42	593	5.13	3565	1	1	0	553.766	1105.52	2	1105.52	-0.0004	148	156	0	59.81	35	3.6e-05	K	VTMQNLNDR	L		Oxidation (M)	0.002000000.0
NGSrhino-CSM1_rep1	6	P13645	P13645	P13645 | K1C10_HUMAN | Keratin, type I cytoskeletal 10 (Cytokeratin-10) (CK-10) (Keratin-10) (K10)	4957	59483	117	24	42	593	5.13	3566	1	1	0	553.766	1105.52	2	1105.52	-0.0004	148	156	0	46.36	35	0.0008	K	VTMQNLNDR	L		Oxidation (M)	0.002000000.0
NGSrhino-CSM1_rep1	6	P13645	P13645	P13645 | K1C10_HUMAN | Keratin, type I cytoskeletal 10 (Cytokeratin-10) (CK-10) (Keratin-10) (K10)	4957	59483	117	24	42	593	5.13	3567	1	1	0	553.766	1105.52	2	1105.52	-0.0003	148	156	0	52.78	35	0.00018	K	VTMQNLNDR	L		Oxidation (M)	0.002000000.0
NGSrhino-CSM1_rep1	6	P13645	P13645	P13645 | K1C10_HUMAN | Keratin, type I cytoskeletal 10 (Cytokeratin-10) (CK-10) (Keratin-10) (K10)	4957	59483	117	24	42	593	5.13	3569	1	1	0	553.766	1105.52	2	1105.52	-0.0001	148	156	0	53.96	35	0.00013	K	VTMQNLNDR	L		Oxidation (M)	0.002000000.0
NGSrhino-CSM1_rep1	6	P13645	P13645	P13645 | K1C10_HUMAN | Keratin, type I cytoskeletal 10 (Cytokeratin-10) (CK-10) (Keratin-10) (K10)	4957	59483	117	24	42	593	5.13	3570	1	1	0	553.767	1105.52	2	1105.52	0	148	156	0	58.01	35	5e-05	K	VTMQNLNDR	L		Oxidation (M)	0.002000000.0
NGSrhino-CSM1_rep1	6	P13645	P13645	P13645 | K1C10_HUMAN | Keratin, type I cytoskeletal 10 (Cytokeratin-10) (CK-10) (Keratin-10) (K10)	4957	59483	117	24	42	593	5.13	3571	1	1	0	553.767	1105.52	2	1105.52	0.0001	148	156	0	58.18	35	4.8e-05	K	VTMQNLNDR	L		Oxidation (M)	0.002000000.0
NGSrhino-CSM1_rep1	6	P13645	P13645	P13645 | K1C10_HUMAN | Keratin, type I cytoskeletal 10 (Cytokeratin-10) (CK-10) (Keratin-10) (K10)	4957	59483	117	24	42	593	5.13	3572	1	1	0	553.767	1105.52	2	1105.52	0.0001	148	156	0	59.11	35	3.9e-05	K	VTMQNLNDR	L		Oxidation (M)	0.002000000.0
NGSrhino-CSM1_rep1	6	P13645	P13645	P13645 | K1C10_HUMAN | Keratin, type I cytoskeletal 10 (Cytokeratin-10) (CK-10) (Keratin-10) (K10)	4957	59483	117	24	42	593	5.13	3573	1	1	0	553.767	1105.52	2	1105.52	0.0002	148	156	0	49.87	35	0.00034	K	VTMQNLNDR	L		Oxidation (M)	0.002000000.0
NGSrhino-CSM1_rep1	6	P13645	P13645	P13645 | K1C10_HUMAN | Keratin, type I cytoskeletal 10 (Cytokeratin-10) (CK-10) (Keratin-10) (K10)	4957	59483	117	24	42	593	5.13	3574	1	1	0	553.767	1105.52	2	1105.52	0.0003	148	156	0	60.03	35	3.3e-05	K	VTMQNLNDR	L		Oxidation (M)	0.002000000.0
NGSrhino-CSM1_rep1	6	P13645	P13645	P13645 | K1C10_HUMAN | Keratin, type I cytoskeletal 10 (Cytokeratin-10) (CK-10) (Keratin-10) (K10)	4957	59483	117	24	42	593	5.13	3575	1	1	0	553.767	1105.52	2	1105.52	0.0006	148	156	0	36.08	34	0.0077	K	VTMQNLNDR	L		Oxidation (M)	0.002000000.0
NGSrhino-CSM1_rep1	6	P13645	P13645	P13645 | K1C10_HUMAN | Keratin, type I cytoskeletal 10 (Cytokeratin-10) (CK-10) (Keratin-10) (K10)	4957	59483	117	24	42	593	5.13	3576	1	1	0	553.767	1105.52	2	1105.52	0.0006	148	156	0	64.72	34	1e-05	K	VTMQNLNDR	L		Oxidation (M)	0.002000000.0
NGSrhino-CSM1_rep1	6	P13645	P13645	P13645 | K1C10_HUMAN | Keratin, type I cytoskeletal 10 (Cytokeratin-10) (CK-10) (Keratin-10) (K10)	4957	59483	117	24	42	593	5.13	3577	1	1	0	553.767	1105.52	2	1105.52	0.0012	148	156	0	58.81	35	4.3e-05	K	VTMQNLNDR	L		Oxidation (M)	0.002000000.0
NGSrhino-CSM1_rep1	6	P13645	P13645	P13645 | K1C10_HUMAN | Keratin, type I cytoskeletal 10 (Cytokeratin-10) (CK-10) (Keratin-10) (K10)	4957	59483	117	24	42	593	5.13	3608	1	1	1	555.249	1108.48	2	1108.48	0.0002	335	343	0	51.62	32	0.00013	K	DAEAWFNEK	S
NGSrhino-CSM1_rep1	6	P13645	P13645	P13645 | K1C10_HUMAN | Keratin, type I cytoskeletal 10 (Cytokeratin-10) (CK-10) (Keratin-10) (K10)	4957	59483	117	24	42	593	5.13	3609	1	1	1	555.249	1108.48	2	1108.48	0.0004	335	343	0	35.4	32	0.0054	K	DAEAWFNEK	S
NGSrhino-CSM1_rep1	6	P13645	P13645	P13645 | K1C10_HUMAN | Keratin, type I cytoskeletal 10 (Cytokeratin-10) (CK-10) (Keratin-10) (K10)	4957	59483	117	24	42	593	5.13	3610	1	1	1	555.249	1108.48	2	1108.48	0.0005	335	343	0	41.12	32	0.0015	K	DAEAWFNEK	S
NGSrhino-CSM1_rep1	6	P13645	P13645	P13645 | K1C10_HUMAN | Keratin, type I cytoskeletal 10 (Cytokeratin-10) (CK-10) (Keratin-10) (K10)	4957	59483	117	24	42	593	5.13	4475	1	1	1	583.293	1164.57	2	1164.58	-0.0051	442	450	0	51.68	37	0.00036	R	LENEIQTYR	S
NGSrhino-CSM1_rep1	6	P13645	P13645	P13645 | K1C10_HUMAN | Keratin, type I cytoskeletal 10 (Cytokeratin-10) (CK-10) (Keratin-10) (K10)	4957	59483	117	24	42	593	5.13	4477	1	1	1	583.296	1164.58	2	1164.58	-0.0004	442	450	0	70.74	37	4.5e-06	R	LENEIQTYR	S
NGSrhino-CSM1_rep1	6	P13645	P13645	P13645 | K1C10_HUMAN | Keratin, type I cytoskeletal 10 (Cytokeratin-10) (CK-10) (Keratin-10) (K10)	4957	59483	117	24	42	593	5.13	4478	1	1	1	583.296	1164.58	2	1164.58	-0.0003	442	450	0	66.48	37	1.3e-05	R	LENEIQTYR	S
NGSrhino-CSM1_rep1	6	P13645	P13645	P13645 | K1C10_HUMAN | Keratin, type I cytoskeletal 10 (Cytokeratin-10) (CK-10) (Keratin-10) (K10)	4957	59483	117	24	42	593	5.13	4480	1	1	1	583.296	1164.58	2	1164.58	0.0002	442	450	0	56.88	37	0.00012	R	LENEIQTYR	S
NGSrhino-CSM1_rep1	6	P13645	P13645	P13645 | K1C10_HUMAN | Keratin, type I cytoskeletal 10 (Cytokeratin-10) (CK-10) (Keratin-10) (K10)	4957	59483	117	24	42	593	5.13	4481	1	1	1	583.296	1164.58	2	1164.58	0.0004	442	450	0	47.05	37	0.0012	R	LENEIQTYR	S
NGSrhino-CSM1_rep1	6	P13645	P13645	P13645 | K1C10_HUMAN | Keratin, type I cytoskeletal 10 (Cytokeratin-10) (CK-10) (Keratin-10) (K10)	4957	59483	117	24	42	593	5.13	4804	1	1	0	594.354	1186.69	2	1186.69	0.0015	257	266	1	40.63	35	0.0027	R	RVLDELTLTK	A
NGSrhino-CSM1_rep1	6	P13645	P13645	P13645 | K1C10_HUMAN | Keratin, type I cytoskeletal 10 (Cytokeratin-10) (CK-10) (Keratin-10) (K10)	4957	59483	117	24	42	593	5.13	5006	1	1	0	601.312	1200.61	2	1200.61	-0.0002	246	256	0	77.49	35	6.9e-07	R	QSVEADINGLR	R
NGSrhino-CSM1_rep1	6	P13645	P13645	P13645 | K1C10_HUMAN | Keratin, type I cytoskeletal 10 (Cytokeratin-10) (CK-10) (Keratin-10) (K10)	4957	59483	117	24	42	593	5.13	5914	1	1	1	631.802	1261.59	2	1261.59	-0.0014	451	464	0	51.63	35	0.00024	R	SLLEGEGSSGGGGR	G
NGSrhino-CSM1_rep1	6	P13645	P13645	P13645 | K1C10_HUMAN | Keratin, type I cytoskeletal 10 (Cytokeratin-10) (CK-10) (Keratin-10) (K10)	4957	59483	117	24	42	593	5.13	5915	1	1	1	631.802	1261.59	2	1261.59	-0.0001	451	464	0	65.78	35	9.1e-06	R	SLLEGEGSSGGGGR	G
NGSrhino-CSM1_rep1	6	P13645	P13645	P13645 | K1C10_HUMAN | Keratin, type I cytoskeletal 10 (Cytokeratin-10) (CK-10) (Keratin-10) (K10)	4957	59483	117	24	42	593	5.13	5916	1	1	1	631.803	1261.59	2	1261.59	0.0011	451	464	0	63.77	35	1.5e-05	R	SLLEGEGSSGGGGR	G
NGSrhino-CSM1_rep1	6	P13645	P13645	P13645 | K1C10_HUMAN | Keratin, type I cytoskeletal 10 (Cytokeratin-10) (CK-10) (Keratin-10) (K10)	4957	59483	117	24	42	593	5.13	5917	1	1	1	631.803	1261.59	2	1261.59	0.0012	451	464	0	78.2	35	5.4e-07	R	SLLEGEGSSGGGGR	G
NGSrhino-CSM1_rep1	6	P13645	P13645	P13645 | K1C10_HUMAN | Keratin, type I cytoskeletal 10 (Cytokeratin-10) (CK-10) (Keratin-10) (K10)	4957	59483	117	24	42	593	5.13	7240	1	1	0	679.362	1356.71	2	1356.71	-0.0014	246	257	1	46.01	36	0.001	R	QSVEADINGLRR	V
NGSrhino-CSM1_rep1	6	P13645	P13645	P13645 | K1C10_HUMAN | Keratin, type I cytoskeletal 10 (Cytokeratin-10) (CK-10) (Keratin-10) (K10)	4957	59483	117	24	42	593	5.13	7356	1	1	1	683.321	1364.63	2	1364.63	-0.0038	323	333	0	62.96	34	1.5e-05	R	SQYEQLAEQNR	K
NGSrhino-CSM1_rep1	6	P13645	P13645	P13645 | K1C10_HUMAN | Keratin, type I cytoskeletal 10 (Cytokeratin-10) (CK-10) (Keratin-10) (K10)	4957	59483	117	24	42	593	5.13	7357	1	1	1	683.323	1364.63	2	1364.63	-0.0005	323	333	0	68.77	35	4.7e-06	R	SQYEQLAEQNR	K
NGSrhino-CSM1_rep1	6	P13645	P13645	P13645 | K1C10_HUMAN | Keratin, type I cytoskeletal 10 (Cytokeratin-10) (CK-10) (Keratin-10) (K10)	4957	59483	117	24	42	593	5.13	7578	1	1	1	691.326	1380.64	2	1380.64	-0.0033	166	177	0	55.56	34	8.7e-05	R	ALEESNYELEGK	I
NGSrhino-CSM1_rep1	6	P13645	P13645	P13645 | K1C10_HUMAN | Keratin, type I cytoskeletal 10 (Cytokeratin-10) (CK-10) (Keratin-10) (K10)	4957	59483	117	24	42	593	5.13	7579	1	1	1	691.326	1380.64	2	1380.64	-0.0028	166	177	0	70.87	34	2.5e-06	R	ALEESNYELEGK	I
NGSrhino-CSM1_rep1	6	P13645	P13645	P13645 | K1C10_HUMAN | Keratin, type I cytoskeletal 10 (Cytokeratin-10) (CK-10) (Keratin-10) (K10)	4957	59483	117	24	42	593	5.13	7580	1	1	1	691.327	1380.64	2	1380.64	-0.0009	166	177	0	67.21	35	6.3e-06	R	ALEESNYELEGK	I
NGSrhino-CSM1_rep1	6	P13645	P13645	P13645 | K1C10_HUMAN | Keratin, type I cytoskeletal 10 (Cytokeratin-10) (CK-10) (Keratin-10) (K10)	4957	59483	117	24	42	593	5.13	7581	1	1	1	691.327	1380.64	2	1380.64	-0.0007	166	177	0	68.91	35	4.2e-06	R	ALEESNYELEGK	I
NGSrhino-CSM1_rep1	6	P13645	P13645	P13645 | K1C10_HUMAN | Keratin, type I cytoskeletal 10 (Cytokeratin-10) (CK-10) (Keratin-10) (K10)	4957	59483	117	24	42	593	5.13	7582	1	1	1	691.327	1380.64	2	1380.64	-0.0003	166	177	0	69.17	35	3.9e-06	R	ALEESNYELEGK	I
NGSrhino-CSM1_rep1	6	P13645	P13645	P13645 | K1C10_HUMAN | Keratin, type I cytoskeletal 10 (Cytokeratin-10) (CK-10) (Keratin-10) (K10)	4957	59483	117	24	42	593	5.13	7583	1	1	1	691.328	1380.64	2	1380.64	-0.0003	166	177	0	61.85	35	2.1e-05	R	ALEESNYELEGK	I
NGSrhino-CSM1_rep1	6	P13645	P13645	P13645 | K1C10_HUMAN | Keratin, type I cytoskeletal 10 (Cytokeratin-10) (CK-10) (Keratin-10) (K10)	4957	59483	117	24	42	593	5.13	7696	1	1	1	695.844	1389.67	2	1389.67	-0.0007	387	399	0	117.92	36	6.8e-11	K	QSLEASLAETEGR	Y
NGSrhino-CSM1_rep1	6	P13645	P13645	P13645 | K1C10_HUMAN | Keratin, type I cytoskeletal 10 (Cytokeratin-10) (CK-10) (Keratin-10) (K10)	4957	59483	117	24	42	593	5.13	7697	1	1	1	695.844	1389.67	2	1389.67	-0.0006	387	399	0	110.63	36	3.7e-10	K	QSLEASLAETEGR	Y
NGSrhino-CSM1_rep1	6	P13645	P13645	P13645 | K1C10_HUMAN | Keratin, type I cytoskeletal 10 (Cytokeratin-10) (CK-10) (Keratin-10) (K10)	4957	59483	117	24	42	593	5.13	7698	1	1	1	695.844	1389.67	2	1389.67	-0.0004	387	399	0	106.46	36	9.7e-10	K	QSLEASLAETEGR	Y
NGSrhino-CSM1_rep1	6	P13645	P13645	P13645 | K1C10_HUMAN | Keratin, type I cytoskeletal 10 (Cytokeratin-10) (CK-10) (Keratin-10) (K10)	4957	59483	117	24	42	593	5.13	7699	1	1	1	695.845	1389.68	2	1389.67	0.0026	387	399	0	74.97	35	1.3e-06	K	QSLEASLAETEGR	Y
NGSrhino-CSM1_rep1	6	P13645	P13645	P13645 | K1C10_HUMAN | Keratin, type I cytoskeletal 10 (Cytokeratin-10) (CK-10) (Keratin-10) (K10)	4957	59483	117	24	42	593	5.13	8228	1	1	1	717.888	1433.76	2	1433.76	-0.0013	440	450	1	51.27	37	0.00046	K	IRLENEIQTYR	S
NGSrhino-CSM1_rep1	6	P13645	P13645	P13645 | K1C10_HUMAN | Keratin, type I cytoskeletal 10 (Cytokeratin-10) (CK-10) (Keratin-10) (K10)	4957	59483	117	24	42	593	5.13	8231	1	1	1	717.888	1433.76	2	1433.76	-0.0005	440	450	1	62.69	37	3.2e-05	K	IRLENEIQTYR	S
NGSrhino-CSM1_rep1	6	P13645	P13645	P13645 | K1C10_HUMAN | Keratin, type I cytoskeletal 10 (Cytokeratin-10) (CK-10) (Keratin-10) (K10)	4957	59483	117	24	42	593	5.13	8232	1	1	1	478.928	1433.76	3	1433.76	0	440	450	1	45.98	37	0.0015	K	IRLENEIQTYR	S
NGSrhino-CSM1_rep1	6	P13645	P13645	P13645 | K1C10_HUMAN | Keratin, type I cytoskeletal 10 (Cytokeratin-10) (CK-10) (Keratin-10) (K10)	4957	59483	117	24	42	593	5.13	8909	1	1	1	747.37	1492.73	2	1492.73	-0.0016	323	334	1	58.75	36	6.4e-05	R	SQYEQLAEQNRK	D
NGSrhino-CSM1_rep1	6	P13645	P13645	P13645 | K1C10_HUMAN | Keratin, type I cytoskeletal 10 (Cytokeratin-10) (CK-10) (Keratin-10) (K10)	4957	59483	117	24	42	593	5.13	8910	1	1	1	747.37	1492.73	2	1492.73	-0.0015	323	334	1	52.21	36	0.00029	R	SQYEQLAEQNRK	D
NGSrhino-CSM1_rep1	6	P13645	P13645	P13645 | K1C10_HUMAN | Keratin, type I cytoskeletal 10 (Cytokeratin-10) (CK-10) (Keratin-10) (K10)	4957	59483	117	24	42	593	5.13	8912	1	1	1	498.583	1492.73	3	1492.73	-0.0002	323	334	1	41.96	36	0.003	R	SQYEQLAEQNRK	D
NGSrhino-CSM1_rep1	6	P13645	P13645	P13645 | K1C10_HUMAN | Keratin, type I cytoskeletal 10 (Cytokeratin-10) (CK-10) (Keratin-10) (K10)	4957	59483	117	24	42	593	5.13	11317	1	1	1	854.388	1706.76	2	1706.76	-0.0041	41	59	0	108.1	32	2.6e-10	K	GSLGGGFSSGGFSGGSFSR	G
NGSrhino-CSM1_rep1	6	P13645	P13645	P13645 | K1C10_HUMAN | Keratin, type I cytoskeletal 10 (Cytokeratin-10) (CK-10) (Keratin-10) (K10)	4957	59483	117	24	42	593	5.13	11318	1	1	1	854.389	1706.76	2	1706.76	-0.0017	41	59	0	142.13	32	1.1e-13	K	GSLGGGFSSGGFSGGSFSR	G
NGSrhino-CSM1_rep1	6	P13645	P13645	P13645 | K1C10_HUMAN | Keratin, type I cytoskeletal 10 (Cytokeratin-10) (CK-10) (Keratin-10) (K10)	4957	59483	117	24	42	593	5.13	11319	1	1	1	854.389	1706.76	2	1706.76	-0.0011	41	59	0	148.11	32	2.9e-14	K	GSLGGGFSSGGFSGGSFSR	G
NGSrhino-CSM1_rep1	6	P13645	P13645	P13645 | K1C10_HUMAN | Keratin, type I cytoskeletal 10 (Cytokeratin-10) (CK-10) (Keratin-10) (K10)	4957	59483	117	24	42	593	5.13	12046	1	1	1	899.009	1796	2	1796	-0.0015	371	386	0	54.21	32	7.1e-05	R	NVQALEIELQSQLALK	Q
NGSrhino-CSM1_rep1	6	P13645	P13645	P13645 | K1C10_HUMAN | Keratin, type I cytoskeletal 10 (Cytokeratin-10) (CK-10) (Keratin-10) (K10)	4957	59483	117	24	42	593	5.13	12047	1	1	1	899.009	1796	2	1796	-0.0015	371	386	0	67.89	32	3e-06	R	NVQALEIELQSQLALK	Q
NGSrhino-CSM1_rep1	6	P13645	P13645	P13645 | K1C10_HUMAN | Keratin, type I cytoskeletal 10 (Cytokeratin-10) (CK-10) (Keratin-10) (K10)	4957	59483	117	24	42	593	5.13	12048	1	1	1	899.009	1796	2	1796	-0.0013	371	386	0	47.03	32	0.00037	R	NVQALEIELQSQLALK	Q
NGSrhino-CSM1_rep1	6	P13645	P13645	P13645 | K1C10_HUMAN | Keratin, type I cytoskeletal 10 (Cytokeratin-10) (CK-10) (Keratin-10) (K10)	4957	59483	117	24	42	593	5.13	12049	1	1	1	899.009	1796	2	1796	-0.0006	371	386	0	53.17	32	8.9e-05	R	NVQALEIELQSQLALK	Q
NGSrhino-CSM1_rep1	6	P13645	P13645	P13645 | K1C10_HUMAN | Keratin, type I cytoskeletal 10 (Cytokeratin-10) (CK-10) (Keratin-10) (K10)	4957	59483	117	24	42	593	5.13	12050	1	1	1	899.009	1796	2	1796	-0.0001	371	386	0	43.34	32	0.00087	R	NVQALEIELQSQLALK	Q
NGSrhino-CSM1_rep1	6	P13645	P13645	P13645 | K1C10_HUMAN | Keratin, type I cytoskeletal 10 (Cytokeratin-10) (CK-10) (Keratin-10) (K10)	4957	59483	117	24	42	593	5.13	12051	1	1	1	899.009	1796	2	1796	-0.0001	371	386	0	85.28	32	5.5e-08	R	NVQALEIELQSQLALK	Q
NGSrhino-CSM1_rep1	6	P13645	P13645	P13645 | K1C10_HUMAN | Keratin, type I cytoskeletal 10 (Cytokeratin-10) (CK-10) (Keratin-10) (K10)	4957	59483	117	24	42	593	5.13	12052	1	1	1	899.009	1796	2	1796	0	371	386	0	124.81	32	6.2e-12	R	NVQALEIELQSQLALK	Q
NGSrhino-CSM1_rep1	6	P13645	P13645	P13645 | K1C10_HUMAN | Keratin, type I cytoskeletal 10 (Cytokeratin-10) (CK-10) (Keratin-10) (K10)	4957	59483	117	24	42	593	5.13	12053	1	1	1	599.676	1796.01	3	1796	0.001	371	386	0	71.28	32	1.3e-06	R	NVQALEIELQSQLALK	Q
NGSrhino-CSM1_rep1	6	P13645	P13645	P13645 | K1C10_HUMAN | Keratin, type I cytoskeletal 10 (Cytokeratin-10) (CK-10) (Keratin-10) (K10)	4957	59483	117	24	42	593	5.13	12054	1	1	1	899.01	1796.01	2	1796	0.001	371	386	0	57.12	32	3.5e-05	R	NVQALEIELQSQLALK	Q
NGSrhino-CSM1_rep1	6	P13645	P13645	P13645 | K1C10_HUMAN | Keratin, type I cytoskeletal 10 (Cytokeratin-10) (CK-10) (Keratin-10) (K10)	4957	59483	117	24	42	593	5.13	12055	1	1	1	899.01	1796.01	2	1796	0.0011	371	386	0	99.32	32	2.1e-09	R	NVQALEIELQSQLALK	Q
NGSrhino-CSM1_rep1	6	P13645	P13645	P13645 | K1C10_HUMAN | Keratin, type I cytoskeletal 10 (Cytokeratin-10) (CK-10) (Keratin-10) (K10)	4957	59483	117	24	42	593	5.13	12056	1	1	1	599.676	1796.01	3	1796	0.0013	371	386	0	40.63	32	0.0015	R	NVQALEIELQSQLALK	Q
NGSrhino-CSM1_rep1	6	P13645	P13645	P13645 | K1C10_HUMAN | Keratin, type I cytoskeletal 10 (Cytokeratin-10) (CK-10) (Keratin-10) (K10)	4957	59483	117	24	42	593	5.13	12057	1	1	1	899.01	1796.01	2	1796	0.0014	371	386	0	45.39	32	0.00053	R	NVQALEIELQSQLALK	Q
NGSrhino-CSM1_rep1	6	P13645	P13645	P13645 | K1C10_HUMAN | Keratin, type I cytoskeletal 10 (Cytokeratin-10) (CK-10) (Keratin-10) (K10)	4957	59483	117	24	42	593	5.13	12058	1	1	1	899.01	1796.01	2	1796	0.0017	371	386	0	46.92	32	0.00038	R	NVQALEIELQSQLALK	Q
NGSrhino-CSM1_rep1	6	P13645	P13645	P13645 | K1C10_HUMAN | Keratin, type I cytoskeletal 10 (Cytokeratin-10) (CK-10) (Keratin-10) (K10)	4957	59483	117	24	42	593	5.13	12062	1	1	1	899.012	1796.01	2	1796	0.0046	371	386	0	54.7	32	6.2e-05	R	NVQALEIELQSQLALK	Q
NGSrhino-CSM1_rep1	6	P13645	P13645	P13645 | K1C10_HUMAN | Keratin, type I cytoskeletal 10 (Cytokeratin-10) (CK-10) (Keratin-10) (K10)	4957	59483	117	24	42	593	5.13	12063	1	1	1	899.012	1796.01	2	1796	0.0053	371	386	0	33.22	32	0.0083	R	NVQALEIELQSQLALK	Q
NGSrhino-CSM1_rep1	6	P13645	P13645	P13645 | K1C10_HUMAN | Keratin, type I cytoskeletal 10 (Cytokeratin-10) (CK-10) (Keratin-10) (K10)	4957	59483	117	24	42	593	5.13	12068	1	1	1	899.513	1797.01	2	1796	1.0063	371	386	0	33.62	33	0.009	R	NVQALEIELQSQLALK	Q
NGSrhino-CSM1_rep1	6	P13645	P13645	P13645 | K1C10_HUMAN | Keratin, type I cytoskeletal 10 (Cytokeratin-10) (CK-10) (Keratin-10) (K10)	4957	59483	117	24	42	593	5.13	13534	1	1	1	998.985	1995.95	2	1995.96	-0.0087	346	362	0	96.3	36	1e-08	K	ELTTEIDNNIEQISSYK	S
NGSrhino-CSM1_rep1	6	P13645	P13645	P13645 | K1C10_HUMAN | Keratin, type I cytoskeletal 10 (Cytokeratin-10) (CK-10) (Keratin-10) (K10)	4957	59483	117	24	42	593	5.13	13535	1	1	1	998.985	1995.96	2	1995.96	-0.0081	346	362	0	89.72	36	4.7e-08	K	ELTTEIDNNIEQISSYK	S
NGSrhino-CSM1_rep1	6	P13645	P13645	P13645 | K1C10_HUMAN | Keratin, type I cytoskeletal 10 (Cytokeratin-10) (CK-10) (Keratin-10) (K10)	4957	59483	117	24	42	593	5.13	13536	1	1	1	998.987	1995.96	2	1995.96	-0.005	346	362	0	79.61	36	4.8e-07	K	ELTTEIDNNIEQISSYK	S
NGSrhino-CSM1_rep1	6	P13645	P13645	P13645 | K1C10_HUMAN | Keratin, type I cytoskeletal 10 (Cytokeratin-10) (CK-10) (Keratin-10) (K10)	4957	59483	117	24	42	593	5.13	13537	1	1	1	998.987	1995.96	2	1995.96	-0.0046	346	362	0	96.38	36	1e-08	K	ELTTEIDNNIEQISSYK	S
NGSrhino-CSM1_rep1	6	P13645	P13645	P13645 | K1C10_HUMAN | Keratin, type I cytoskeletal 10 (Cytokeratin-10) (CK-10) (Keratin-10) (K10)	4957	59483	117	24	42	593	5.13	13538	1	1	1	998.988	1995.96	2	1995.96	-0.0016	346	362	0	105.92	36	1.1e-09	K	ELTTEIDNNIEQISSYK	S
NGSrhino-CSM1_rep1	6	P13645	P13645	P13645 | K1C10_HUMAN | Keratin, type I cytoskeletal 10 (Cytokeratin-10) (CK-10) (Keratin-10) (K10)	4957	59483	117	24	42	593	5.13	13539	1	1	1	998.989	1995.96	2	1995.96	-0.0009	346	362	0	114.72	36	1.4e-10	K	ELTTEIDNNIEQISSYK	S
NGSrhino-CSM1_rep1	6	P13645	P13645	P13645 | K1C10_HUMAN | Keratin, type I cytoskeletal 10 (Cytokeratin-10) (CK-10) (Keratin-10) (K10)	4957	59483	117	24	42	593	5.13	13545	1	1	1	999.481	1996.95	2	1995.96	0.9848	346	362	0	45.19	35	0.0012	K	ELTTEIDNNIEQISSYK	S
NGSrhino-CSM1_rep1	6	P13645	P13645	P13645 | K1C10_HUMAN | Keratin, type I cytoskeletal 10 (Cytokeratin-10) (CK-10) (Keratin-10) (K10)	4957	59483	117	24	42	593	5.13	14029	1	1	1	699.353	2095.04	3	2095.04	-0.002	267	284	0	94.2	37	2e-08	K	ADLEMQIESLTEELAYLK	K
NGSrhino-CSM1_rep1	6	P13645	P13645	P13645 | K1C10_HUMAN | Keratin, type I cytoskeletal 10 (Cytokeratin-10) (CK-10) (Keratin-10) (K10)	4957	59483	117	24	42	593	5.13	14030	1	1	1	1048.53	2095.04	2	2095.04	-0.0002	267	284	0	72.44	37	3e-06	K	ADLEMQIESLTEELAYLK	K
NGSrhino-CSM1_rep1	6	P13645	P13645	P13645 | K1C10_HUMAN | Keratin, type I cytoskeletal 10 (Cytokeratin-10) (CK-10) (Keratin-10) (K10)	4957	59483	117	24	42	593	5.13	14031	1	1	1	1048.53	2095.04	2	2095.04	-0.0002	267	284	0	88.04	37	8.4e-08	K	ADLEMQIESLTEELAYLK	K
NGSrhino-CSM1_rep1	6	P13645	P13645	P13645 | K1C10_HUMAN | Keratin, type I cytoskeletal 10 (Cytokeratin-10) (CK-10) (Keratin-10) (K10)	4957	59483	117	24	42	593	5.13	14032	1	1	1	1048.53	2095.04	2	2095.04	0	267	284	0	114.71	37	1.8e-10	K	ADLEMQIESLTEELAYLK	K
NGSrhino-CSM1_rep1	6	P13645	P13645	P13645 | K1C10_HUMAN | Keratin, type I cytoskeletal 10 (Cytokeratin-10) (CK-10) (Keratin-10) (K10)	4957	59483	117	24	42	593	5.13	14033	1	1	1	1048.53	2095.04	2	2095.04	0.001	267	284	0	118.22	37	7.8e-11	K	ADLEMQIESLTEELAYLK	K
NGSrhino-CSM1_rep1	6	P13645	P13645	P13645 | K1C10_HUMAN | Keratin, type I cytoskeletal 10 (Cytokeratin-10) (CK-10) (Keratin-10) (K10)	4957	59483	117	24	42	593	5.13	14088	1	1	1	1056.52	2111.03	2	2111.03	0.0005	267	284	0	132.89	36	2.5e-12	K	ADLEMQIESLTEELAYLK	K		Oxidation (M)	0.000020000000000000.0
NGSrhino-CSM1_rep1	6	P13645	P13645	P13645 | K1C10_HUMAN | Keratin, type I cytoskeletal 10 (Cytokeratin-10) (CK-10) (Keratin-10) (K10)	4957	59483	117	24	42	593	5.13	14090	1	1	1	1056.53	2111.04	2	2111.03	0.0033	267	284	0	115.46	36	1.4e-10	K	ADLEMQIESLTEELAYLK	K		Oxidation (M)	0.000020000000000000.0
NGSrhino-CSM1_rep1	6	P13645	P13645	P13645 | K1C10_HUMAN | Keratin, type I cytoskeletal 10 (Cytokeratin-10) (CK-10) (Keratin-10) (K10)	4957	59483	117	24	42	593	5.13	14574	1	1	1	742.052	2223.14	3	2223.13	0.0007	267	285	1	81.01	36	3.4e-07	K	ADLEMQIESLTEELAYLKK	N
NGSrhino-CSM1_rep1	6	P13645	P13645	P13645 | K1C10_HUMAN | Keratin, type I cytoskeletal 10 (Cytokeratin-10) (CK-10) (Keratin-10) (K10)	4957	59483	117	24	42	593	5.13	14575	1	1	1	742.053	2223.14	3	2223.13	0.0014	267	285	1	63.21	36	2e-05	K	ADLEMQIESLTEELAYLKK	N
NGSrhino-CSM1_rep1	6	P13645	P13645	P13645 | K1C10_HUMAN | Keratin, type I cytoskeletal 10 (Cytokeratin-10) (CK-10) (Keratin-10) (K10)	4957	59483	117	24	42	593	5.13	15157	1	1	1	1184.13	2366.25	2	2366.26	-0.0053	208	228	0	104.62	35	1.3e-09	K	NQILNLTTDNANILLQIDNAR	L
NGSrhino-CSM1_rep1	6	P13645	P13645	P13645 | K1C10_HUMAN | Keratin, type I cytoskeletal 10 (Cytokeratin-10) (CK-10) (Keratin-10) (K10)	4957	59483	117	24	42	593	5.13	15158	1	1	1	789.757	2366.25	3	2366.26	-0.0052	208	228	0	56.19	35	9e-05	K	NQILNLTTDNANILLQIDNAR	L
NGSrhino-CSM1_rep1	6	P13645	P13645	P13645 | K1C10_HUMAN | Keratin, type I cytoskeletal 10 (Cytokeratin-10) (CK-10) (Keratin-10) (K10)	4957	59483	117	24	42	593	5.13	15159	1	1	1	789.758	2366.25	3	2366.26	-0.0039	208	228	0	75.92	35	9.7e-07	K	NQILNLTTDNANILLQIDNAR	L
NGSrhino-CSM1_rep1	6	P13645	P13645	P13645 | K1C10_HUMAN | Keratin, type I cytoskeletal 10 (Cytokeratin-10) (CK-10) (Keratin-10) (K10)	4957	59483	117	24	42	593	5.13	15160	1	1	1	1184.13	2366.25	2	2366.26	-0.0023	208	228	0	146.01	35	9.3e-14	K	NQILNLTTDNANILLQIDNAR	L
NGSrhino-CSM1_rep1	6	P13645	P13645	P13645 | K1C10_HUMAN | Keratin, type I cytoskeletal 10 (Cytokeratin-10) (CK-10) (Keratin-10) (K10)	4957	59483	117	24	42	593	5.13	15161	1	1	1	789.758	2366.25	3	2366.26	-0.0021	208	228	0	56.06	35	9.2e-05	K	NQILNLTTDNANILLQIDNAR	L
NGSrhino-CSM1_rep1	6	P13645	P13645	P13645 | K1C10_HUMAN | Keratin, type I cytoskeletal 10 (Cytokeratin-10) (CK-10) (Keratin-10) (K10)	4957	59483	117	24	42	593	5.13	15162	1	1	1	1184.13	2366.25	2	2366.26	-0.0019	208	228	0	137.81	35	6.2e-13	K	NQILNLTTDNANILLQIDNAR	L
NGSrhino-CSM1_rep1	6	P13645	P13645	P13645 | K1C10_HUMAN | Keratin, type I cytoskeletal 10 (Cytokeratin-10) (CK-10) (Keratin-10) (K10)	4957	59483	117	24	42	593	5.13	15163	1	1	1	789.759	2366.26	3	2366.26	-0.0003	208	228	0	87.65	35	6.3e-08	K	NQILNLTTDNANILLQIDNAR	L
NGSrhino-CSM1_rep1	6	P13645	P13645	P13645 | K1C10_HUMAN | Keratin, type I cytoskeletal 10 (Cytokeratin-10) (CK-10) (Keratin-10) (K10)	4957	59483	117	24	42	593	5.13	16815	1	1	1	1436.7	2871.38	2	2871.39	-0.0034	296	322	0	160.31	35	3.6e-15	R	NVSTGDVNVEMNAAPGVDLTQLLNNMR	S
NGSrhino-CSM1_rep1	6	P13645	P13645	P13645 | K1C10_HUMAN | Keratin, type I cytoskeletal 10 (Cytokeratin-10) (CK-10) (Keratin-10) (K10)	4957	59483	117	24	42	593	5.13	16816	1	1	1	958.135	2871.38	3	2871.39	-0.0034	296	322	0	41.69	35	0.0026	R	NVSTGDVNVEMNAAPGVDLTQLLNNMR	S
NGSrhino-CSM1_rep1	6	P13645	P13645	P13645 | K1C10_HUMAN | Keratin, type I cytoskeletal 10 (Cytokeratin-10) (CK-10) (Keratin-10) (K10)	4957	59483	117	24	42	593	5.13	16817	1	1	1	958.135	2871.38	3	2871.39	-0.0017	296	322	0	90.76	35	3.2e-08	R	NVSTGDVNVEMNAAPGVDLTQLLNNMR	S
NGSrhino-CSM1_rep1	6	P13645	P13645	P13645 | K1C10_HUMAN | Keratin, type I cytoskeletal 10 (Cytokeratin-10) (CK-10) (Keratin-10) (K10)	4957	59483	117	24	42	593	5.13	16888	1	1	1	963.467	2887.38	3	2887.38	-0.0024	296	322	0	54.75	35	0.00012	R	NVSTGDVNVEMNAAPGVDLTQLLNNMR	S		Oxidation (M)	0.000000000020000000000000000.0
NGSrhino-CSM1_rep1	6	P13645	P13645	P13645 | K1C10_HUMAN | Keratin, type I cytoskeletal 10 (Cytokeratin-10) (CK-10) (Keratin-10) (K10)	4957	59483	117	24	42	593	5.13	16889	1	1	1	1444.7	2887.38	2	2887.38	-0.0022	296	322	0	113.15	35	1.7e-10	R	NVSTGDVNVEMNAAPGVDLTQLLNNMR	S		Oxidation (M)	0.000000000020000000000000000.0
NGSrhino-CSM1_rep1	6	P13645	P13645	P13645 | K1C10_HUMAN | Keratin, type I cytoskeletal 10 (Cytokeratin-10) (CK-10) (Keratin-10) (K10)	4957	59483	117	24	42	593	5.13	16890	1	1	1	963.467	2887.38	3	2887.38	-0.0008	296	322	0	70.96	35	2.9e-06	R	NVSTGDVNVEMNAAPGVDLTQLLNNMR	S		Oxidation (M)	0.000000000020000000000000000.0
NGSrhino-CSM1_rep1	6	P13645	P13645	P13645 | K1C10_HUMAN | Keratin, type I cytoskeletal 10 (Cytokeratin-10) (CK-10) (Keratin-10) (K10)	4957	59483	117	24	42	593	5.13	16894	1	1	1	963.81	2888.41	3	2887.38	1.0271	296	322	0	89.2	35	4.2e-08	R	NVSTGDVNVEMNAAPGVDLTQLLNNMR	S		Oxidation (M)	0.000000000020000000000000000.0
NGSrhino-CSM1_rep1	7	AT5G62690.1;AT5G62700.1	AT5G62690	AT5G62690.1 | TUB2 | tubulin beta chain 2 | 201606	3980	50701	101	16	44.9	450	4.7	2845	1	1	0	530.268	1058.52	2	1058.52	-0.0001	310	318	0	58.68	35	4.3e-05	R	YLTASAMFR	G
NGSrhino-CSM1_rep1	7	AT5G62690.1;AT5G62700.1	AT5G62690	AT5G62690.1 | TUB2 | tubulin beta chain 2 | 201606	3980	50701	101	16	44.9	450	4.7	2846	1	1	0	530.269	1058.52	2	1058.52	0.0013	310	318	0	58.43	34	4.5e-05	R	YLTASAMFR	G
NGSrhino-CSM1_rep1	7	AT5G62690.1;AT5G62700.1	AT5G62690	AT5G62690.1 | TUB2 | tubulin beta chain 2 | 201606	3980	50701	101	16	44.9	450	4.7	3060	1	1	0	539.27	1076.53	2	1076.53	0	155	162	1	39.17	36	0.006	K	IREEYPDR	M
NGSrhino-CSM1_rep1	7	AT5G62690.1;AT5G62700.1	AT5G62690	AT5G62690.1 | TUB2 | tubulin beta chain 2 | 201606	3980	50701	101	16	44.9	450	4.7	3062	1	1	0	539.27	1076.53	2	1076.53	0.0003	155	162	1	44.87	36	0.0016	K	IREEYPDR	M
NGSrhino-CSM1_rep1	7	AT5G62690.1;AT5G62700.1	AT5G62690	AT5G62690.1 | TUB2 | tubulin beta chain 2 | 201606	3980	50701	101	16	44.9	450	4.7	3063	1	1	0	539.27	1076.53	2	1076.53	0.0003	155	162	1	37.38	36	0.0091	K	IREEYPDR	M
NGSrhino-CSM1_rep1	7	AT5G62690.1;AT5G62700.1	AT5G62690	AT5G62690.1 | TUB2 | tubulin beta chain 2 | 201606	3980	50701	101	16	44.9	450	4.7	4082	1	1	0	570.35	1138.68	2	1138.69	-0.0014	253	262	0	33.14	30	0.0059	K	LAVNLIPFPR	L
NGSrhino-CSM1_rep1	7	AT5G62690.1;AT5G62700.1	AT5G62690	AT5G62690.1 | TUB2 | tubulin beta chain 2 | 201606	3980	50701	101	16	44.9	450	4.7	4083	1	1	0	570.35	1138.69	2	1138.69	-0.0001	253	262	0	40.54	30	0.0011	K	LAVNLIPFPR	L
NGSrhino-CSM1_rep1	7	AT5G62690.1;AT5G62700.1	AT5G62690	AT5G62690.1 | TUB2 | tubulin beta chain 2 | 201606	3980	50701	101	16	44.9	450	4.7	4084	1	1	0	570.35	1138.69	2	1138.69	0	253	262	0	54.2	30	4.7e-05	K	LAVNLIPFPR	L
NGSrhino-CSM1_rep1	7	AT5G62690.1;AT5G62700.1	AT5G62690	AT5G62690.1 | TUB2 | tubulin beta chain 2 | 201606	3980	50701	101	16	44.9	450	4.7	4085	1	1	0	570.351	1138.69	2	1138.69	0.0002	253	262	0	45.23	30	0.00037	K	LAVNLIPFPR	L
NGSrhino-CSM1_rep1	7	AT5G62690.1;AT5G62700.1	AT5G62690	AT5G62690.1 | TUB2 | tubulin beta chain 2 | 201606	3980	50701	101	16	44.9	450	4.7	4086	1	1	0	570.351	1138.69	2	1138.69	0.0004	253	262	0	46.37	30	0.00028	K	LAVNLIPFPR	L
NGSrhino-CSM1_rep1	7	AT5G62690.1;AT5G62700.1	AT5G62690	AT5G62690.1 | TUB2 | tubulin beta chain 2 | 201606	3980	50701	101	16	44.9	450	4.7	4087	1	1	0	570.351	1138.69	2	1138.69	0.0005	253	262	0	47.9	30	0.0002	K	LAVNLIPFPR	L
NGSrhino-CSM1_rep1	7	AT5G62690.1;AT5G62700.1	AT5G62690	AT5G62690.1 | TUB2 | tubulin beta chain 2 | 201606	3980	50701	101	16	44.9	450	4.7	4088	1	1	0	570.351	1138.69	2	1138.69	0.0005	253	262	0	46.11	30	0.0003	K	LAVNLIPFPR	L
NGSrhino-CSM1_rep1	7	AT5G62690.1;AT5G62700.1	AT5G62690	AT5G62690.1 | TUB2 | tubulin beta chain 2 | 201606	3980	50701	101	16	44.9	450	4.7	4089	1	1	0	570.351	1138.69	2	1138.69	0.0006	253	262	0	51.59	30	8.4e-05	K	LAVNLIPFPR	L
NGSrhino-CSM1_rep1	7	AT5G62690.1;AT5G62700.1	AT5G62690	AT5G62690.1 | TUB2 | tubulin beta chain 2 | 201606	3980	50701	101	16	44.9	450	4.7	4090	1	1	0	570.351	1138.69	2	1138.69	0.0021	253	262	0	36.49	30	0.0024	K	LAVNLIPFPR	L
NGSrhino-CSM1_rep1	7	AT5G62690.1;AT5G62700.1	AT5G62690	AT5G62690.1 | TUB2 | tubulin beta chain 2 | 201606	3980	50701	101	16	44.9	450	4.7	4197	1	1	0	573.797	1145.58	2	1145.58	-0.0034	242	251	0	46.61	36	0.001	R	FPGQLNSDLR	K
NGSrhino-CSM1_rep1	7	AT5G62690.1;AT5G62700.1	AT5G62690	AT5G62690.1 | TUB2 | tubulin beta chain 2 | 201606	3980	50701	101	16	44.9	450	4.7	4198	1	1	0	573.798	1145.58	2	1145.58	-0.0008	242	251	0	74.39	37	1.9e-06	R	FPGQLNSDLR	K
NGSrhino-CSM1_rep1	7	AT5G62690.1;AT5G62700.1	AT5G62690	AT5G62690.1 | TUB2 | tubulin beta chain 2 | 201606	3980	50701	101	16	44.9	450	4.7	4199	1	1	0	573.799	1145.58	2	1145.58	-0.0002	242	251	0	64.93	37	1.7e-05	R	FPGQLNSDLR	K
NGSrhino-CSM1_rep1	7	AT5G62690.1;AT5G62700.1	AT5G62690	AT5G62690.1 | TUB2 | tubulin beta chain 2 | 201606	3980	50701	101	16	44.9	450	4.7	4200	1	1	0	573.799	1145.58	2	1145.58	0.0004	242	251	0	76.59	37	1.2e-06	R	FPGQLNSDLR	K
NGSrhino-CSM1_rep1	7	AT5G62690.1;AT5G62700.1	AT5G62690	AT5G62690.1 | TUB2 | tubulin beta chain 2 | 201606	3980	50701	101	16	44.9	450	4.7	5216	1	1	0	608.295	1214.58	2	1214.58	-0.0002	381	390	0	57.61	34	4.6e-05	R	VSEQFTAMFR	R
NGSrhino-CSM1_rep1	7	AT5G62690.1;AT5G62700.1	AT5G62690	AT5G62690.1 | TUB2 | tubulin beta chain 2 | 201606	3980	50701	101	16	44.9	450	4.7	5217	1	1	0	608.295	1214.58	2	1214.58	-0.0002	381	390	0	72.22	34	1.6e-06	R	VSEQFTAMFR	R
NGSrhino-CSM1_rep1	7	AT5G62690.1;AT5G62700.1	AT5G62690	AT5G62690.1 | TUB2 | tubulin beta chain 2 | 201606	3980	50701	101	16	44.9	450	4.7	5218	1	1	0	608.295	1214.58	2	1214.58	0.0001	381	390	0	68.78	34	3.7e-06	R	VSEQFTAMFR	R
NGSrhino-CSM1_rep1	7	AT5G62690.1;AT5G62700.1	AT5G62690	AT5G62690.1 | TUB2 | tubulin beta chain 2 | 201606	3980	50701	101	16	44.9	450	4.7	5219	1	1	0	608.295	1214.58	2	1214.58	0.0004	381	390	0	44.73	34	0.00094	R	VSEQFTAMFR	R
NGSrhino-CSM1_rep1	7	AT5G62690.1;AT5G62700.1	AT5G62690	AT5G62690.1 | TUB2 | tubulin beta chain 2 | 201606	3980	50701	101	16	44.9	450	4.7	5422	1	1	0	616.292	1230.57	2	1230.57	-0.0016	381	390	0	44.83	33	0.00068	R	VSEQFTAMFR	R		Oxidation (M)	0.0000000200.0
NGSrhino-CSM1_rep1	7	AT5G62690.1;AT5G62700.1	AT5G62690	AT5G62690.1 | TUB2 | tubulin beta chain 2 | 201606	3980	50701	101	16	44.9	450	4.7	5423	1	1	0	616.292	1230.57	2	1230.57	-0.0005	381	390	0	47.95	33	0.00034	R	VSEQFTAMFR	R		Oxidation (M)	0.0000000200.0
NGSrhino-CSM1_rep1	7	AT5G62690.1;AT5G62700.1	AT5G62690	AT5G62690.1 | TUB2 | tubulin beta chain 2 | 201606	3980	50701	101	16	44.9	450	4.7	5424	1	1	0	616.292	1230.57	2	1230.57	-0.0004	381	390	0	57.78	33	3.6e-05	R	VSEQFTAMFR	R		Oxidation (M)	0.0000000200.0
NGSrhino-CSM1_rep1	7	AT5G62690.1;AT5G62700.1	AT5G62690	AT5G62690.1 | TUB2 | tubulin beta chain 2 | 201606	3980	50701	101	16	44.9	450	4.7	5425	1	1	0	616.292	1230.57	2	1230.57	-0.0002	381	390	0	51.15	33	0.00017	R	VSEQFTAMFR	R		Oxidation (M)	0.0000000200.0
NGSrhino-CSM1_rep1	7	AT5G62690.1;AT5G62700.1	AT5G62690	AT5G62690.1 | TUB2 | tubulin beta chain 2 | 201606	3980	50701	101	16	44.9	450	4.7	5426	1	1	0	616.292	1230.57	2	1230.57	-0.0002	381	390	0	45.01	33	0.00072	R	VSEQFTAMFR	R		Oxidation (M)	0.0000000200.0
NGSrhino-CSM1_rep1	7	AT5G62690.1;AT5G62700.1	AT5G62690	AT5G62690.1 | TUB2 | tubulin beta chain 2 | 201606	3980	50701	101	16	44.9	450	4.7	5427	1	1	0	616.293	1230.57	2	1230.57	0.0006	381	390	0	35.35	33	0.0066	R	VSEQFTAMFR	R		Oxidation (M)	0.0000000200.0
NGSrhino-CSM1_rep1	7	AT5G62690.1;AT5G62700.1	AT5G62690	AT5G62690.1 | TUB2 | tubulin beta chain 2 | 201606	3980	50701	101	16	44.9	450	4.7	5428	1	1	0	616.293	1230.57	2	1230.57	0.0006	381	390	0	47.88	33	0.00037	R	VSEQFTAMFR	R		Oxidation (M)	0.0000000200.0
NGSrhino-CSM1_rep1	7	AT5G62690.1;AT5G62700.1	AT5G62690	AT5G62690.1 | TUB2 | tubulin beta chain 2 | 201606	3980	50701	101	16	44.9	450	4.7	5429	1	1	0	616.293	1230.57	2	1230.57	0.0015	381	390	0	42.66	33	0.0012	R	VSEQFTAMFR	R		Oxidation (M)	0.0000000200.0
NGSrhino-CSM1_rep1	7	AT5G62690.1;AT5G62700.1	AT5G62690	AT5G62690.1 | TUB2 | tubulin beta chain 2 | 201606	3980	50701	101	16	44.9	450	4.7	6073	1	1	0	637.845	1273.68	2	1273.68	-0.002	242	252	1	40.71	37	0.005	R	FPGQLNSDLRK	L
NGSrhino-CSM1_rep1	7	AT5G62690.1;AT5G62700.1	AT5G62690	AT5G62690.1 | TUB2 | tubulin beta chain 2 | 201606	3980	50701	101	16	44.9	450	4.7	6075	1	1	0	637.846	1273.68	2	1273.68	-0.0001	242	252	1	73.19	37	2.9e-06	R	FPGQLNSDLRK	L
NGSrhino-CSM1_rep1	7	AT5G62690.1;AT5G62700.1	AT5G62690	AT5G62690.1 | TUB2 | tubulin beta chain 2 | 201606	3980	50701	101	16	44.9	450	4.7	6376	1	1	1	648.806	1295.6	2	1295.6	-0.002	36	46	0	50.73	34	0.00024	R	YTGDSDLQLER	I
NGSrhino-CSM1_rep1	7	AT5G62690.1;AT5G62700.1	AT5G62690	AT5G62690.1 | TUB2 | tubulin beta chain 2 | 201606	3980	50701	101	16	44.9	450	4.7	6377	1	1	1	648.807	1295.6	2	1295.6	-0.0007	36	46	0	83.17	34	1.3e-07	R	YTGDSDLQLER	I
NGSrhino-CSM1_rep1	7	AT5G62690.1;AT5G62700.1	AT5G62690	AT5G62690.1 | TUB2 | tubulin beta chain 2 | 201606	3980	50701	101	16	44.9	450	4.7	6378	1	1	1	648.807	1295.6	2	1295.6	0	36	46	0	86.83	34	6.2e-08	R	YTGDSDLQLER	I
NGSrhino-CSM1_rep1	7	AT5G62690.1;AT5G62700.1	AT5G62690	AT5G62690.1 | TUB2 | tubulin beta chain 2 | 201606	3980	50701	101	16	44.9	450	4.7	6379	1	1	1	648.807	1295.6	2	1295.6	0.0001	36	46	0	84.47	34	1.1e-07	R	YTGDSDLQLER	I
NGSrhino-CSM1_rep1	7	AT5G62690.1;AT5G62700.1	AT5G62690	AT5G62690.1 | TUB2 | tubulin beta chain 2 | 201606	3980	50701	101	16	44.9	450	4.7	7620	1	1	0	692.854	1383.69	2	1383.69	-0.0003	163	174	0	61.25	36	3.4e-05	R	MMLTFSVFPSPK	V
NGSrhino-CSM1_rep1	7	AT5G62690.1;AT5G62700.1	AT5G62690	AT5G62690.1 | TUB2 | tubulin beta chain 2 | 201606	3980	50701	101	16	44.9	450	4.7	7825	1	1	0	700.851	1399.69	2	1399.69	-0.0012	163	174	0	54.69	36	0.00014	R	MMLTFSVFPSPK	V		Oxidation (M)	0.200000000000.0
NGSrhino-CSM1_rep1	7	AT5G62690.1;AT5G62700.1	AT5G62690	AT5G62690.1 | TUB2 | tubulin beta chain 2 | 201606	3980	50701	101	16	44.9	450	4.7	8382	1	1	0	723.847	1445.68	2	1445.68	-0.0015	325	336	0	55.23	34	9.3e-05	K	EVDEQMLNVQNK	N
NGSrhino-CSM1_rep1	7	AT5G62690.1;AT5G62700.1	AT5G62690	AT5G62690.1 | TUB2 | tubulin beta chain 2 | 201606	3980	50701	101	16	44.9	450	4.7	8383	1	1	0	723.848	1445.68	2	1445.68	-0.0005	325	336	0	85.33	34	9.2e-08	K	EVDEQMLNVQNK	N
NGSrhino-CSM1_rep1	7	AT5G62690.1;AT5G62700.1	AT5G62690	AT5G62690.1 | TUB2 | tubulin beta chain 2 | 201606	3980	50701	101	16	44.9	450	4.7	8384	1	1	0	723.848	1445.68	2	1445.68	-0.0002	325	336	0	72.15	34	1.9e-06	K	EVDEQMLNVQNK	N
NGSrhino-CSM1_rep1	7	AT5G62690.1;AT5G62700.1	AT5G62690	AT5G62690.1 | TUB2 | tubulin beta chain 2 | 201606	3980	50701	101	16	44.9	450	4.7	8385	1	1	0	723.848	1445.68	2	1445.68	0.0002	325	336	0	50.56	34	0.00028	K	EVDEQMLNVQNK	N
NGSrhino-CSM1_rep1	7	AT5G62690.1;AT5G62700.1	AT5G62690	AT5G62690.1 | TUB2 | tubulin beta chain 2 | 201606	3980	50701	101	16	44.9	450	4.7	8386	1	1	0	723.848	1445.68	2	1445.68	0.0004	325	336	0	75.39	34	9.1e-07	K	EVDEQMLNVQNK	N
NGSrhino-CSM1_rep1	7	AT5G62690.1;AT5G62700.1	AT5G62690	AT5G62690.1 | TUB2 | tubulin beta chain 2 | 201606	3980	50701	101	16	44.9	450	4.7	8548	1	1	0	731.844	1461.67	2	1461.68	-0.0032	325	336	0	47.73	34	0.00048	K	EVDEQMLNVQNK	N		Oxidation (M)	0.000002000000.0
NGSrhino-CSM1_rep1	7	AT5G62690.1;AT5G62700.1	AT5G62690	AT5G62690.1 | TUB2 | tubulin beta chain 2 | 201606	3980	50701	101	16	44.9	450	4.7	8549	1	1	0	731.844	1461.67	2	1461.68	-0.0027	325	336	0	36.19	34	0.0069	K	EVDEQMLNVQNK	N		Oxidation (M)	0.000002000000.0
NGSrhino-CSM1_rep1	7	AT5G62690.1;AT5G62700.1	AT5G62690	AT5G62690.1 | TUB2 | tubulin beta chain 2 | 201606	3980	50701	101	16	44.9	450	4.7	8550	1	1	0	731.845	1461.67	2	1461.68	-0.0026	325	336	0	66.37	34	6.5e-06	K	EVDEQMLNVQNK	N		Oxidation (M)	0.000002000000.0
NGSrhino-CSM1_rep1	7	AT5G62690.1;AT5G62700.1	AT5G62690	AT5G62690.1 | TUB2 | tubulin beta chain 2 | 201606	3980	50701	101	16	44.9	450	4.7	8551	1	1	0	731.845	1461.67	2	1461.68	-0.0026	325	336	0	60.5	34	2.5e-05	K	EVDEQMLNVQNK	N		Oxidation (M)	0.000002000000.0
NGSrhino-CSM1_rep1	7	AT5G62690.1;AT5G62700.1	AT5G62690	AT5G62690.1 | TUB2 | tubulin beta chain 2 | 201606	3980	50701	101	16	44.9	450	4.7	8552	1	1	0	731.845	1461.67	2	1461.68	-0.0024	325	336	0	40.73	34	0.0024	K	EVDEQMLNVQNK	N		Oxidation (M)	0.000002000000.0
NGSrhino-CSM1_rep1	7	AT5G62690.1;AT5G62700.1	AT5G62690	AT5G62690.1 | TUB2 | tubulin beta chain 2 | 201606	3980	50701	101	16	44.9	450	4.7	8553	1	1	0	731.845	1461.67	2	1461.68	-0.0022	325	336	0	36.78	34	0.0058	K	EVDEQMLNVQNK	N		Oxidation (M)	0.000002000000.0
NGSrhino-CSM1_rep1	7	AT5G62690.1;AT5G62700.1	AT5G62690	AT5G62690.1 | TUB2 | tubulin beta chain 2 | 201606	3980	50701	101	16	44.9	450	4.7	8554	1	1	0	731.845	1461.68	2	1461.68	-0.0016	325	336	0	49.77	34	0.0003	K	EVDEQMLNVQNK	N		Oxidation (M)	0.000002000000.0
NGSrhino-CSM1_rep1	7	AT5G62690.1;AT5G62700.1	AT5G62690	AT5G62690.1 | TUB2 | tubulin beta chain 2 | 201606	3980	50701	101	16	44.9	450	4.7	8555	1	1	0	731.845	1461.68	2	1461.68	-0.0015	325	336	0	65.73	34	7.5e-06	K	EVDEQMLNVQNK	N		Oxidation (M)	0.000002000000.0
NGSrhino-CSM1_rep1	7	AT5G62690.1;AT5G62700.1	AT5G62690	AT5G62690.1 | TUB2 | tubulin beta chain 2 | 201606	3980	50701	101	16	44.9	450	4.7	8556	1	1	0	731.845	1461.68	2	1461.68	-0.0014	325	336	0	65.23	34	8.4e-06	K	EVDEQMLNVQNK	N		Oxidation (M)	0.000002000000.0
NGSrhino-CSM1_rep1	7	AT5G62690.1;AT5G62700.1	AT5G62690	AT5G62690.1 | TUB2 | tubulin beta chain 2 | 201606	3980	50701	101	16	44.9	450	4.7	8557	1	1	0	731.845	1461.68	2	1461.68	-0.0012	325	336	0	72.79	34	1.5e-06	K	EVDEQMLNVQNK	N		Oxidation (M)	0.000002000000.0
NGSrhino-CSM1_rep1	7	AT5G62690.1;AT5G62700.1	AT5G62690	AT5G62690.1 | TUB2 | tubulin beta chain 2 | 201606	3980	50701	101	16	44.9	450	4.7	8558	1	1	0	731.845	1461.68	2	1461.68	-0.0012	325	336	0	68.14	34	4.3e-06	K	EVDEQMLNVQNK	N		Oxidation (M)	0.000002000000.0
NGSrhino-CSM1_rep1	7	AT5G62690.1;AT5G62700.1	AT5G62690	AT5G62690.1 | TUB2 | tubulin beta chain 2 | 201606	3980	50701	101	16	44.9	450	4.7	8559	1	1	0	731.845	1461.68	2	1461.68	-0.0011	325	336	0	70.35	34	2.6e-06	K	EVDEQMLNVQNK	N		Oxidation (M)	0.000002000000.0
NGSrhino-CSM1_rep1	7	AT5G62690.1;AT5G62700.1	AT5G62690	AT5G62690.1 | TUB2 | tubulin beta chain 2 | 201606	3980	50701	101	16	44.9	450	4.7	8560	1	1	0	731.845	1461.68	2	1461.68	-0.001	325	336	0	84.51	34	1e-07	K	EVDEQMLNVQNK	N		Oxidation (M)	0.000002000000.0
NGSrhino-CSM1_rep1	7	AT5G62690.1;AT5G62700.1	AT5G62690	AT5G62690.1 | TUB2 | tubulin beta chain 2 | 201606	3980	50701	101	16	44.9	450	4.7	8561	1	1	0	731.845	1461.68	2	1461.68	-0.0008	325	336	0	52.57	34	0.00015	K	EVDEQMLNVQNK	N		Oxidation (M)	0.000002000000.0
NGSrhino-CSM1_rep1	7	AT5G62690.1;AT5G62700.1	AT5G62690	AT5G62690.1 | TUB2 | tubulin beta chain 2 | 201606	3980	50701	101	16	44.9	450	4.7	8563	1	1	0	731.845	1461.68	2	1461.68	-0.0008	325	336	0	66.1	34	6.9e-06	K	EVDEQMLNVQNK	N		Oxidation (M)	0.000002000000.0
NGSrhino-CSM1_rep1	7	AT5G62690.1;AT5G62700.1	AT5G62690	AT5G62690.1 | TUB2 | tubulin beta chain 2 | 201606	3980	50701	101	16	44.9	450	4.7	8564	1	1	0	731.845	1461.68	2	1461.68	-0.0007	325	336	0	54.43	34	0.0001	K	EVDEQMLNVQNK	N		Oxidation (M)	0.000002000000.0
NGSrhino-CSM1_rep1	7	AT5G62690.1;AT5G62700.1	AT5G62690	AT5G62690.1 | TUB2 | tubulin beta chain 2 | 201606	3980	50701	101	16	44.9	450	4.7	8565	1	1	0	731.846	1461.68	2	1461.68	-0.0004	325	336	0	62.81	34	1.5e-05	K	EVDEQMLNVQNK	N		Oxidation (M)	0.000002000000.0
NGSrhino-CSM1_rep1	7	AT5G62690.1;AT5G62700.1	AT5G62690	AT5G62690.1 | TUB2 | tubulin beta chain 2 | 201606	3980	50701	101	16	44.9	450	4.7	8566	1	1	0	731.846	1461.68	2	1461.68	-0.0004	325	336	0	54.22	34	0.00011	K	EVDEQMLNVQNK	N		Oxidation (M)	0.000002000000.0
NGSrhino-CSM1_rep1	7	AT5G62690.1;AT5G62700.1	AT5G62690	AT5G62690.1 | TUB2 | tubulin beta chain 2 | 201606	3980	50701	101	16	44.9	450	4.7	8567	1	1	0	731.846	1461.68	2	1461.68	-0.0002	325	336	0	61.29	34	2.1e-05	K	EVDEQMLNVQNK	N		Oxidation (M)	0.000002000000.0
NGSrhino-CSM1_rep1	7	AT5G62690.1;AT5G62700.1	AT5G62690	AT5G62690.1 | TUB2 | tubulin beta chain 2 | 201606	3980	50701	101	16	44.9	450	4.7	8568	1	1	0	731.846	1461.68	2	1461.68	-0.0002	325	336	0	59.81	34	2.9e-05	K	EVDEQMLNVQNK	N		Oxidation (M)	0.000002000000.0
NGSrhino-CSM1_rep1	7	AT5G62690.1;AT5G62700.1	AT5G62690	AT5G62690.1 | TUB2 | tubulin beta chain 2 | 201606	3980	50701	101	16	44.9	450	4.7	8569	1	1	0	731.846	1461.68	2	1461.68	0	325	336	0	65.39	34	8.2e-06	K	EVDEQMLNVQNK	N		Oxidation (M)	0.000002000000.0
NGSrhino-CSM1_rep1	7	AT5G62690.1;AT5G62700.1	AT5G62690	AT5G62690.1 | TUB2 | tubulin beta chain 2 | 201606	3980	50701	101	16	44.9	450	4.7	8570	1	1	0	731.846	1461.68	2	1461.68	0.0002	325	336	0	38.2	34	0.0043	K	EVDEQMLNVQNK	N		Oxidation (M)	0.000002000000.0
NGSrhino-CSM1_rep1	7	AT5G62690.1;AT5G62700.1	AT5G62690	AT5G62690.1 | TUB2 | tubulin beta chain 2 | 201606	3980	50701	101	16	44.9	450	4.7	8571	1	1	0	731.846	1461.68	2	1461.68	0.0006	325	336	0	65.23	34	8.5e-06	K	EVDEQMLNVQNK	N		Oxidation (M)	0.000002000000.0
NGSrhino-CSM1_rep1	7	AT5G62690.1;AT5G62700.1	AT5G62690	AT5G62690.1 | TUB2 | tubulin beta chain 2 | 201606	3980	50701	101	16	44.9	450	4.7	8572	1	1	0	731.846	1461.68	2	1461.68	0.0006	325	336	0	74.15	34	1.1e-06	K	EVDEQMLNVQNK	N		Oxidation (M)	0.000002000000.0
NGSrhino-CSM1_rep1	7	AT5G62690.1;AT5G62700.1	AT5G62690	AT5G62690.1 | TUB2 | tubulin beta chain 2 | 201606	3980	50701	101	16	44.9	450	4.7	8573	1	1	0	731.846	1461.68	2	1461.68	0.0008	325	336	0	84.48	34	1e-07	K	EVDEQMLNVQNK	N		Oxidation (M)	0.000002000000.0
NGSrhino-CSM1_rep1	7	AT5G62690.1;AT5G62700.1	AT5G62690	AT5G62690.1 | TUB2 | tubulin beta chain 2 | 201606	3980	50701	101	16	44.9	450	4.7	8574	1	1	0	731.846	1461.68	2	1461.68	0.001	325	336	0	59.45	34	3.2e-05	K	EVDEQMLNVQNK	N		Oxidation (M)	0.000002000000.0
NGSrhino-CSM1_rep1	7	AT5G62690.1;AT5G62700.1	AT5G62690	AT5G62690.1 | TUB2 | tubulin beta chain 2 | 201606	3980	50701	101	16	44.9	450	4.7	8575	1	1	0	731.846	1461.68	2	1461.68	0.0015	325	336	0	71.72	34	1.9e-06	K	EVDEQMLNVQNK	N		Oxidation (M)	0.000002000000.0
NGSrhino-CSM1_rep1	7	AT5G62690.1;AT5G62700.1	AT5G62690	AT5G62690.1 | TUB2 | tubulin beta chain 2 | 201606	3980	50701	101	16	44.9	450	4.7	8576	1	1	0	731.847	1461.68	2	1461.68	0.0033	325	336	0	48.51	34	0.00041	K	EVDEQMLNVQNK	N		Oxidation (M)	0.000002000000.0
NGSrhino-CSM1_rep1	7	AT5G62690.1;AT5G62700.1	AT5G62690	AT5G62690.1 | TUB2 | tubulin beta chain 2 | 201606	3980	50701	101	16	44.9	450	4.7	8577	1	1	0	731.849	1461.68	2	1461.68	0.0072	325	336	0	37.66	34	0.0054	K	EVDEQMLNVQNK	N		Oxidation (M)	0.000002000000.0
NGSrhino-CSM1_rep1	7	AT5G62690.1;AT5G62700.1	AT5G62690	AT5G62690.1 | TUB2 | tubulin beta chain 2 | 201606	3980	50701	101	16	44.9	450	4.7	10205	1	1	0	811.929	1621.84	2	1621.84	-0.0003	263	276	0	74.07	37	2.1e-06	R	LHFFMVGFAPLTSR	G
NGSrhino-CSM1_rep1	7	AT5G62690.1;AT5G62700.1	AT5G62690	AT5G62690.1 | TUB2 | tubulin beta chain 2 | 201606	3980	50701	101	16	44.9	450	4.7	10206	1	1	0	541.622	1621.84	3	1621.84	0.0006	263	276	0	65.38	37	1.5e-05	R	LHFFMVGFAPLTSR	G
NGSrhino-CSM1_rep1	7	AT5G62690.1;AT5G62700.1	AT5G62690	AT5G62690.1 | TUB2 | tubulin beta chain 2 | 201606	3980	50701	101	16	44.9	450	4.7	10527	1	1	0	819.927	1637.84	2	1637.84	0.0013	263	276	0	51.15	37	0.00039	R	LHFFMVGFAPLTSR	G		Oxidation (M)	0.00002000000000.0
NGSrhino-CSM1_rep1	7	AT5G62690.1;AT5G62700.1	AT5G62690	AT5G62690.1 | TUB2 | tubulin beta chain 2 | 201606	3980	50701	101	16	44.9	450	4.7	10626	1	1	0	824.407	1646.8	2	1646.8	-0.0006	63	77	0	80.44	35	3.5e-07	R	AVLMDLEPGTMDSLR	S
NGSrhino-CSM1_rep1	7	AT5G62690.1;AT5G62700.1	AT5G62690	AT5G62690.1 | TUB2 | tubulin beta chain 2 | 201606	3980	50701	101	16	44.9	450	4.7	10627	1	1	0	824.408	1646.8	2	1646.8	-0.0004	63	77	0	59.29	36	4.8e-05	R	AVLMDLEPGTMDSLR	S
NGSrhino-CSM1_rep1	7	AT5G62690.1;AT5G62700.1	AT5G62690	AT5G62690.1 | TUB2 | tubulin beta chain 2 | 201606	3980	50701	101	16	44.9	450	4.7	10823	1	1	0	832.404	1662.79	2	1662.8	-0.0019	63	77	0	44.69	36	0.0015	R	AVLMDLEPGTMDSLR	S		Oxidation (M)	0.000200000000000.0
NGSrhino-CSM1_rep1	7	AT5G62690.1;AT5G62700.1	AT5G62690	AT5G62690.1 | TUB2 | tubulin beta chain 2 | 201606	3980	50701	101	16	44.9	450	4.7	10826	1	1	0	832.405	1662.8	2	1662.8	0	63	77	0	42.11	36	0.0027	R	AVLMDLEPGTMDSLR	S		Oxidation (M)	0.000200000000000.0
NGSrhino-CSM1_rep1	7	AT5G62690.1;AT5G62700.1	AT5G62690	AT5G62690.1 | TUB2 | tubulin beta chain 2 | 201606	3980	50701	101	16	44.9	450	4.7	11220	1	1	0	848.919	1695.82	2	1695.83	-0.0021	337	350	0	64.05	36	1.8e-05	K	NSSYFVEWIPNNVK	S
NGSrhino-CSM1_rep1	7	AT5G62690.1;AT5G62700.1	AT5G62690	AT5G62690.1 | TUB2 | tubulin beta chain 2 | 201606	3980	50701	101	16	44.9	450	4.7	11221	1	1	0	848.92	1695.83	2	1695.83	-0.0005	337	350	0	78.93	36	5.5e-07	K	NSSYFVEWIPNNVK	S
NGSrhino-CSM1_rep1	7	AT5G62690.1;AT5G62700.1	AT5G62690	AT5G62690.1 | TUB2 | tubulin beta chain 2 | 201606	3980	50701	101	16	44.9	450	4.7	11229	1	1	0	849.415	1696.82	2	1695.83	0.9896	337	350	0	66.91	35	7.9e-06	K	NSSYFVEWIPNNVK	S
NGSrhino-CSM1_rep1	7	AT5G62690.1;AT5G62700.1	AT5G62690	AT5G62690.1 | TUB2 | tubulin beta chain 2 | 201606	3980	50701	101	16	44.9	450	4.7	11731	1	1	1	881.938	1761.86	2	1761.86	0.0001	283	297	0	75.03	37	1.6e-06	R	SLTVPELTQQMWDSK	N
NGSrhino-CSM1_rep1	7	AT5G62690.1;AT5G62700.1	AT5G62690	AT5G62690.1 | TUB2 | tubulin beta chain 2 | 201606	3980	50701	101	16	44.9	450	4.7	13025	1	1	0	960.452	1918.89	2	1918.89	-0.0024	363	379	0	101.38	34	2.1e-09	K	MASTFIGNSTSIQEMFR	R
NGSrhino-CSM1_rep1	7	AT5G62690.1;AT5G62700.1	AT5G62690	AT5G62690.1 | TUB2 | tubulin beta chain 2 | 201606	3980	50701	101	16	44.9	450	4.7	13026	1	1	0	960.453	1918.89	2	1918.89	0.0001	363	379	0	140.27	34	2.9e-13	K	MASTFIGNSTSIQEMFR	R
NGSrhino-CSM1_rep1	7	AT5G62690.1;AT5G62700.1	AT5G62690	AT5G62690.1 | TUB2 | tubulin beta chain 2 | 201606	3980	50701	101	16	44.9	450	4.7	13163	1	1	0	968.449	1934.88	2	1934.89	-0.0029	363	379	0	119.44	33	2.6e-11	K	MASTFIGNSTSIQEMFR	R		Oxidation (M)	0.20000000000000000.0
NGSrhino-CSM1_rep1	7	AT5G62690.1;AT5G62700.1	AT5G62690	AT5G62690.1 | TUB2 | tubulin beta chain 2 | 201606	3980	50701	101	16	44.9	450	4.7	13164	1	1	0	968.45	1934.89	2	1934.89	-0.0014	363	379	0	57.09	33	4.6e-05	K	MASTFIGNSTSIQEMFR	R		Oxidation (M)	0.00000000000000200.0
NGSrhino-CSM1_rep1	7	AT5G62690.1;AT5G62700.1	AT5G62690	AT5G62690.1 | TUB2 | tubulin beta chain 2 | 201606	3980	50701	101	16	44.9	450	4.7	13165	1	1	0	968.45	1934.89	2	1934.89	-0.0011	363	379	0	112.36	33	1.4e-10	K	MASTFIGNSTSIQEMFR	R		Oxidation (M)	0.20000000000000000.0
NGSrhino-CSM1_rep1	7	AT5G62690.1;AT5G62700.1	AT5G62690	AT5G62690.1 | TUB2 | tubulin beta chain 2 | 201606	3980	50701	101	16	44.9	450	4.7	13166	1	1	0	968.45	1934.89	2	1934.89	-0.0003	363	379	0	70.71	33	2.1e-06	K	MASTFIGNSTSIQEMFR	R		Oxidation (M)	0.00000000000000200.0
NGSrhino-CSM1_rep1	7	AT5G62690.1;AT5G62700.1	AT5G62690	AT5G62690.1 | TUB2 | tubulin beta chain 2 | 201606	3980	50701	101	16	44.9	450	4.7	13168	1	1	0	968.451	1934.89	2	1934.89	0.0006	363	379	0	49.07	34	0.00032	K	MASTFIGNSTSIQEMFR	R		Oxidation (M)	0.00000000000000200.0
NGSrhino-CSM1_rep1	7	AT5G62690.1;AT5G62700.1	AT5G62690	AT5G62690.1 | TUB2 | tubulin beta chain 2 | 201606	3980	50701	101	16	44.9	450	4.7	13169	2	1	0	968.96	1935.91	2	1934.89	1.0191	363	379	0	38.47	35	0.005	K	MASTFIGNSTSIQEMFR	R		Oxidation (M)	0.00000000000000200.0
NGSrhino-CSM1_rep1	7	AT5G62690.1;AT5G62700.1	AT5G62690	AT5G62690.1 | TUB2 | tubulin beta chain 2 | 201606	3980	50701	101	16	44.9	450	4.7	13362	1	1	0	987.001	1971.99	2	1971.99	-0.0018	104	121	0	106.73	36	1e-09	K	GHYTEGAELIDSVLDVVR	K
NGSrhino-CSM1_rep1	7	AT5G62690.1;AT5G62700.1	AT5G62690	AT5G62690.1 | TUB2 | tubulin beta chain 2 | 201606	3980	50701	101	16	44.9	450	4.7	13363	1	1	0	987.002	1971.99	2	1971.99	-0.0012	104	121	0	139.07	36	5.7e-13	K	GHYTEGAELIDSVLDVVR	K
NGSrhino-CSM1_rep1	7	AT5G62690.1;AT5G62700.1	AT5G62690	AT5G62690.1 | TUB2 | tubulin beta chain 2 | 201606	3980	50701	101	16	44.9	450	4.7	13364	1	1	0	987.002	1971.99	2	1971.99	-0.0007	104	121	0	150.85	36	3.8e-14	K	GHYTEGAELIDSVLDVVR	K
NGSrhino-CSM1_rep1	7	AT5G62690.1;AT5G62700.1	AT5G62690	AT5G62690.1 | TUB2 | tubulin beta chain 2 | 201606	3980	50701	101	16	44.9	450	4.7	13365	1	1	0	658.337	1971.99	3	1971.99	0	104	121	0	111.9	36	3e-10	K	GHYTEGAELIDSVLDVVR	K
NGSrhino-CSM1_rep1	7	AT5G62690.1;AT5G62700.1	AT5G62690	AT5G62690.1 | TUB2 | tubulin beta chain 2 | 201606	3980	50701	101	16	44.9	450	4.7	13366	1	1	0	658.337	1971.99	3	1971.99	0.0001	104	121	0	110.43	36	4.2e-10	K	GHYTEGAELIDSVLDVVR	K
NGSrhino-CSM1_rep1	7	AT5G62690.1;AT5G62700.1	AT5G62690	AT5G62690.1 | TUB2 | tubulin beta chain 2 | 201606	3980	50701	101	16	44.9	450	4.7	13367	1	1	0	658.337	1971.99	3	1971.99	0.0004	104	121	0	62.87	36	2.3e-05	K	GHYTEGAELIDSVLDVVR	K
NGSrhino-CSM1_rep1	7	AT5G62690.1;AT5G62700.1	AT5G62690	AT5G62690.1 | TUB2 | tubulin beta chain 2 | 201606	3980	50701	101	16	44.9	450	4.7	13368	1	1	0	658.337	1971.99	3	1971.99	0.0006	104	121	0	104.55	36	1.6e-09	K	GHYTEGAELIDSVLDVVR	K
NGSrhino-CSM1_rep1	7	AT5G62690.1;AT5G62700.1	AT5G62690	AT5G62690.1 | TUB2 | tubulin beta chain 2 | 201606	3980	50701	101	16	44.9	450	4.7	13369	1	1	0	658.338	1971.99	3	1971.99	0.0009	104	121	0	112.31	36	2.7e-10	K	GHYTEGAELIDSVLDVVR	K
NGSrhino-CSM1_rep1	7	AT5G62690.1;AT5G62700.1	AT5G62690	AT5G62690.1 | TUB2 | tubulin beta chain 2 | 201606	3980	50701	101	16	44.9	450	4.7	13370	1	1	0	987.004	1971.99	2	1971.99	0.0035	104	121	0	65.53	36	1.3e-05	K	GHYTEGAELIDSVLDVVR	K
NGSrhino-CSM1_rep1	7	AT5G62690.1;AT5G62700.1	AT5G62690	AT5G62690.1 | TUB2 | tubulin beta chain 2 | 201606	3980	50701	101	16	44.9	450	4.7	16594	1	1	1	934.77	2801.29	3	2801.29	-0.0053	78	103	1	82.49	33	1.2e-07	R	SGPYGQTFRPDNFVFGQSGAGNNWAK	G
NGSrhino-CSM1_rep1	8	AT5G16780.1;AT5G16780.2;AT5G16780.3	AT5G16780	AT5G16780.1 | DOT2, MDF | SART-1 family | 201606	3911	94086	71	25	37.8	820	5.93	1329	1	1	1	471.774	941.534	2	941.533	0.0003	796	803	0	39.16	34	0.0032	K	VEHFLGIK	R
NGSrhino-CSM1_rep1	8	AT5G16780.1;AT5G16780.2;AT5G16780.3	AT5G16780	AT5G16780.1 | DOT2, MDF | SART-1 family | 201606	3911	94086	71	25	37.8	820	5.93	1935	1	1	1	497.235	992.456	2	992.456	-0.0001	17	25	0	54.18	34	0.0001	R	ADYEGSPVR	E
NGSrhino-CSM1_rep1	8	AT5G16780.1;AT5G16780.2;AT5G16780.3	AT5G16780	AT5G16780.1 | DOT2, MDF | SART-1 family | 201606	3911	94086	71	25	37.8	820	5.93	1936	1	1	1	497.236	992.457	2	992.456	0.0002	17	25	0	61.01	34	2.2e-05	R	ADYEGSPVR	E
NGSrhino-CSM1_rep1	8	AT5G16780.1;AT5G16780.2;AT5G16780.3	AT5G16780	AT5G16780.1 | DOT2, MDF | SART-1 family | 201606	3911	94086	71	25	37.8	820	5.93	3252	1	1	1	544.285	1086.56	2	1086.56	0.0002	658	668	0	86.71	35	7.3e-08	K	LVGIVDDDGGK	E
NGSrhino-CSM1_rep1	8	AT5G16780.1;AT5G16780.2;AT5G16780.3	AT5G16780	AT5G16780.1 | DOT2, MDF | SART-1 family | 201606	3911	94086	71	25	37.8	820	5.93	3253	1	1	1	544.285	1086.56	2	1086.56	0.0005	658	668	0	77.86	35	6.5e-07	K	LVGIVDDDGGK	E
NGSrhino-CSM1_rep1	8	AT5G16780.1;AT5G16780.2;AT5G16780.3	AT5G16780	AT5G16780.1 | DOT2, MDF | SART-1 family | 201606	3911	94086	71	25	37.8	820	5.93	3254	1	1	1	544.285	1086.56	2	1086.56	0.0005	658	668	0	70.71	35	3.4e-06	K	LVGIVDDDGGK	E
NGSrhino-CSM1_rep1	8	AT5G16780.1;AT5G16780.2;AT5G16780.3	AT5G16780	AT5G16780.1 | DOT2, MDF | SART-1 family | 201606	3911	94086	71	25	37.8	820	5.93	3257	1	1	1	544.286	1086.56	2	1086.56	0.0018	658	668	0	54.49	35	0.00013	K	LVGIVDDDGGK	E
NGSrhino-CSM1_rep1	8	AT5G16780.1;AT5G16780.2;AT5G16780.3	AT5G16780	AT5G16780.1 | DOT2, MDF | SART-1 family | 201606	3911	94086	71	25	37.8	820	5.93	3342	1	0	1	547.778	1093.54	2	1093.54	0.0001	450	459	0	49.11	36	0.0006	R	SNAYQEAIAK	A
NGSrhino-CSM1_rep1	8	AT5G16780.1;AT5G16780.2;AT5G16780.3	AT5G16780	AT5G16780.1 | DOT2, MDF | SART-1 family | 201606	3911	94086	71	25	37.8	820	5.93	3345	1	1	1	547.778	1093.54	2	1093.54	0.0003	450	459	0	43.25	37	0.0024	R	SNAYQEAIAK	A
NGSrhino-CSM1_rep1	8	AT5G16780.1;AT5G16780.2;AT5G16780.3	AT5G16780	AT5G16780.1 | DOT2, MDF | SART-1 family | 201606	3911	94086	71	25	37.8	820	5.93	3348	1	1	1	547.778	1093.54	2	1093.54	0.0008	450	459	0	47.14	37	0.0011	R	SNAYQEAIAK	A
NGSrhino-CSM1_rep1	8	AT5G16780.1;AT5G16780.2;AT5G16780.3	AT5G16780	AT5G16780.1 | DOT2, MDF | SART-1 family | 201606	3911	94086	71	25	37.8	820	5.93	3727	1	1	1	558.785	1115.56	2	1115.56	-0.0021	172	181	0	45.09	35	0.0011	K	EASALDLQNR	I
NGSrhino-CSM1_rep1	8	AT5G16780.1;AT5G16780.2;AT5G16780.3	AT5G16780	AT5G16780.1 | DOT2, MDF | SART-1 family | 201606	3911	94086	71	25	37.8	820	5.93	3728	1	1	1	558.785	1115.56	2	1115.56	-0.0018	172	181	0	49.32	35	0.0004	K	EASALDLQNR	I
NGSrhino-CSM1_rep1	8	AT5G16780.1;AT5G16780.2;AT5G16780.3	AT5G16780	AT5G16780.1 | DOT2, MDF | SART-1 family | 201606	3911	94086	71	25	37.8	820	5.93	3730	1	1	1	558.786	1115.56	2	1115.56	-0.0003	172	181	0	52.34	35	0.0002	K	EASALDLQNR	I
NGSrhino-CSM1_rep1	8	AT5G16780.1;AT5G16780.2;AT5G16780.3	AT5G16780	AT5G16780.1 | DOT2, MDF | SART-1 family | 201606	3911	94086	71	25	37.8	820	5.93	3731	1	1	1	558.786	1115.56	2	1115.56	0.0002	172	181	0	54.29	35	0.00013	K	EASALDLQNR	I
NGSrhino-CSM1_rep1	8	AT5G16780.1;AT5G16780.2;AT5G16780.3	AT5G16780	AT5G16780.1 | DOT2, MDF | SART-1 family | 201606	3911	94086	71	25	37.8	820	5.93	4972	1	1	1	599.874	1197.73	2	1197.73	0.0004	259	270	0	69.77	31	1.6e-06	K	VVEGGAVILTLK	D
NGSrhino-CSM1_rep1	8	AT5G16780.1;AT5G16780.2;AT5G16780.3	AT5G16780	AT5G16780.1 | DOT2, MDF | SART-1 family | 201606	3911	94086	71	25	37.8	820	5.93	4973	1	1	1	599.874	1197.73	2	1197.73	0.0005	259	270	0	58.87	31	2e-05	K	VVEGGAVILTLK	D
NGSrhino-CSM1_rep1	8	AT5G16780.1;AT5G16780.2;AT5G16780.3	AT5G16780	AT5G16780.1 | DOT2, MDF | SART-1 family | 201606	3911	94086	71	25	37.8	820	5.93	5719	1	1	1	625.828	1249.64	2	1249.64	-0.0006	449	459	1	45.97	37	0.0016	K	RSNAYQEAIAK	A
NGSrhino-CSM1_rep1	8	AT5G16780.1;AT5G16780.2;AT5G16780.3	AT5G16780	AT5G16780.1 | DOT2, MDF | SART-1 family | 201606	3911	94086	71	25	37.8	820	5.93	5721	1	1	1	625.829	1249.64	2	1249.64	0.0011	449	459	1	54.51	37	0.00022	K	RSNAYQEAIAK	A
NGSrhino-CSM1_rep1	8	AT5G16780.1;AT5G16780.2;AT5G16780.3	AT5G16780	AT5G16780.1 | DOT2, MDF | SART-1 family | 201606	3911	94086	71	25	37.8	820	5.93	7694	1	1	1	695.833	1389.65	2	1389.65	0	193	205	0	95.16	34	8.6e-09	K	AEDASDALSWVAR	S
NGSrhino-CSM1_rep1	8	AT5G16780.1;AT5G16780.2;AT5G16780.3	AT5G16780	AT5G16780.1 | DOT2, MDF | SART-1 family | 201606	3911	94086	71	25	37.8	820	5.93	7695	1	1	1	695.834	1389.65	2	1389.65	0.0002	193	205	0	94.47	34	1e-08	K	AEDASDALSWVAR	S
NGSrhino-CSM1_rep1	8	AT5G16780.1;AT5G16780.2;AT5G16780.3	AT5G16780	AT5G16780.1 | DOT2, MDF | SART-1 family | 201606	3911	94086	71	25	37.8	820	5.93	8185	1	1	1	716.369	1430.72	2	1430.73	-0.0014	658	671	1	53.93	36	0.00019	K	LVGIVDDDGGKESK	D
NGSrhino-CSM1_rep1	8	AT5G16780.1;AT5G16780.2;AT5G16780.3	AT5G16780	AT5G16780.1 | DOT2, MDF | SART-1 family | 201606	3911	94086	71	25	37.8	820	5.93	8186	1	1	1	716.369	1430.72	2	1430.73	-0.0011	658	671	1	105.72	36	1.2e-09	K	LVGIVDDDGGKESK	D
NGSrhino-CSM1_rep1	8	AT5G16780.1;AT5G16780.2;AT5G16780.3	AT5G16780	AT5G16780.1 | DOT2, MDF | SART-1 family | 201606	3911	94086	71	25	37.8	820	5.93	8868	1	1	1	745.839	1489.66	2	1489.66	-0.0014	156	171	0	91.94	31	9.5e-09	R	GLNEGGDNVDAASSGK	E
NGSrhino-CSM1_rep1	8	AT5G16780.1;AT5G16780.2;AT5G16780.3	AT5G16780	AT5G16780.1 | DOT2, MDF | SART-1 family | 201606	3911	94086	71	25	37.8	820	5.93	8869	1	1	1	745.839	1489.66	2	1489.66	-0.0009	156	171	0	93.66	31	6.4e-09	R	GLNEGGDNVDAASSGK	E
NGSrhino-CSM1_rep1	8	AT5G16780.1;AT5G16780.2;AT5G16780.3	AT5G16780	AT5G16780.1 | DOT2, MDF | SART-1 family | 201606	3911	94086	71	25	37.8	820	5.93	8870	1	1	1	745.84	1489.67	2	1489.66	0.0012	156	171	0	79.8	32	1.7e-07	R	GLNEGGDNVDAASSGK	E
NGSrhino-CSM1_rep1	8	AT5G16780.1;AT5G16780.2;AT5G16780.3	AT5G16780	AT5G16780.1 | DOT2, MDF | SART-1 family | 201606	3911	94086	71	25	37.8	820	5.93	9191	1	1	1	759.88	1517.75	2	1517.75	-0.0014	192	205	1	92.4	36	2.5e-08	K	KAEDASDALSWVAR	S
NGSrhino-CSM1_rep1	8	AT5G16780.1;AT5G16780.2;AT5G16780.3	AT5G16780	AT5G16780.1 | DOT2, MDF | SART-1 family | 201606	3911	94086	71	25	37.8	820	5.93	9636	1	1	1	781.854	1561.69	2	1561.7	-0.0034	379	391	0	64.98	31	4.1e-06	K	VSSDYFSQEEMLK	F
NGSrhino-CSM1_rep1	8	AT5G16780.1;AT5G16780.2;AT5G16780.3	AT5G16780	AT5G16780.1 | DOT2, MDF | SART-1 family | 201606	3911	94086	71	25	37.8	820	5.93	9637	1	1	1	781.855	1561.7	2	1561.7	-0.0017	379	391	0	98.67	31	1.8e-09	K	VSSDYFSQEEMLK	F
NGSrhino-CSM1_rep1	8	AT5G16780.1;AT5G16780.2;AT5G16780.3	AT5G16780	AT5G16780.1 | DOT2, MDF | SART-1 family | 201606	3911	94086	71	25	37.8	820	5.93	9802	1	1	1	789.851	1577.69	2	1577.69	-0.0055	379	391	0	62.59	30	5.8e-06	K	VSSDYFSQEEMLK	F		Oxidation (M)	0.0000000000200.0
NGSrhino-CSM1_rep1	8	AT5G16780.1;AT5G16780.2;AT5G16780.3	AT5G16780	AT5G16780.1 | DOT2, MDF | SART-1 family | 201606	3911	94086	71	25	37.8	820	5.93	9803	1	1	1	789.854	1577.69	2	1577.69	0.0024	379	391	0	50.25	31	0.00014	K	VSSDYFSQEEMLK	F		Oxidation (M)	0.0000000000200.0
NGSrhino-CSM1_rep1	8	AT5G16780.1;AT5G16780.2;AT5G16780.3	AT5G16780	AT5G16780.1 | DOT2, MDF | SART-1 family | 201606	3911	94086	71	25	37.8	820	5.93	10642	1	1	1	824.894	1647.77	2	1647.77	-0.0002	766	781	0	99.83	35	3.5e-09	K	PGQTSDPQSGFATVEK	D
NGSrhino-CSM1_rep1	8	AT5G16780.1;AT5G16780.2;AT5G16780.3	AT5G16780	AT5G16780.1 | DOT2, MDF | SART-1 family | 201606	3911	94086	71	25	37.8	820	5.93	10644	1	1	1	824.895	1647.77	2	1647.77	0.0005	766	781	0	124.21	35	1.2e-11	K	PGQTSDPQSGFATVEK	D
NGSrhino-CSM1_rep1	8	AT5G16780.1;AT5G16780.2;AT5G16780.3	AT5G16780	AT5G16780.1 | DOT2, MDF | SART-1 family | 201606	3911	94086	71	25	37.8	820	5.93	10672	1	1	1	825.919	1649.82	2	1649.83	-0.0034	611	625	0	94.17	37	2e-08	K	EITPDENIHEVAVGK	G
NGSrhino-CSM1_rep1	8	AT5G16780.1;AT5G16780.2;AT5G16780.3	AT5G16780	AT5G16780.1 | DOT2, MDF | SART-1 family | 201606	3911	94086	71	25	37.8	820	5.93	10673	1	1	1	550.948	1649.82	3	1649.83	-0.0032	611	625	0	48.7	37	0.0007	K	EITPDENIHEVAVGK	G
NGSrhino-CSM1_rep1	8	AT5G16780.1;AT5G16780.2;AT5G16780.3	AT5G16780	AT5G16780.1 | DOT2, MDF | SART-1 family | 201606	3911	94086	71	25	37.8	820	5.93	10674	1	1	1	825.919	1649.82	2	1649.83	-0.0032	611	625	0	80.77	37	4.3e-07	K	EITPDENIHEVAVGK	G
NGSrhino-CSM1_rep1	8	AT5G16780.1;AT5G16780.2;AT5G16780.3	AT5G16780	AT5G16780.1 | DOT2, MDF | SART-1 family | 201606	3911	94086	71	25	37.8	820	5.93	11086	1	1	1	842.378	1682.74	2	1682.74	-0.0017	310	324	1	92.05	31	8.8e-09	K	GIYDDKFNDDPGAEK	K
NGSrhino-CSM1_rep1	8	AT5G16780.1;AT5G16780.2;AT5G16780.3	AT5G16780	AT5G16780.1 | DOT2, MDF | SART-1 family | 201606	3911	94086	71	25	37.8	820	5.93	11087	1	1	1	842.378	1682.74	2	1682.74	-0.0005	310	324	1	90.49	31	1.3e-08	K	GIYDDKFNDDPGAEK	K
NGSrhino-CSM1_rep1	8	AT5G16780.1;AT5G16780.2;AT5G16780.3	AT5G16780	AT5G16780.1 | DOT2, MDF | SART-1 family | 201606	3911	94086	71	25	37.8	820	5.93	12190	1	1	1	906.425	1810.84	2	1810.84	-0.0024	310	325	2	56.8	34	5.9e-05	K	GIYDDKFNDDPGAEKK	M
NGSrhino-CSM1_rep1	8	AT5G16780.1;AT5G16780.2;AT5G16780.3	AT5G16780	AT5G16780.1 | DOT2, MDF | SART-1 family | 201606	3911	94086	71	25	37.8	820	5.93	12191	1	1	1	906.425	1810.84	2	1810.84	-0.0018	309	324	2	56.28	34	6.7e-05	K	KGIYDDKFNDDPGAEK	K
NGSrhino-CSM1_rep1	8	AT5G16780.1;AT5G16780.2;AT5G16780.3	AT5G16780	AT5G16780.1 | DOT2, MDF | SART-1 family | 201606	3911	94086	71	25	37.8	820	5.93	12192	1	1	1	604.62	1810.84	3	1810.84	0.0002	309	324	2	59.48	34	3.2e-05	K	KGIYDDKFNDDPGAEK	K
NGSrhino-CSM1_rep1	8	AT5G16780.1;AT5G16780.2;AT5G16780.3	AT5G16780	AT5G16780.1 | DOT2, MDF | SART-1 family | 201606	3911	94086	71	25	37.8	820	5.93	12491	1	1	1	925.429	1848.84	2	1848.85	-0.0023	564	579	1	90.29	34	2.4e-08	R	KPESEDVFMEEDVAPK	A
NGSrhino-CSM1_rep1	8	AT5G16780.1;AT5G16780.2;AT5G16780.3	AT5G16780	AT5G16780.1 | DOT2, MDF | SART-1 family | 201606	3911	94086	71	25	37.8	820	5.93	12492	1	1	1	925.429	1848.84	2	1848.85	-0.0022	564	579	1	113	34	1.3e-10	R	KPESEDVFMEEDVAPK	A
NGSrhino-CSM1_rep1	8	AT5G16780.1;AT5G16780.2;AT5G16780.3	AT5G16780	AT5G16780.1 | DOT2, MDF | SART-1 family | 201606	3911	94086	71	25	37.8	820	5.93	12610	1	1	1	933.426	1864.84	2	1864.84	-0.0031	564	579	1	42.97	32	0.001	R	KPESEDVFMEEDVAPK	A		Oxidation (M)	0.0000000020000000.0
NGSrhino-CSM1_rep1	8	AT5G16780.1;AT5G16780.2;AT5G16780.3	AT5G16780	AT5G16780.1 | DOT2, MDF | SART-1 family | 201606	3911	94086	71	25	37.8	820	5.93	12611	1	1	1	933.426	1864.84	2	1864.84	-0.0029	564	579	1	61.18	32	1.5e-05	R	KPESEDVFMEEDVAPK	A		Oxidation (M)	0.0000000020000000.0
NGSrhino-CSM1_rep1	8	AT5G16780.1;AT5G16780.2;AT5G16780.3	AT5G16780	AT5G16780.1 | DOT2, MDF | SART-1 family | 201606	3911	94086	71	25	37.8	820	5.93	12612	1	1	1	933.426	1864.84	2	1864.84	-0.0023	564	579	1	66.84	33	4.2e-06	R	KPESEDVFMEEDVAPK	A		Oxidation (M)	0.0000000020000000.0
NGSrhino-CSM1_rep1	8	AT5G16780.1;AT5G16780.2;AT5G16780.3	AT5G16780	AT5G16780.1 | DOT2, MDF | SART-1 family | 201606	3911	94086	71	25	37.8	820	5.93	12613	1	1	1	933.427	1864.84	2	1864.84	-0.0003	564	579	1	73.03	33	1e-06	R	KPESEDVFMEEDVAPK	A		Oxidation (M)	0.0000000020000000.0
NGSrhino-CSM1_rep1	8	AT5G16780.1;AT5G16780.2;AT5G16780.3	AT5G16780	AT5G16780.1 | DOT2, MDF | SART-1 family | 201606	3911	94086	71	25	37.8	820	5.93	12693	1	1	1	938.954	1875.89	2	1875.9	-0.0033	362	378	0	130.18	35	3.7e-12	R	IQGQTTHTFEDLNSSAK	V
NGSrhino-CSM1_rep1	8	AT5G16780.1;AT5G16780.2;AT5G16780.3	AT5G16780	AT5G16780.1 | DOT2, MDF | SART-1 family | 201606	3911	94086	71	25	37.8	820	5.93	12694	1	1	1	938.954	1875.89	2	1875.9	-0.0026	362	378	0	128.04	35	6.1e-12	R	IQGQTTHTFEDLNSSAK	V
NGSrhino-CSM1_rep1	8	AT5G16780.1;AT5G16780.2;AT5G16780.3	AT5G16780	AT5G16780.1 | DOT2, MDF | SART-1 family | 201606	3911	94086	71	25	37.8	820	5.93	12695	1	1	1	938.954	1875.89	2	1875.9	-0.0021	362	378	0	130.18	35	3.7e-12	R	IQGQTTHTFEDLNSSAK	V
NGSrhino-CSM1_rep1	8	AT5G16780.1;AT5G16780.2;AT5G16780.3	AT5G16780	AT5G16780.1 | DOT2, MDF | SART-1 family | 201606	3911	94086	71	25	37.8	820	5.93	12696	1	1	1	626.306	1875.9	3	1875.9	0.0001	362	378	0	70.86	36	3.3e-06	R	IQGQTTHTFEDLNSSAK	V
NGSrhino-CSM1_rep1	8	AT5G16780.1;AT5G16780.2;AT5G16780.3	AT5G16780	AT5G16780.1 | DOT2, MDF | SART-1 family | 201606	3911	94086	71	25	37.8	820	5.93	14097	1	1	1	1057.46	2112.91	2	2112.92	-0.0047	477	494	1	116.82	31	2.7e-11	K	RDEDESMVLADDAEDLYK	S
NGSrhino-CSM1_rep1	8	AT5G16780.1;AT5G16780.2;AT5G16780.3	AT5G16780	AT5G16780.1 | DOT2, MDF | SART-1 family | 201606	3911	94086	71	25	37.8	820	5.93	14098	1	1	1	1057.46	2112.91	2	2112.92	-0.0041	477	494	1	100.99	31	1.1e-09	K	RDEDESMVLADDAEDLYK	S
NGSrhino-CSM1_rep1	8	AT5G16780.1;AT5G16780.2;AT5G16780.3	AT5G16780	AT5G16780.1 | DOT2, MDF | SART-1 family | 201606	3911	94086	71	25	37.8	820	5.93	14099	1	1	1	705.312	2112.92	3	2112.92	-0.0003	477	494	1	36.69	31	0.0031	K	RDEDESMVLADDAEDLYK	S
NGSrhino-CSM1_rep1	8	AT5G16780.1;AT5G16780.2;AT5G16780.3	AT5G16780	AT5G16780.1 | DOT2, MDF | SART-1 family | 201606	3911	94086	71	25	37.8	820	5.93	14150	1	1	1	1064	2125.99	2	2125.99	-0.0017	326	344	0	122.05	35	2e-11	K	MLPQYDEAATDEGIFLDAK	G
NGSrhino-CSM1_rep1	8	AT5G16780.1;AT5G16780.2;AT5G16780.3	AT5G16780	AT5G16780.1 | DOT2, MDF | SART-1 family | 201606	3911	94086	71	25	37.8	820	5.93	14151	1	1	1	1064	2125.99	2	2125.99	-0.0013	326	344	0	107.74	35	5.4e-10	K	MLPQYDEAATDEGIFLDAK	G
NGSrhino-CSM1_rep1	8	AT5G16780.1;AT5G16780.2;AT5G16780.3	AT5G16780	AT5G16780.1 | DOT2, MDF | SART-1 family | 201606	3911	94086	71	25	37.8	820	5.93	14153	1	1	1	1064.01	2126	2	2125.99	0.0105	326	344	0	57.15	35	7.2e-05	K	MLPQYDEAATDEGIFLDAK	G
NGSrhino-CSM1_rep1	8	AT5G16780.1;AT5G16780.2;AT5G16780.3	AT5G16780	AT5G16780.1 | DOT2, MDF | SART-1 family | 201606	3911	94086	71	25	37.8	820	5.93	14181	1	1	1	1065.46	2128.91	2	2128.91	-0.0028	477	494	1	73.86	28	3.2e-07	K	RDEDESMVLADDAEDLYK	S		Oxidation (M)	0.000000200000000000.0
NGSrhino-CSM1_rep1	8	AT5G16780.1;AT5G16780.2;AT5G16780.3	AT5G16780	AT5G16780.1 | DOT2, MDF | SART-1 family | 201606	3911	94086	71	25	37.8	820	5.93	14182	1	1	1	1065.46	2128.91	2	2128.91	-0.0016	477	494	1	54.97	29	2.6e-05	K	RDEDESMVLADDAEDLYK	S		Oxidation (M)	0.000000200000000000.0
NGSrhino-CSM1_rep1	8	AT5G16780.1;AT5G16780.2;AT5G16780.3	AT5G16780	AT5G16780.1 | DOT2, MDF | SART-1 family | 201606	3911	94086	71	25	37.8	820	5.93	14230	1	1	1	1072	2141.98	2	2141.98	-0.0038	326	344	0	102.37	34	1.5e-09	K	MLPQYDEAATDEGIFLDAK	G		Oxidation (M)	0.2000000000000000000.0
NGSrhino-CSM1_rep1	8	AT5G16780.1;AT5G16780.2;AT5G16780.3	AT5G16780	AT5G16780.1 | DOT2, MDF | SART-1 family | 201606	3911	94086	71	25	37.8	820	5.93	14231	1	1	1	1072	2141.98	2	2141.98	-0.0024	326	344	0	111.53	34	1.8e-10	K	MLPQYDEAATDEGIFLDAK	G		Oxidation (M)	0.2000000000000000000.0
NGSrhino-CSM1_rep1	8	AT5G16780.1;AT5G16780.2;AT5G16780.3	AT5G16780	AT5G16780.1 | DOT2, MDF | SART-1 family | 201606	3911	94086	71	25	37.8	820	5.93	14973	1	1	1	1152.57	2303.13	2	2303.13	-0.0036	407	429	0	186.6	37	1.3e-17	K	LDLSMLEAEAVASGLGAEDLGSR	K
NGSrhino-CSM1_rep1	8	AT5G16780.1;AT5G16780.2;AT5G16780.3	AT5G16780	AT5G16780.1 | DOT2, MDF | SART-1 family | 201606	3911	94086	71	25	37.8	820	5.93	14974	1	1	1	768.717	2303.13	3	2303.13	-0.0011	407	429	0	76.9	37	1.2e-06	K	LDLSMLEAEAVASGLGAEDLGSR	K
NGSrhino-CSM1_rep1	8	AT5G16780.1;AT5G16780.2;AT5G16780.3	AT5G16780	AT5G16780.1 | DOT2, MDF | SART-1 family | 201606	3911	94086	71	25	37.8	820	5.93	16376	1	1	1	907.702	2720.09	3	2720.09	-0.0027	586	610	0	99.82	20	1.3e-10	K	EEHPDGLTEVNDTDMDAAEDSSDTK	E
NGSrhino-CSM1_rep1	8	AT5G16780.1;AT5G16780.2;AT5G16780.3	AT5G16780	AT5G16780.1 | DOT2, MDF | SART-1 family | 201606	3911	94086	71	25	37.8	820	5.93	16377	1	1	1	1361.05	2720.09	2	2720.09	-0.0005	586	610	0	66.65	20	2.4e-07	K	EEHPDGLTEVNDTDMDAAEDSSDTK	E
NGSrhino-CSM1_rep1	8	AT5G16780.1;AT5G16780.2;AT5G16780.3	AT5G16780	AT5G16780.1 | DOT2, MDF | SART-1 family | 201606	3911	94086	71	25	37.8	820	5.93	16661	1	1	1	948.49	2842.45	3	2842.45	-0.0031	755	781	1	61.02	35	2.7e-05	K	TPYLVLSGHVKPGQTSDPQSGFATVEK	D
NGSrhino-CSM1_rep1	8	AT5G16780.1;AT5G16780.2;AT5G16780.3	AT5G16780	AT5G16780.1 | DOT2, MDF | SART-1 family | 201606	3911	94086	71	25	37.8	820	5.93	16663	1	1	1	948.49	2842.45	3	2842.45	-0.0013	755	781	1	89.63	35	3.9e-08	K	TPYLVLSGHVKPGQTSDPQSGFATVEK	D
NGSrhino-CSM1_rep1	8	AT5G16780.1;AT5G16780.2;AT5G16780.3	AT5G16780	AT5G16780.1 | DOT2, MDF | SART-1 family | 201606	3911	94086	71	25	37.8	820	5.93	16924	1	1	1	968.089	2901.25	3	2901.25	-0.0072	226	251	0	65.51	28	1.9e-06	R	IFEEQDNLNQGENEDGEDGEHLSGVK	V
NGSrhino-CSM1_rep1	8	AT5G16780.1;AT5G16780.2;AT5G16780.3	AT5G16780	AT5G16780.1 | DOT2, MDF | SART-1 family | 201606	3911	94086	71	25	37.8	820	5.93	16925	1	1	1	968.09	2901.25	3	2901.25	-0.006	226	251	0	124.99	28	2.1e-12	R	IFEEQDNLNQGENEDGEDGEHLSGVK	V
NGSrhino-CSM1_rep1	8	AT5G16780.1;AT5G16780.2;AT5G16780.3	AT5G16780	AT5G16780.1 | DOT2, MDF | SART-1 family | 201606	3911	94086	71	25	37.8	820	5.93	16926	1	1	1	968.09	2901.25	3	2901.25	-0.0044	226	251	0	123.92	28	2.7e-12	R	IFEEQDNLNQGENEDGEDGEHLSGVK	V
NGSrhino-CSM1_rep1	8	AT5G16780.1;AT5G16780.2;AT5G16780.3	AT5G16780	AT5G16780.1 | DOT2, MDF | SART-1 family | 201606	3911	94086	71	25	37.8	820	5.93	16927	1	1	1	968.09	2901.25	3	2901.25	-0.0043	226	251	0	145.5	28	1.9e-14	R	IFEEQDNLNQGENEDGEDGEHLSGVK	V
NGSrhino-CSM1_rep1	8	AT5G16780.1;AT5G16780.2;AT5G16780.3	AT5G16780	AT5G16780.1 | DOT2, MDF | SART-1 family | 201606	3911	94086	71	25	37.8	820	5.93	16928	1	1	1	1451.63	2901.25	2	2901.25	-0.0024	226	251	0	94.43	28	2.4e-09	R	IFEEQDNLNQGENEDGEDGEHLSGVK	V
NGSrhino-CSM1_rep1	9	AT2G29550.1	AT2G29550	AT2G29550.1 | TBB7, TUB7 | tubulin beta-7 chain | 201606	3800	50714	97	15	42.5	449	4.74	2845	1	0	0	530.268	1058.52	2	1058.52	-0.0001	310	318	0	58.68	35	4.3e-05	R	YLTASAMFR	G
NGSrhino-CSM1_rep1	9	AT2G29550.1	AT2G29550	AT2G29550.1 | TBB7, TUB7 | tubulin beta-7 chain | 201606	3800	50714	97	15	42.5	449	4.74	2846	1	0	0	530.269	1058.52	2	1058.52	0.0013	310	318	0	58.43	34	4.5e-05	R	YLTASAMFR	G
NGSrhino-CSM1_rep1	9	AT2G29550.1	AT2G29550	AT2G29550.1 | TBB7, TUB7 | tubulin beta-7 chain | 201606	3800	50714	97	15	42.5	449	4.74	3060	1	0	0	539.27	1076.53	2	1076.53	0	155	162	1	39.17	36	0.006	K	IREEYPDR	M
NGSrhino-CSM1_rep1	9	AT2G29550.1	AT2G29550	AT2G29550.1 | TBB7, TUB7 | tubulin beta-7 chain | 201606	3800	50714	97	15	42.5	449	4.74	3062	1	0	0	539.27	1076.53	2	1076.53	0.0003	155	162	1	44.87	36	0.0016	K	IREEYPDR	M
NGSrhino-CSM1_rep1	9	AT2G29550.1	AT2G29550	AT2G29550.1 | TBB7, TUB7 | tubulin beta-7 chain | 201606	3800	50714	97	15	42.5	449	4.74	3063	1	0	0	539.27	1076.53	2	1076.53	0.0003	155	162	1	37.38	36	0.0091	K	IREEYPDR	M
NGSrhino-CSM1_rep1	9	AT2G29550.1	AT2G29550	AT2G29550.1 | TBB7, TUB7 | tubulin beta-7 chain | 201606	3800	50714	97	15	42.5	449	4.74	4082	1	0	0	570.35	1138.68	2	1138.69	-0.0014	253	262	0	33.14	30	0.0059	K	LAVNLIPFPR	L
NGSrhino-CSM1_rep1	9	AT2G29550.1	AT2G29550	AT2G29550.1 | TBB7, TUB7 | tubulin beta-7 chain | 201606	3800	50714	97	15	42.5	449	4.74	4083	1	0	0	570.35	1138.69	2	1138.69	-0.0001	253	262	0	40.54	30	0.0011	K	LAVNLIPFPR	L
NGSrhino-CSM1_rep1	9	AT2G29550.1	AT2G29550	AT2G29550.1 | TBB7, TUB7 | tubulin beta-7 chain | 201606	3800	50714	97	15	42.5	449	4.74	4084	1	0	0	570.35	1138.69	2	1138.69	0	253	262	0	54.2	30	4.7e-05	K	LAVNLIPFPR	L
NGSrhino-CSM1_rep1	9	AT2G29550.1	AT2G29550	AT2G29550.1 | TBB7, TUB7 | tubulin beta-7 chain | 201606	3800	50714	97	15	42.5	449	4.74	4085	1	0	0	570.351	1138.69	2	1138.69	0.0002	253	262	0	45.23	30	0.00037	K	LAVNLIPFPR	L
NGSrhino-CSM1_rep1	9	AT2G29550.1	AT2G29550	AT2G29550.1 | TBB7, TUB7 | tubulin beta-7 chain | 201606	3800	50714	97	15	42.5	449	4.74	4086	1	0	0	570.351	1138.69	2	1138.69	0.0004	253	262	0	46.37	30	0.00028	K	LAVNLIPFPR	L
NGSrhino-CSM1_rep1	9	AT2G29550.1	AT2G29550	AT2G29550.1 | TBB7, TUB7 | tubulin beta-7 chain | 201606	3800	50714	97	15	42.5	449	4.74	4087	1	0	0	570.351	1138.69	2	1138.69	0.0005	253	262	0	47.9	30	0.0002	K	LAVNLIPFPR	L
NGSrhino-CSM1_rep1	9	AT2G29550.1	AT2G29550	AT2G29550.1 | TBB7, TUB7 | tubulin beta-7 chain | 201606	3800	50714	97	15	42.5	449	4.74	4088	1	0	0	570.351	1138.69	2	1138.69	0.0005	253	262	0	46.11	30	0.0003	K	LAVNLIPFPR	L
NGSrhino-CSM1_rep1	9	AT2G29550.1	AT2G29550	AT2G29550.1 | TBB7, TUB7 | tubulin beta-7 chain | 201606	3800	50714	97	15	42.5	449	4.74	4089	1	0	0	570.351	1138.69	2	1138.69	0.0006	253	262	0	51.59	30	8.4e-05	K	LAVNLIPFPR	L
NGSrhino-CSM1_rep1	9	AT2G29550.1	AT2G29550	AT2G29550.1 | TBB7, TUB7 | tubulin beta-7 chain | 201606	3800	50714	97	15	42.5	449	4.74	4090	1	0	0	570.351	1138.69	2	1138.69	0.0021	253	262	0	36.49	30	0.0024	K	LAVNLIPFPR	L
NGSrhino-CSM1_rep1	9	AT2G29550.1	AT2G29550	AT2G29550.1 | TBB7, TUB7 | tubulin beta-7 chain | 201606	3800	50714	97	15	42.5	449	4.74	4197	1	0	0	573.797	1145.58	2	1145.58	-0.0034	242	251	0	46.61	36	0.001	R	FPGQLNSDLR	K
NGSrhino-CSM1_rep1	9	AT2G29550.1	AT2G29550	AT2G29550.1 | TBB7, TUB7 | tubulin beta-7 chain | 201606	3800	50714	97	15	42.5	449	4.74	4198	1	0	0	573.798	1145.58	2	1145.58	-0.0008	242	251	0	74.39	37	1.9e-06	R	FPGQLNSDLR	K
NGSrhino-CSM1_rep1	9	AT2G29550.1	AT2G29550	AT2G29550.1 | TBB7, TUB7 | tubulin beta-7 chain | 201606	3800	50714	97	15	42.5	449	4.74	4199	1	0	0	573.799	1145.58	2	1145.58	-0.0002	242	251	0	64.93	37	1.7e-05	R	FPGQLNSDLR	K
NGSrhino-CSM1_rep1	9	AT2G29550.1	AT2G29550	AT2G29550.1 | TBB7, TUB7 | tubulin beta-7 chain | 201606	3800	50714	97	15	42.5	449	4.74	4200	1	0	0	573.799	1145.58	2	1145.58	0.0004	242	251	0	76.59	37	1.2e-06	R	FPGQLNSDLR	K
NGSrhino-CSM1_rep1	9	AT2G29550.1	AT2G29550	AT2G29550.1 | TBB7, TUB7 | tubulin beta-7 chain | 201606	3800	50714	97	15	42.5	449	4.74	5216	1	0	0	608.295	1214.58	2	1214.58	-0.0002	381	390	0	57.61	34	4.6e-05	R	VSEQFTAMFR	R
NGSrhino-CSM1_rep1	9	AT2G29550.1	AT2G29550	AT2G29550.1 | TBB7, TUB7 | tubulin beta-7 chain | 201606	3800	50714	97	15	42.5	449	4.74	5217	1	0	0	608.295	1214.58	2	1214.58	-0.0002	381	390	0	72.22	34	1.6e-06	R	VSEQFTAMFR	R
NGSrhino-CSM1_rep1	9	AT2G29550.1	AT2G29550	AT2G29550.1 | TBB7, TUB7 | tubulin beta-7 chain | 201606	3800	50714	97	15	42.5	449	4.74	5218	1	0	0	608.295	1214.58	2	1214.58	0.0001	381	390	0	68.78	34	3.7e-06	R	VSEQFTAMFR	R
NGSrhino-CSM1_rep1	9	AT2G29550.1	AT2G29550	AT2G29550.1 | TBB7, TUB7 | tubulin beta-7 chain | 201606	3800	50714	97	15	42.5	449	4.74	5219	1	0	0	608.295	1214.58	2	1214.58	0.0004	381	390	0	44.73	34	0.00094	R	VSEQFTAMFR	R
NGSrhino-CSM1_rep1	9	AT2G29550.1	AT2G29550	AT2G29550.1 | TBB7, TUB7 | tubulin beta-7 chain | 201606	3800	50714	97	15	42.5	449	4.74	5422	1	0	0	616.292	1230.57	2	1230.57	-0.0016	381	390	0	44.83	33	0.00068	R	VSEQFTAMFR	R		Oxidation (M)	0.0000000200.0
NGSrhino-CSM1_rep1	9	AT2G29550.1	AT2G29550	AT2G29550.1 | TBB7, TUB7 | tubulin beta-7 chain | 201606	3800	50714	97	15	42.5	449	4.74	5423	1	0	0	616.292	1230.57	2	1230.57	-0.0005	381	390	0	47.95	33	0.00034	R	VSEQFTAMFR	R		Oxidation (M)	0.0000000200.0
NGSrhino-CSM1_rep1	9	AT2G29550.1	AT2G29550	AT2G29550.1 | TBB7, TUB7 | tubulin beta-7 chain | 201606	3800	50714	97	15	42.5	449	4.74	5424	1	0	0	616.292	1230.57	2	1230.57	-0.0004	381	390	0	57.78	33	3.6e-05	R	VSEQFTAMFR	R		Oxidation (M)	0.0000000200.0
NGSrhino-CSM1_rep1	9	AT2G29550.1	AT2G29550	AT2G29550.1 | TBB7, TUB7 | tubulin beta-7 chain | 201606	3800	50714	97	15	42.5	449	4.74	5425	1	0	0	616.292	1230.57	2	1230.57	-0.0002	381	390	0	51.15	33	0.00017	R	VSEQFTAMFR	R		Oxidation (M)	0.0000000200.0
NGSrhino-CSM1_rep1	9	AT2G29550.1	AT2G29550	AT2G29550.1 | TBB7, TUB7 | tubulin beta-7 chain | 201606	3800	50714	97	15	42.5	449	4.74	5426	1	0	0	616.292	1230.57	2	1230.57	-0.0002	381	390	0	45.01	33	0.00072	R	VSEQFTAMFR	R		Oxidation (M)	0.0000000200.0
NGSrhino-CSM1_rep1	9	AT2G29550.1	AT2G29550	AT2G29550.1 | TBB7, TUB7 | tubulin beta-7 chain | 201606	3800	50714	97	15	42.5	449	4.74	5427	1	0	0	616.293	1230.57	2	1230.57	0.0006	381	390	0	35.35	33	0.0066	R	VSEQFTAMFR	R		Oxidation (M)	0.0000000200.0
NGSrhino-CSM1_rep1	9	AT2G29550.1	AT2G29550	AT2G29550.1 | TBB7, TUB7 | tubulin beta-7 chain | 201606	3800	50714	97	15	42.5	449	4.74	5428	1	0	0	616.293	1230.57	2	1230.57	0.0006	381	390	0	47.88	33	0.00037	R	VSEQFTAMFR	R		Oxidation (M)	0.0000000200.0
NGSrhino-CSM1_rep1	9	AT2G29550.1	AT2G29550	AT2G29550.1 | TBB7, TUB7 | tubulin beta-7 chain | 201606	3800	50714	97	15	42.5	449	4.74	5429	1	0	0	616.293	1230.57	2	1230.57	0.0015	381	390	0	42.66	33	0.0012	R	VSEQFTAMFR	R		Oxidation (M)	0.0000000200.0
NGSrhino-CSM1_rep1	9	AT2G29550.1	AT2G29550	AT2G29550.1 | TBB7, TUB7 | tubulin beta-7 chain | 201606	3800	50714	97	15	42.5	449	4.74	6073	1	0	0	637.845	1273.68	2	1273.68	-0.002	242	252	1	40.71	37	0.005	R	FPGQLNSDLRK	L
NGSrhino-CSM1_rep1	9	AT2G29550.1	AT2G29550	AT2G29550.1 | TBB7, TUB7 | tubulin beta-7 chain | 201606	3800	50714	97	15	42.5	449	4.74	6075	1	0	0	637.846	1273.68	2	1273.68	-0.0001	242	252	1	73.19	37	2.9e-06	R	FPGQLNSDLRK	L
NGSrhino-CSM1_rep1	9	AT2G29550.1	AT2G29550	AT2G29550.1 | TBB7, TUB7 | tubulin beta-7 chain | 201606	3800	50714	97	15	42.5	449	4.74	6554	1	1	1	654.824	1307.63	2	1307.64	-0.0014	36	46	0	89.79	36	5.1e-08	R	YVGDSELQLER	V
NGSrhino-CSM1_rep1	9	AT2G29550.1	AT2G29550	AT2G29550.1 | TBB7, TUB7 | tubulin beta-7 chain | 201606	3800	50714	97	15	42.5	449	4.74	6555	1	1	1	654.825	1307.63	2	1307.64	-0.0008	36	46	0	85.75	36	1.3e-07	R	YVGDSELQLER	V
NGSrhino-CSM1_rep1	9	AT2G29550.1	AT2G29550	AT2G29550.1 | TBB7, TUB7 | tubulin beta-7 chain | 201606	3800	50714	97	15	42.5	449	4.74	6556	1	1	1	654.825	1307.64	2	1307.64	-0.0006	36	46	0	68.81	36	6e-06	R	YVGDSELQLER	V
NGSrhino-CSM1_rep1	9	AT2G29550.1	AT2G29550	AT2G29550.1 | TBB7, TUB7 | tubulin beta-7 chain | 201606	3800	50714	97	15	42.5	449	4.74	8382	1	0	0	723.847	1445.68	2	1445.68	-0.0015	325	336	0	55.23	34	9.3e-05	K	EVDEQMLNVQNK	N
NGSrhino-CSM1_rep1	9	AT2G29550.1	AT2G29550	AT2G29550.1 | TBB7, TUB7 | tubulin beta-7 chain | 201606	3800	50714	97	15	42.5	449	4.74	8383	1	0	0	723.848	1445.68	2	1445.68	-0.0005	325	336	0	85.33	34	9.2e-08	K	EVDEQMLNVQNK	N
NGSrhino-CSM1_rep1	9	AT2G29550.1	AT2G29550	AT2G29550.1 | TBB7, TUB7 | tubulin beta-7 chain | 201606	3800	50714	97	15	42.5	449	4.74	8384	1	0	0	723.848	1445.68	2	1445.68	-0.0002	325	336	0	72.15	34	1.9e-06	K	EVDEQMLNVQNK	N
NGSrhino-CSM1_rep1	9	AT2G29550.1	AT2G29550	AT2G29550.1 | TBB7, TUB7 | tubulin beta-7 chain | 201606	3800	50714	97	15	42.5	449	4.74	8385	1	0	0	723.848	1445.68	2	1445.68	0.0002	325	336	0	50.56	34	0.00028	K	EVDEQMLNVQNK	N
NGSrhino-CSM1_rep1	9	AT2G29550.1	AT2G29550	AT2G29550.1 | TBB7, TUB7 | tubulin beta-7 chain | 201606	3800	50714	97	15	42.5	449	4.74	8386	1	0	0	723.848	1445.68	2	1445.68	0.0004	325	336	0	75.39	34	9.1e-07	K	EVDEQMLNVQNK	N
NGSrhino-CSM1_rep1	9	AT2G29550.1	AT2G29550	AT2G29550.1 | TBB7, TUB7 | tubulin beta-7 chain | 201606	3800	50714	97	15	42.5	449	4.74	8548	1	0	0	731.844	1461.67	2	1461.68	-0.0032	325	336	0	47.73	34	0.00048	K	EVDEQMLNVQNK	N		Oxidation (M)	0.000002000000.0
NGSrhino-CSM1_rep1	9	AT2G29550.1	AT2G29550	AT2G29550.1 | TBB7, TUB7 | tubulin beta-7 chain | 201606	3800	50714	97	15	42.5	449	4.74	8549	1	0	0	731.844	1461.67	2	1461.68	-0.0027	325	336	0	36.19	34	0.0069	K	EVDEQMLNVQNK	N		Oxidation (M)	0.000002000000.0
NGSrhino-CSM1_rep1	9	AT2G29550.1	AT2G29550	AT2G29550.1 | TBB7, TUB7 | tubulin beta-7 chain | 201606	3800	50714	97	15	42.5	449	4.74	8550	1	0	0	731.845	1461.67	2	1461.68	-0.0026	325	336	0	66.37	34	6.5e-06	K	EVDEQMLNVQNK	N		Oxidation (M)	0.000002000000.0
NGSrhino-CSM1_rep1	9	AT2G29550.1	AT2G29550	AT2G29550.1 | TBB7, TUB7 | tubulin beta-7 chain | 201606	3800	50714	97	15	42.5	449	4.74	8551	1	0	0	731.845	1461.67	2	1461.68	-0.0026	325	336	0	60.5	34	2.5e-05	K	EVDEQMLNVQNK	N		Oxidation (M)	0.000002000000.0
NGSrhino-CSM1_rep1	9	AT2G29550.1	AT2G29550	AT2G29550.1 | TBB7, TUB7 | tubulin beta-7 chain | 201606	3800	50714	97	15	42.5	449	4.74	8552	1	0	0	731.845	1461.67	2	1461.68	-0.0024	325	336	0	40.73	34	0.0024	K	EVDEQMLNVQNK	N		Oxidation (M)	0.000002000000.0
NGSrhino-CSM1_rep1	9	AT2G29550.1	AT2G29550	AT2G29550.1 | TBB7, TUB7 | tubulin beta-7 chain | 201606	3800	50714	97	15	42.5	449	4.74	8553	1	0	0	731.845	1461.67	2	1461.68	-0.0022	325	336	0	36.78	34	0.0058	K	EVDEQMLNVQNK	N		Oxidation (M)	0.000002000000.0
NGSrhino-CSM1_rep1	9	AT2G29550.1	AT2G29550	AT2G29550.1 | TBB7, TUB7 | tubulin beta-7 chain | 201606	3800	50714	97	15	42.5	449	4.74	8554	1	0	0	731.845	1461.68	2	1461.68	-0.0016	325	336	0	49.77	34	0.0003	K	EVDEQMLNVQNK	N		Oxidation (M)	0.000002000000.0
NGSrhino-CSM1_rep1	9	AT2G29550.1	AT2G29550	AT2G29550.1 | TBB7, TUB7 | tubulin beta-7 chain | 201606	3800	50714	97	15	42.5	449	4.74	8555	1	0	0	731.845	1461.68	2	1461.68	-0.0015	325	336	0	65.73	34	7.5e-06	K	EVDEQMLNVQNK	N		Oxidation (M)	0.000002000000.0
NGSrhino-CSM1_rep1	9	AT2G29550.1	AT2G29550	AT2G29550.1 | TBB7, TUB7 | tubulin beta-7 chain | 201606	3800	50714	97	15	42.5	449	4.74	8556	1	0	0	731.845	1461.68	2	1461.68	-0.0014	325	336	0	65.23	34	8.4e-06	K	EVDEQMLNVQNK	N		Oxidation (M)	0.000002000000.0
NGSrhino-CSM1_rep1	9	AT2G29550.1	AT2G29550	AT2G29550.1 | TBB7, TUB7 | tubulin beta-7 chain | 201606	3800	50714	97	15	42.5	449	4.74	8557	1	0	0	731.845	1461.68	2	1461.68	-0.0012	325	336	0	72.79	34	1.5e-06	K	EVDEQMLNVQNK	N		Oxidation (M)	0.000002000000.0
NGSrhino-CSM1_rep1	9	AT2G29550.1	AT2G29550	AT2G29550.1 | TBB7, TUB7 | tubulin beta-7 chain | 201606	3800	50714	97	15	42.5	449	4.74	8558	1	0	0	731.845	1461.68	2	1461.68	-0.0012	325	336	0	68.14	34	4.3e-06	K	EVDEQMLNVQNK	N		Oxidation (M)	0.000002000000.0
NGSrhino-CSM1_rep1	9	AT2G29550.1	AT2G29550	AT2G29550.1 | TBB7, TUB7 | tubulin beta-7 chain | 201606	3800	50714	97	15	42.5	449	4.74	8559	1	0	0	731.845	1461.68	2	1461.68	-0.0011	325	336	0	70.35	34	2.6e-06	K	EVDEQMLNVQNK	N		Oxidation (M)	0.000002000000.0
NGSrhino-CSM1_rep1	9	AT2G29550.1	AT2G29550	AT2G29550.1 | TBB7, TUB7 | tubulin beta-7 chain | 201606	3800	50714	97	15	42.5	449	4.74	8560	1	0	0	731.845	1461.68	2	1461.68	-0.001	325	336	0	84.51	34	1e-07	K	EVDEQMLNVQNK	N		Oxidation (M)	0.000002000000.0
NGSrhino-CSM1_rep1	9	AT2G29550.1	AT2G29550	AT2G29550.1 | TBB7, TUB7 | tubulin beta-7 chain | 201606	3800	50714	97	15	42.5	449	4.74	8561	1	0	0	731.845	1461.68	2	1461.68	-0.0008	325	336	0	52.57	34	0.00015	K	EVDEQMLNVQNK	N		Oxidation (M)	0.000002000000.0
NGSrhino-CSM1_rep1	9	AT2G29550.1	AT2G29550	AT2G29550.1 | TBB7, TUB7 | tubulin beta-7 chain | 201606	3800	50714	97	15	42.5	449	4.74	8563	1	0	0	731.845	1461.68	2	1461.68	-0.0008	325	336	0	66.1	34	6.9e-06	K	EVDEQMLNVQNK	N		Oxidation (M)	0.000002000000.0
NGSrhino-CSM1_rep1	9	AT2G29550.1	AT2G29550	AT2G29550.1 | TBB7, TUB7 | tubulin beta-7 chain | 201606	3800	50714	97	15	42.5	449	4.74	8564	1	0	0	731.845	1461.68	2	1461.68	-0.0007	325	336	0	54.43	34	0.0001	K	EVDEQMLNVQNK	N		Oxidation (M)	0.000002000000.0
NGSrhino-CSM1_rep1	9	AT2G29550.1	AT2G29550	AT2G29550.1 | TBB7, TUB7 | tubulin beta-7 chain | 201606	3800	50714	97	15	42.5	449	4.74	8565	1	0	0	731.846	1461.68	2	1461.68	-0.0004	325	336	0	62.81	34	1.5e-05	K	EVDEQMLNVQNK	N		Oxidation (M)	0.000002000000.0
NGSrhino-CSM1_rep1	9	AT2G29550.1	AT2G29550	AT2G29550.1 | TBB7, TUB7 | tubulin beta-7 chain | 201606	3800	50714	97	15	42.5	449	4.74	8566	1	0	0	731.846	1461.68	2	1461.68	-0.0004	325	336	0	54.22	34	0.00011	K	EVDEQMLNVQNK	N		Oxidation (M)	0.000002000000.0
NGSrhino-CSM1_rep1	9	AT2G29550.1	AT2G29550	AT2G29550.1 | TBB7, TUB7 | tubulin beta-7 chain | 201606	3800	50714	97	15	42.5	449	4.74	8567	1	0	0	731.846	1461.68	2	1461.68	-0.0002	325	336	0	61.29	34	2.1e-05	K	EVDEQMLNVQNK	N		Oxidation (M)	0.000002000000.0
NGSrhino-CSM1_rep1	9	AT2G29550.1	AT2G29550	AT2G29550.1 | TBB7, TUB7 | tubulin beta-7 chain | 201606	3800	50714	97	15	42.5	449	4.74	8568	1	0	0	731.846	1461.68	2	1461.68	-0.0002	325	336	0	59.81	34	2.9e-05	K	EVDEQMLNVQNK	N		Oxidation (M)	0.000002000000.0
NGSrhino-CSM1_rep1	9	AT2G29550.1	AT2G29550	AT2G29550.1 | TBB7, TUB7 | tubulin beta-7 chain | 201606	3800	50714	97	15	42.5	449	4.74	8569	1	0	0	731.846	1461.68	2	1461.68	0	325	336	0	65.39	34	8.2e-06	K	EVDEQMLNVQNK	N		Oxidation (M)	0.000002000000.0
NGSrhino-CSM1_rep1	9	AT2G29550.1	AT2G29550	AT2G29550.1 | TBB7, TUB7 | tubulin beta-7 chain | 201606	3800	50714	97	15	42.5	449	4.74	8570	1	0	0	731.846	1461.68	2	1461.68	0.0002	325	336	0	38.2	34	0.0043	K	EVDEQMLNVQNK	N		Oxidation (M)	0.000002000000.0
NGSrhino-CSM1_rep1	9	AT2G29550.1	AT2G29550	AT2G29550.1 | TBB7, TUB7 | tubulin beta-7 chain | 201606	3800	50714	97	15	42.5	449	4.74	8571	1	0	0	731.846	1461.68	2	1461.68	0.0006	325	336	0	65.23	34	8.5e-06	K	EVDEQMLNVQNK	N		Oxidation (M)	0.000002000000.0
NGSrhino-CSM1_rep1	9	AT2G29550.1	AT2G29550	AT2G29550.1 | TBB7, TUB7 | tubulin beta-7 chain | 201606	3800	50714	97	15	42.5	449	4.74	8572	1	0	0	731.846	1461.68	2	1461.68	0.0006	325	336	0	74.15	34	1.1e-06	K	EVDEQMLNVQNK	N		Oxidation (M)	0.000002000000.0
NGSrhino-CSM1_rep1	9	AT2G29550.1	AT2G29550	AT2G29550.1 | TBB7, TUB7 | tubulin beta-7 chain | 201606	3800	50714	97	15	42.5	449	4.74	8573	1	0	0	731.846	1461.68	2	1461.68	0.0008	325	336	0	84.48	34	1e-07	K	EVDEQMLNVQNK	N		Oxidation (M)	0.000002000000.0
NGSrhino-CSM1_rep1	9	AT2G29550.1	AT2G29550	AT2G29550.1 | TBB7, TUB7 | tubulin beta-7 chain | 201606	3800	50714	97	15	42.5	449	4.74	8574	1	0	0	731.846	1461.68	2	1461.68	0.001	325	336	0	59.45	34	3.2e-05	K	EVDEQMLNVQNK	N		Oxidation (M)	0.000002000000.0
NGSrhino-CSM1_rep1	9	AT2G29550.1	AT2G29550	AT2G29550.1 | TBB7, TUB7 | tubulin beta-7 chain | 201606	3800	50714	97	15	42.5	449	4.74	8575	1	0	0	731.846	1461.68	2	1461.68	0.0015	325	336	0	71.72	34	1.9e-06	K	EVDEQMLNVQNK	N		Oxidation (M)	0.000002000000.0
NGSrhino-CSM1_rep1	9	AT2G29550.1	AT2G29550	AT2G29550.1 | TBB7, TUB7 | tubulin beta-7 chain | 201606	3800	50714	97	15	42.5	449	4.74	8576	1	0	0	731.847	1461.68	2	1461.68	0.0033	325	336	0	48.51	34	0.00041	K	EVDEQMLNVQNK	N		Oxidation (M)	0.000002000000.0
NGSrhino-CSM1_rep1	9	AT2G29550.1	AT2G29550	AT2G29550.1 | TBB7, TUB7 | tubulin beta-7 chain | 201606	3800	50714	97	15	42.5	449	4.74	8577	1	0	0	731.849	1461.68	2	1461.68	0.0072	325	336	0	37.66	34	0.0054	K	EVDEQMLNVQNK	N		Oxidation (M)	0.000002000000.0
NGSrhino-CSM1_rep1	9	AT2G29550.1	AT2G29550	AT2G29550.1 | TBB7, TUB7 | tubulin beta-7 chain | 201606	3800	50714	97	15	42.5	449	4.74	10205	1	0	0	811.929	1621.84	2	1621.84	-0.0003	263	276	0	74.07	37	2.1e-06	R	LHFFMVGFAPLTSR	G
NGSrhino-CSM1_rep1	9	AT2G29550.1	AT2G29550	AT2G29550.1 | TBB7, TUB7 | tubulin beta-7 chain | 201606	3800	50714	97	15	42.5	449	4.74	10206	1	0	0	541.622	1621.84	3	1621.84	0.0006	263	276	0	65.38	37	1.5e-05	R	LHFFMVGFAPLTSR	G
NGSrhino-CSM1_rep1	9	AT2G29550.1	AT2G29550	AT2G29550.1 | TBB7, TUB7 | tubulin beta-7 chain | 201606	3800	50714	97	15	42.5	449	4.74	10527	1	0	0	819.927	1637.84	2	1637.84	0.0013	263	276	0	51.15	37	0.00039	R	LHFFMVGFAPLTSR	G		Oxidation (M)	0.00002000000000.0
NGSrhino-CSM1_rep1	9	AT2G29550.1	AT2G29550	AT2G29550.1 | TBB7, TUB7 | tubulin beta-7 chain | 201606	3800	50714	97	15	42.5	449	4.74	11220	1	0	0	848.919	1695.82	2	1695.83	-0.0021	337	350	0	64.05	36	1.8e-05	K	NSSYFVEWIPNNVK	S
NGSrhino-CSM1_rep1	9	AT2G29550.1	AT2G29550	AT2G29550.1 | TBB7, TUB7 | tubulin beta-7 chain | 201606	3800	50714	97	15	42.5	449	4.74	11221	1	0	0	848.92	1695.83	2	1695.83	-0.0005	337	350	0	78.93	36	5.5e-07	K	NSSYFVEWIPNNVK	S
NGSrhino-CSM1_rep1	9	AT2G29550.1	AT2G29550	AT2G29550.1 | TBB7, TUB7 | tubulin beta-7 chain | 201606	3800	50714	97	15	42.5	449	4.74	11229	1	0	0	849.415	1696.82	2	1695.83	0.9896	337	350	0	66.91	35	7.9e-06	K	NSSYFVEWIPNNVK	S
NGSrhino-CSM1_rep1	9	AT2G29550.1	AT2G29550	AT2G29550.1 | TBB7, TUB7 | tubulin beta-7 chain | 201606	3800	50714	97	15	42.5	449	4.74	11815	1	1	1	887.445	1772.88	2	1772.88	-0.001	283	297	0	50.23	36	0.00044	R	NLTVPELTQQMWDAK	N
NGSrhino-CSM1_rep1	9	AT2G29550.1	AT2G29550	AT2G29550.1 | TBB7, TUB7 | tubulin beta-7 chain | 201606	3800	50714	97	15	42.5	449	4.74	12882	1	1	1	950.467	1898.92	2	1898.93	-0.0073	20	35	0	41.73	36	0.0029	K	FWEVVNLEHGIDQTGR	Y
NGSrhino-CSM1_rep1	9	AT2G29550.1	AT2G29550	AT2G29550.1 | TBB7, TUB7 | tubulin beta-7 chain | 201606	3800	50714	97	15	42.5	449	4.74	12883	1	1	1	950.47	1898.93	2	1898.93	-0.0015	20	35	0	73.17	36	2.1e-06	K	FWEVVNLEHGIDQTGR	Y
NGSrhino-CSM1_rep1	9	AT2G29550.1	AT2G29550	AT2G29550.1 | TBB7, TUB7 | tubulin beta-7 chain | 201606	3800	50714	97	15	42.5	449	4.74	12884	1	1	1	633.983	1898.93	3	1898.93	0.0005	20	35	0	42.6	36	0.0025	K	FWEVVNLEHGIDQTGR	Y
NGSrhino-CSM1_rep1	9	AT2G29550.1	AT2G29550	AT2G29550.1 | TBB7, TUB7 | tubulin beta-7 chain | 201606	3800	50714	97	15	42.5	449	4.74	13025	1	0	0	960.452	1918.89	2	1918.89	-0.0024	363	379	0	101.38	34	2.1e-09	K	MASTFIGNSTSIQEMFR	R
NGSrhino-CSM1_rep1	9	AT2G29550.1	AT2G29550	AT2G29550.1 | TBB7, TUB7 | tubulin beta-7 chain | 201606	3800	50714	97	15	42.5	449	4.74	13026	1	0	0	960.453	1918.89	2	1918.89	0.0001	363	379	0	140.27	34	2.9e-13	K	MASTFIGNSTSIQEMFR	R
NGSrhino-CSM1_rep1	9	AT2G29550.1	AT2G29550	AT2G29550.1 | TBB7, TUB7 | tubulin beta-7 chain | 201606	3800	50714	97	15	42.5	449	4.74	13163	1	0	0	968.449	1934.88	2	1934.89	-0.0029	363	379	0	119.44	33	2.6e-11	K	MASTFIGNSTSIQEMFR	R		Oxidation (M)	0.20000000000000000.0
NGSrhino-CSM1_rep1	9	AT2G29550.1	AT2G29550	AT2G29550.1 | TBB7, TUB7 | tubulin beta-7 chain | 201606	3800	50714	97	15	42.5	449	4.74	13164	1	0	0	968.45	1934.89	2	1934.89	-0.0014	363	379	0	57.09	33	4.6e-05	K	MASTFIGNSTSIQEMFR	R		Oxidation (M)	0.00000000000000200.0
NGSrhino-CSM1_rep1	9	AT2G29550.1	AT2G29550	AT2G29550.1 | TBB7, TUB7 | tubulin beta-7 chain | 201606	3800	50714	97	15	42.5	449	4.74	13165	1	0	0	968.45	1934.89	2	1934.89	-0.0011	363	379	0	112.36	33	1.4e-10	K	MASTFIGNSTSIQEMFR	R		Oxidation (M)	0.20000000000000000.0
NGSrhino-CSM1_rep1	9	AT2G29550.1	AT2G29550	AT2G29550.1 | TBB7, TUB7 | tubulin beta-7 chain | 201606	3800	50714	97	15	42.5	449	4.74	13166	1	0	0	968.45	1934.89	2	1934.89	-0.0003	363	379	0	70.71	33	2.1e-06	K	MASTFIGNSTSIQEMFR	R		Oxidation (M)	0.00000000000000200.0
NGSrhino-CSM1_rep1	9	AT2G29550.1	AT2G29550	AT2G29550.1 | TBB7, TUB7 | tubulin beta-7 chain | 201606	3800	50714	97	15	42.5	449	4.74	13168	1	0	0	968.451	1934.89	2	1934.89	0.0006	363	379	0	49.07	34	0.00032	K	MASTFIGNSTSIQEMFR	R		Oxidation (M)	0.00000000000000200.0
NGSrhino-CSM1_rep1	9	AT2G29550.1	AT2G29550	AT2G29550.1 | TBB7, TUB7 | tubulin beta-7 chain | 201606	3800	50714	97	15	42.5	449	4.74	13169	2	0	0	968.96	1935.91	2	1934.89	1.0191	363	379	0	38.47	35	0.005	K	MASTFIGNSTSIQEMFR	R		Oxidation (M)	0.00000000000000200.0
NGSrhino-CSM1_rep1	9	AT2G29550.1	AT2G29550	AT2G29550.1 | TBB7, TUB7 | tubulin beta-7 chain | 201606	3800	50714	97	15	42.5	449	4.74	13362	1	0	0	987.001	1971.99	2	1971.99	-0.0018	104	121	0	106.73	36	1e-09	K	GHYTEGAELIDSVLDVVR	K
NGSrhino-CSM1_rep1	9	AT2G29550.1	AT2G29550	AT2G29550.1 | TBB7, TUB7 | tubulin beta-7 chain | 201606	3800	50714	97	15	42.5	449	4.74	13363	1	0	0	987.002	1971.99	2	1971.99	-0.0012	104	121	0	139.07	36	5.7e-13	K	GHYTEGAELIDSVLDVVR	K
NGSrhino-CSM1_rep1	9	AT2G29550.1	AT2G29550	AT2G29550.1 | TBB7, TUB7 | tubulin beta-7 chain | 201606	3800	50714	97	15	42.5	449	4.74	13364	1	0	0	987.002	1971.99	2	1971.99	-0.0007	104	121	0	150.85	36	3.8e-14	K	GHYTEGAELIDSVLDVVR	K
NGSrhino-CSM1_rep1	9	AT2G29550.1	AT2G29550	AT2G29550.1 | TBB7, TUB7 | tubulin beta-7 chain | 201606	3800	50714	97	15	42.5	449	4.74	13365	1	0	0	658.337	1971.99	3	1971.99	0	104	121	0	111.9	36	3e-10	K	GHYTEGAELIDSVLDVVR	K
NGSrhino-CSM1_rep1	9	AT2G29550.1	AT2G29550	AT2G29550.1 | TBB7, TUB7 | tubulin beta-7 chain | 201606	3800	50714	97	15	42.5	449	4.74	13366	1	0	0	658.337	1971.99	3	1971.99	0.0001	104	121	0	110.43	36	4.2e-10	K	GHYTEGAELIDSVLDVVR	K
NGSrhino-CSM1_rep1	9	AT2G29550.1	AT2G29550	AT2G29550.1 | TBB7, TUB7 | tubulin beta-7 chain | 201606	3800	50714	97	15	42.5	449	4.74	13367	1	0	0	658.337	1971.99	3	1971.99	0.0004	104	121	0	62.87	36	2.3e-05	K	GHYTEGAELIDSVLDVVR	K
NGSrhino-CSM1_rep1	9	AT2G29550.1	AT2G29550	AT2G29550.1 | TBB7, TUB7 | tubulin beta-7 chain | 201606	3800	50714	97	15	42.5	449	4.74	13368	1	0	0	658.337	1971.99	3	1971.99	0.0006	104	121	0	104.55	36	1.6e-09	K	GHYTEGAELIDSVLDVVR	K
NGSrhino-CSM1_rep1	9	AT2G29550.1	AT2G29550	AT2G29550.1 | TBB7, TUB7 | tubulin beta-7 chain | 201606	3800	50714	97	15	42.5	449	4.74	13369	1	0	0	658.338	1971.99	3	1971.99	0.0009	104	121	0	112.31	36	2.7e-10	K	GHYTEGAELIDSVLDVVR	K
NGSrhino-CSM1_rep1	9	AT2G29550.1	AT2G29550	AT2G29550.1 | TBB7, TUB7 | tubulin beta-7 chain | 201606	3800	50714	97	15	42.5	449	4.74	13370	1	0	0	987.004	1971.99	2	1971.99	0.0035	104	121	0	65.53	36	1.3e-05	K	GHYTEGAELIDSVLDVVR	K
NGSrhino-CSM1_rep1	9	AT2G29550.1	AT2G29550	AT2G29550.1 | TBB7, TUB7 | tubulin beta-7 chain | 201606	3800	50714	97	15	42.5	449	4.74	16622	1	1	0	938.784	2813.33	3	2813.33	0.0006	78	103	1	87.16	35	6.6e-08	R	SGPYGQIFRPDNFVFGQSGAGNNWAK	G
NGSrhino-CSM1_rep1	10	AT5G02490.1	AT5G02490	AT5G02490.1 | AtHsp70-2, Hsp70-2 | Heat shock protein 70 (Hsp 70) family protein | 201606	3574	71342	83	17	37.5	653	5.03	3627	1	1	1	556.254	1110.49	2	1110.49	-0.0006	81	90	0	40.65	32	0.0016	R	FSDASVQSDR	Q
NGSrhino-CSM1_rep1	10	AT5G02490.1	AT5G02490	AT5G02490.1 | AtHsp70-2, Hsp70-2 | Heat shock protein 70 (Hsp 70) family protein | 201606	3574	71342	83	17	37.5	653	5.03	3628	1	1	1	556.255	1110.49	2	1110.49	0.0007	81	90	0	71.04	33	1.6e-06	R	FSDASVQSDR	Q
NGSrhino-CSM1_rep1	10	AT5G02490.1	AT5G02490	AT5G02490.1 | AtHsp70-2, Hsp70-2 | Heat shock protein 70 (Hsp 70) family protein | 201606	3574	71342	83	17	37.5	653	5.03	4957	1	1	1	599.352	1196.69	2	1196.69	0.0014	164	175	0	57.77	33	4.1e-05	K	DAGVIAGLNVLR	I
NGSrhino-CSM1_rep1	10	AT5G02490.1	AT5G02490	AT5G02490.1 | AtHsp70-2, Hsp70-2 | Heat shock protein 70 (Hsp 70) family protein | 201606	3574	71342	83	17	37.5	653	5.03	5387	1	0	0	614.817	1227.62	2	1227.62	-0.0013	29	39	0	70.03	34	3.1e-06	R	VEIIANDQGNR	T
NGSrhino-CSM1_rep1	10	AT5G02490.1	AT5G02490	AT5G02490.1 | AtHsp70-2, Hsp70-2 | Heat shock protein 70 (Hsp 70) family protein | 201606	3574	71342	83	17	37.5	653	5.03	5388	1	0	0	614.817	1227.62	2	1227.62	-0.0008	29	39	0	58.07	35	5.1e-05	R	VEIIANDQGNR	T
NGSrhino-CSM1_rep1	10	AT5G02490.1	AT5G02490	AT5G02490.1 | AtHsp70-2, Hsp70-2 | Heat shock protein 70 (Hsp 70) family protein | 201606	3574	71342	83	17	37.5	653	5.03	5389	1	0	0	614.818	1227.62	2	1227.62	-0.0002	29	39	0	76.6	35	7e-07	R	VEIIANDQGNR	T
NGSrhino-CSM1_rep1	10	AT5G02490.1	AT5G02490	AT5G02490.1 | AtHsp70-2, Hsp70-2 | Heat shock protein 70 (Hsp 70) family protein | 201606	3574	71342	83	17	37.5	653	5.03	5390	1	0	0	614.818	1227.62	2	1227.62	-0.0001	29	39	0	60.84	35	2.8e-05	R	VEIIANDQGNR	T
NGSrhino-CSM1_rep1	10	AT5G02490.1	AT5G02490	AT5G02490.1 | AtHsp70-2, Hsp70-2 | Heat shock protein 70 (Hsp 70) family protein | 201606	3574	71342	83	17	37.5	653	5.03	5391	1	0	0	614.818	1227.62	2	1227.62	0	29	39	0	76.63	35	7.4e-07	R	VEIIANDQGNR	T
NGSrhino-CSM1_rep1	10	AT5G02490.1	AT5G02490	AT5G02490.1 | AtHsp70-2, Hsp70-2 | Heat shock protein 70 (Hsp 70) family protein | 201606	3574	71342	83	17	37.5	653	5.03	6139	1	0	0	639.818	1277.62	2	1277.62	-0.0011	243	252	0	71.15	36	3.8e-06	R	MVNHFVQEFK	R
NGSrhino-CSM1_rep1	10	AT5G02490.1	AT5G02490	AT5G02490.1 | AtHsp70-2, Hsp70-2 | Heat shock protein 70 (Hsp 70) family protein | 201606	3574	71342	83	17	37.5	653	5.03	6140	1	0	0	639.819	1277.62	2	1277.62	-0.0001	243	252	0	73.69	36	2.1e-06	R	MVNHFVQEFK	R
NGSrhino-CSM1_rep1	10	AT5G02490.1	AT5G02490	AT5G02490.1 | AtHsp70-2, Hsp70-2 | Heat shock protein 70 (Hsp 70) family protein | 201606	3574	71342	83	17	37.5	653	5.03	6141	1	0	0	639.819	1277.62	2	1277.62	0.0001	243	252	0	56.04	36	0.00012	R	MVNHFVQEFK	R
NGSrhino-CSM1_rep1	10	AT5G02490.1	AT5G02490	AT5G02490.1 | AtHsp70-2, Hsp70-2 | Heat shock protein 70 (Hsp 70) family protein | 201606	3574	71342	83	17	37.5	653	5.03	6142	1	0	0	639.819	1277.62	2	1277.62	0.0004	243	252	0	59.37	36	5.6e-05	R	MVNHFVQEFK	R
NGSrhino-CSM1_rep1	10	AT5G02490.1	AT5G02490	AT5G02490.1 | AtHsp70-2, Hsp70-2 | Heat shock protein 70 (Hsp 70) family protein | 201606	3574	71342	83	17	37.5	653	5.03	6143	1	0	0	426.882	1277.62	3	1277.62	0.0004	243	252	0	44.25	36	0.0018	R	MVNHFVQEFK	R
NGSrhino-CSM1_rep1	10	AT5G02490.1	AT5G02490	AT5G02490.1 | AtHsp70-2, Hsp70-2 | Heat shock protein 70 (Hsp 70) family protein | 201606	3574	71342	83	17	37.5	653	5.03	6148	1	1	1	639.851	1277.69	2	1277.69	0.0016	133	144	0	52.46	36	0.00025	R	EIAEAFLGTTVK	N
NGSrhino-CSM1_rep1	10	AT5G02490.1	AT5G02490	AT5G02490.1 | AtHsp70-2, Hsp70-2 | Heat shock protein 70 (Hsp 70) family protein | 201606	3574	71342	83	17	37.5	653	5.03	6347	1	0	0	647.816	1293.62	2	1293.62	-0.0007	243	252	0	44.46	36	0.0016	R	MVNHFVQEFK	R		Oxidation (M)	0.2000000000.0
NGSrhino-CSM1_rep1	10	AT5G02490.1	AT5G02490	AT5G02490.1 | AtHsp70-2, Hsp70-2 | Heat shock protein 70 (Hsp 70) family protein | 201606	3574	71342	83	17	37.5	653	5.03	6348	1	0	0	647.816	1293.62	2	1293.62	-0.0005	243	252	0	50.78	36	0.00037	R	MVNHFVQEFK	R		Oxidation (M)	0.2000000000.0
NGSrhino-CSM1_rep1	10	AT5G02490.1	AT5G02490	AT5G02490.1 | AtHsp70-2, Hsp70-2 | Heat shock protein 70 (Hsp 70) family protein | 201606	3574	71342	83	17	37.5	653	5.03	6349	1	0	0	647.816	1293.62	2	1293.62	-0.0004	243	252	0	51.96	36	0.00028	R	MVNHFVQEFK	R		Oxidation (M)	0.2000000000.0
NGSrhino-CSM1_rep1	10	AT5G02490.1	AT5G02490	AT5G02490.1 | AtHsp70-2, Hsp70-2 | Heat shock protein 70 (Hsp 70) family protein | 201606	3574	71342	83	17	37.5	653	5.03	6350	1	0	0	647.816	1293.62	2	1293.62	-0.0001	243	252	0	55.12	36	0.00013	R	MVNHFVQEFK	R		Oxidation (M)	0.2000000000.0
NGSrhino-CSM1_rep1	10	AT5G02490.1	AT5G02490	AT5G02490.1 | AtHsp70-2, Hsp70-2 | Heat shock protein 70 (Hsp 70) family protein | 201606	3574	71342	83	17	37.5	653	5.03	6351	1	0	0	647.816	1293.62	2	1293.62	-0.0001	243	252	0	46.05	36	0.0011	R	MVNHFVQEFK	R		Oxidation (M)	0.2000000000.0
NGSrhino-CSM1_rep1	10	AT5G02490.1	AT5G02490	AT5G02490.1 | AtHsp70-2, Hsp70-2 | Heat shock protein 70 (Hsp 70) family protein | 201606	3574	71342	83	17	37.5	653	5.03	6352	1	0	0	647.816	1293.62	2	1293.62	0.0005	243	252	0	53.07	36	0.00022	R	MVNHFVQEFK	R		Oxidation (M)	0.2000000000.0
NGSrhino-CSM1_rep1	10	AT5G02490.1	AT5G02490	AT5G02490.1 | AtHsp70-2, Hsp70-2 | Heat shock protein 70 (Hsp 70) family protein | 201606	3574	71342	83	17	37.5	653	5.03	6353	1	0	0	647.816	1293.62	2	1293.62	0.0007	243	252	0	50.73	36	0.00038	R	MVNHFVQEFK	R		Oxidation (M)	0.2000000000.0
NGSrhino-CSM1_rep1	10	AT5G02490.1	AT5G02490	AT5G02490.1 | AtHsp70-2, Hsp70-2 | Heat shock protein 70 (Hsp 70) family protein | 201606	3574	71342	83	17	37.5	653	5.03	7253	1	0	0	679.811	1357.61	2	1357.61	-0.0008	546	556	0	64.1	32	6.8e-06	K	NALENYAYNMR	N
NGSrhino-CSM1_rep1	10	AT5G02490.1	AT5G02490	AT5G02490.1 | AtHsp70-2, Hsp70-2 | Heat shock protein 70 (Hsp 70) family protein | 201606	3574	71342	83	17	37.5	653	5.03	7254	1	0	0	679.811	1357.61	2	1357.61	-0.0003	546	556	0	66.82	32	3.6e-06	K	NALENYAYNMR	N
NGSrhino-CSM1_rep1	10	AT5G02490.1	AT5G02490	AT5G02490.1 | AtHsp70-2, Hsp70-2 | Heat shock protein 70 (Hsp 70) family protein | 201606	3574	71342	83	17	37.5	653	5.03	7255	1	0	0	679.812	1357.61	2	1357.61	0.0002	546	556	0	63.41	32	7.8e-06	K	NALENYAYNMR	N
NGSrhino-CSM1_rep1	10	AT5G02490.1	AT5G02490	AT5G02490.1 | AtHsp70-2, Hsp70-2 | Heat shock protein 70 (Hsp 70) family protein | 201606	3574	71342	83	17	37.5	653	5.03	7483	1	0	0	687.808	1373.6	2	1373.6	-0.0026	546	556	0	44.95	31	0.0005	K	NALENYAYNMR	N		Oxidation (M)	0.00000000020.0
NGSrhino-CSM1_rep1	10	AT5G02490.1	AT5G02490	AT5G02490.1 | AtHsp70-2, Hsp70-2 | Heat shock protein 70 (Hsp 70) family protein | 201606	3574	71342	83	17	37.5	653	5.03	7484	1	0	0	687.808	1373.6	2	1373.6	-0.0023	546	556	0	44.2	31	0.00059	K	NALENYAYNMR	N		Oxidation (M)	0.00000000020.0
NGSrhino-CSM1_rep1	10	AT5G02490.1	AT5G02490	AT5G02490.1 | AtHsp70-2, Hsp70-2 | Heat shock protein 70 (Hsp 70) family protein | 201606	3574	71342	83	17	37.5	653	5.03	7485	1	0	0	687.808	1373.6	2	1373.6	-0.0017	546	556	0	61.16	32	1.3e-05	K	NALENYAYNMR	N		Oxidation (M)	0.00000000020.0
NGSrhino-CSM1_rep1	10	AT5G02490.1	AT5G02490	AT5G02490.1 | AtHsp70-2, Hsp70-2 | Heat shock protein 70 (Hsp 70) family protein | 201606	3574	71342	83	17	37.5	653	5.03	7486	1	0	0	687.808	1373.6	2	1373.6	-0.0016	546	556	0	43.51	32	0.00075	K	NALENYAYNMR	N		Oxidation (M)	0.00000000020.0
NGSrhino-CSM1_rep1	10	AT5G02490.1	AT5G02490	AT5G02490.1 | AtHsp70-2, Hsp70-2 | Heat shock protein 70 (Hsp 70) family protein | 201606	3574	71342	83	17	37.5	653	5.03	7487	1	0	0	687.808	1373.6	2	1373.6	-0.0012	546	556	0	37.64	32	0.0028	K	NALENYAYNMR	N		Oxidation (M)	0.00000000020.0
NGSrhino-CSM1_rep1	10	AT5G02490.1	AT5G02490	AT5G02490.1 | AtHsp70-2, Hsp70-2 | Heat shock protein 70 (Hsp 70) family protein | 201606	3574	71342	83	17	37.5	653	5.03	7489	1	0	0	687.809	1373.6	2	1373.6	-0.0003	546	556	0	36.42	32	0.0036	K	NALENYAYNMR	N		Oxidation (M)	0.00000000020.0
NGSrhino-CSM1_rep1	10	AT5G02490.1	AT5G02490	AT5G02490.1 | AtHsp70-2, Hsp70-2 | Heat shock protein 70 (Hsp 70) family protein | 201606	3574	71342	83	17	37.5	653	5.03	7490	1	0	0	687.809	1373.6	2	1373.6	-0.0003	546	556	0	42.51	32	0.00089	K	NALENYAYNMR	N		Oxidation (M)	0.00000000020.0
NGSrhino-CSM1_rep1	10	AT5G02490.1	AT5G02490	AT5G02490.1 | AtHsp70-2, Hsp70-2 | Heat shock protein 70 (Hsp 70) family protein | 201606	3574	71342	83	17	37.5	653	5.03	7491	1	0	0	687.809	1373.6	2	1373.6	-0.0002	546	556	0	45.64	32	0.00044	K	NALENYAYNMR	N		Oxidation (M)	0.00000000020.0
NGSrhino-CSM1_rep1	10	AT5G02490.1	AT5G02490	AT5G02490.1 | AtHsp70-2, Hsp70-2 | Heat shock protein 70 (Hsp 70) family protein | 201606	3574	71342	83	17	37.5	653	5.03	7492	1	0	0	687.809	1373.6	2	1373.6	-0.0001	546	556	0	41.16	32	0.0012	K	NALENYAYNMR	N		Oxidation (M)	0.00000000020.0
NGSrhino-CSM1_rep1	10	AT5G02490.1	AT5G02490	AT5G02490.1 | AtHsp70-2, Hsp70-2 | Heat shock protein 70 (Hsp 70) family protein | 201606	3574	71342	83	17	37.5	653	5.03	7493	1	0	0	687.809	1373.6	2	1373.6	0.0002	546	556	0	38.27	32	0.0024	K	NALENYAYNMR	N		Oxidation (M)	0.00000000020.0
NGSrhino-CSM1_rep1	10	AT5G02490.1	AT5G02490	AT5G02490.1 | AtHsp70-2, Hsp70-2 | Heat shock protein 70 (Hsp 70) family protein | 201606	3574	71342	83	17	37.5	653	5.03	7494	1	0	0	687.809	1373.6	2	1373.6	0.0004	546	556	0	45.27	32	0.00047	K	NALENYAYNMR	N		Oxidation (M)	0.00000000020.0
NGSrhino-CSM1_rep1	10	AT5G02490.1	AT5G02490	AT5G02490.1 | AtHsp70-2, Hsp70-2 | Heat shock protein 70 (Hsp 70) family protein | 201606	3574	71342	83	17	37.5	653	5.03	7495	1	0	0	687.809	1373.6	2	1373.6	0.001	546	556	0	45.07	32	0.00051	K	NALENYAYNMR	N		Oxidation (M)	0.00000000020.0
NGSrhino-CSM1_rep1	10	AT5G02490.1	AT5G02490	AT5G02490.1 | AtHsp70-2, Hsp70-2 | Heat shock protein 70 (Hsp 70) family protein | 201606	3574	71342	83	17	37.5	653	5.03	8284	1	0	0	719.375	1436.74	2	1435.75	0.9898	352	363	0	45.49	37	0.0018	K	VQQLLQDFFNGK	E
NGSrhino-CSM1_rep1	10	AT5G02490.1	AT5G02490	AT5G02490.1 | AtHsp70-2, Hsp70-2 | Heat shock protein 70 (Hsp 70) family protein | 201606	3574	71342	83	17	37.5	653	5.03	8677	1	0	0	737.345	1472.68	2	1472.68	-0.0031	40	52	0	61.54	33	1.6e-05	R	TTPSYVAFTDSER	L
NGSrhino-CSM1_rep1	10	AT5G02490.1	AT5G02490	AT5G02490.1 | AtHsp70-2, Hsp70-2 | Heat shock protein 70 (Hsp 70) family protein | 201606	3574	71342	83	17	37.5	653	5.03	8678	1	0	0	737.345	1472.68	2	1472.68	-0.003	40	52	0	70.07	33	2.3e-06	R	TTPSYVAFTDSER	L
NGSrhino-CSM1_rep1	10	AT5G02490.1	AT5G02490	AT5G02490.1 | AtHsp70-2, Hsp70-2 | Heat shock protein 70 (Hsp 70) family protein | 201606	3574	71342	83	17	37.5	653	5.03	8679	1	0	0	737.346	1472.68	2	1472.68	-0.002	40	52	0	51.8	33	0.00015	R	TTPSYVAFTDSER	L
NGSrhino-CSM1_rep1	10	AT5G02490.1	AT5G02490	AT5G02490.1 | AtHsp70-2, Hsp70-2 | Heat shock protein 70 (Hsp 70) family protein | 201606	3574	71342	83	17	37.5	653	5.03	8680	1	0	0	737.346	1472.68	2	1472.68	-0.0005	40	52	0	78.17	33	3.5e-07	R	TTPSYVAFTDSER	L
NGSrhino-CSM1_rep1	10	AT5G02490.1	AT5G02490	AT5G02490.1 | AtHsp70-2, Hsp70-2 | Heat shock protein 70 (Hsp 70) family protein | 201606	3574	71342	83	17	37.5	653	5.03	8681	1	0	0	737.347	1472.68	2	1472.68	0.0006	40	52	0	64.32	33	9.2e-06	R	TTPSYVAFTDSER	L
NGSrhino-CSM1_rep1	10	AT5G02490.1	AT5G02490	AT5G02490.1 | AtHsp70-2, Hsp70-2 | Heat shock protein 70 (Hsp 70) family protein | 201606	3574	71342	83	17	37.5	653	5.03	9685	1	1	1	783.416	1564.82	2	1564.82	-0.0001	117	130	0	102.3	37	3.2e-09	K	QFAAEEISSMVLIK	M
NGSrhino-CSM1_rep1	10	AT5G02490.1	AT5G02490	AT5G02490.1 | AtHsp70-2, Hsp70-2 | Heat shock protein 70 (Hsp 70) family protein | 201606	3574	71342	83	17	37.5	653	5.03	10630	1	0	0	824.409	1646.8	2	1646.81	-0.0042	60	74	0	90.8	36	3.7e-08	K	NQVAMNPVNTVFDAK	R
NGSrhino-CSM1_rep1	10	AT5G02490.1	AT5G02490	AT5G02490.1 | AtHsp70-2, Hsp70-2 | Heat shock protein 70 (Hsp 70) family protein | 201606	3574	71342	83	17	37.5	653	5.03	10631	1	0	0	824.411	1646.81	2	1646.81	-0.0011	60	74	0	91.95	36	2.9e-08	K	NQVAMNPVNTVFDAK	R
NGSrhino-CSM1_rep1	10	AT5G02490.1	AT5G02490	AT5G02490.1 | AtHsp70-2, Hsp70-2 | Heat shock protein 70 (Hsp 70) family protein | 201606	3574	71342	83	17	37.5	653	5.03	10780	1	0	0	553.97	1658.89	3	1658.89	-0.0002	176	191	0	74.53	36	1.7e-06	R	IINEPTAAAIAYGLDK	K
NGSrhino-CSM1_rep1	10	AT5G02490.1	AT5G02490	AT5G02490.1 | AtHsp70-2, Hsp70-2 | Heat shock protein 70 (Hsp 70) family protein | 201606	3574	71342	83	17	37.5	653	5.03	10781	1	0	0	830.451	1658.89	2	1658.89	0.0003	176	191	0	94.47	36	1.7e-08	R	IINEPTAAAIAYGLDK	K
NGSrhino-CSM1_rep1	10	AT5G02490.1	AT5G02490	AT5G02490.1 | AtHsp70-2, Hsp70-2 | Heat shock protein 70 (Hsp 70) family protein | 201606	3574	71342	83	17	37.5	653	5.03	10828	1	0	0	832.405	1662.8	2	1662.8	-0.0076	60	74	0	89.28	36	5.1e-08	K	NQVAMNPVNTVFDAK	R		Oxidation (M)	0.000020000000000.0
NGSrhino-CSM1_rep1	10	AT5G02490.1	AT5G02490	AT5G02490.1 | AtHsp70-2, Hsp70-2 | Heat shock protein 70 (Hsp 70) family protein | 201606	3574	71342	83	17	37.5	653	5.03	10831	1	0	0	832.408	1662.8	2	1662.8	-0.0026	60	74	0	59.32	36	5.3e-05	K	NQVAMNPVNTVFDAK	R		Oxidation (M)	0.000020000000000.0
NGSrhino-CSM1_rep1	10	AT5G02490.1	AT5G02490	AT5G02490.1 | AtHsp70-2, Hsp70-2 | Heat shock protein 70 (Hsp 70) family protein | 201606	3574	71342	83	17	37.5	653	5.03	10832	1	0	0	832.408	1662.8	2	1662.8	-0.002	60	74	0	120.48	36	4e-11	K	NQVAMNPVNTVFDAK	R		Oxidation (M)	0.000020000000000.0
NGSrhino-CSM1_rep1	10	AT5G02490.1	AT5G02490	AT5G02490.1 | AtHsp70-2, Hsp70-2 | Heat shock protein 70 (Hsp 70) family protein | 201606	3574	71342	83	17	37.5	653	5.03	10833	1	0	0	832.408	1662.8	2	1662.8	-0.0016	60	74	0	112.68	36	2.4e-10	K	NQVAMNPVNTVFDAK	R		Oxidation (M)	0.000020000000000.0
NGSrhino-CSM1_rep1	10	AT5G02490.1	AT5G02490	AT5G02490.1 | AtHsp70-2, Hsp70-2 | Heat shock protein 70 (Hsp 70) family protein | 201606	3574	71342	83	17	37.5	653	5.03	10834	1	0	0	832.408	1662.8	2	1662.8	-0.0014	60	74	0	101.85	36	2.9e-09	K	NQVAMNPVNTVFDAK	R		Oxidation (M)	0.000020000000000.0
NGSrhino-CSM1_rep1	10	AT5G02490.1	AT5G02490	AT5G02490.1 | AtHsp70-2, Hsp70-2 | Heat shock protein 70 (Hsp 70) family protein | 201606	3574	71342	83	17	37.5	653	5.03	10835	1	0	0	832.408	1662.8	2	1662.8	-0.0013	60	74	0	81.17	36	3.5e-07	K	NQVAMNPVNTVFDAK	R		Oxidation (M)	0.000020000000000.0
NGSrhino-CSM1_rep1	10	AT5G02490.1	AT5G02490	AT5G02490.1 | AtHsp70-2, Hsp70-2 | Heat shock protein 70 (Hsp 70) family protein | 201606	3574	71342	83	17	37.5	653	5.03	10836	1	0	0	832.409	1662.8	2	1662.8	-0.0012	60	74	0	91.91	36	3e-08	K	NQVAMNPVNTVFDAK	R		Oxidation (M)	0.000020000000000.0
NGSrhino-CSM1_rep1	10	AT5G02490.1	AT5G02490	AT5G02490.1 | AtHsp70-2, Hsp70-2 | Heat shock protein 70 (Hsp 70) family protein | 201606	3574	71342	83	17	37.5	653	5.03	10837	1	0	0	832.409	1662.8	2	1662.8	-0.0011	60	74	0	65.26	36	1.3e-05	K	NQVAMNPVNTVFDAK	R		Oxidation (M)	0.000020000000000.0
NGSrhino-CSM1_rep1	10	AT5G02490.1	AT5G02490	AT5G02490.1 | AtHsp70-2, Hsp70-2 | Heat shock protein 70 (Hsp 70) family protein | 201606	3574	71342	83	17	37.5	653	5.03	10838	1	0	0	832.409	1662.8	2	1662.8	-0.0004	60	74	0	99.58	36	4.8e-09	K	NQVAMNPVNTVFDAK	R		Oxidation (M)	0.000020000000000.0
NGSrhino-CSM1_rep1	10	AT5G02490.1	AT5G02490	AT5G02490.1 | AtHsp70-2, Hsp70-2 | Heat shock protein 70 (Hsp 70) family protein | 201606	3574	71342	83	17	37.5	653	5.03	10839	1	0	0	832.411	1662.81	2	1662.8	0.0034	60	74	0	37.59	36	0.0079	K	NQVAMNPVNTVFDAK	R		Oxidation (M)	0.000020000000000.0
NGSrhino-CSM1_rep1	10	AT5G02490.1	AT5G02490	AT5G02490.1 | AtHsp70-2, Hsp70-2 | Heat shock protein 70 (Hsp 70) family protein | 201606	3574	71342	83	17	37.5	653	5.03	10976	1	0	0	838.366	1674.72	2	1674.72	-0.0054	227	242	0	63.26	30	5.3e-06	K	ATAGDTHLGGEDFDNR	M
NGSrhino-CSM1_rep1	10	AT5G02490.1	AT5G02490	AT5G02490.1 | AtHsp70-2, Hsp70-2 | Heat shock protein 70 (Hsp 70) family protein | 201606	3574	71342	83	17	37.5	653	5.03	10977	1	0	0	838.368	1674.72	2	1674.72	-0.0026	227	242	0	77.36	30	2.1e-07	K	ATAGDTHLGGEDFDNR	M
NGSrhino-CSM1_rep1	10	AT5G02490.1	AT5G02490	AT5G02490.1 | AtHsp70-2, Hsp70-2 | Heat shock protein 70 (Hsp 70) family protein | 201606	3574	71342	83	17	37.5	653	5.03	10978	1	0	0	838.368	1674.72	2	1674.72	-0.0021	227	242	0	79.65	30	1.2e-07	K	ATAGDTHLGGEDFDNR	M
NGSrhino-CSM1_rep1	10	AT5G02490.1	AT5G02490	AT5G02490.1 | AtHsp70-2, Hsp70-2 | Heat shock protein 70 (Hsp 70) family protein | 201606	3574	71342	83	17	37.5	653	5.03	10979	1	0	0	838.368	1674.72	2	1674.72	-0.0021	227	242	0	79.72	30	1.2e-07	K	ATAGDTHLGGEDFDNR	M
NGSrhino-CSM1_rep1	10	AT5G02490.1	AT5G02490	AT5G02490.1 | AtHsp70-2, Hsp70-2 | Heat shock protein 70 (Hsp 70) family protein | 201606	3574	71342	83	17	37.5	653	5.03	10980	1	0	0	838.368	1674.72	2	1674.72	-0.002	227	242	0	78.85	30	1.5e-07	K	ATAGDTHLGGEDFDNR	M
NGSrhino-CSM1_rep1	10	AT5G02490.1	AT5G02490	AT5G02490.1 | AtHsp70-2, Hsp70-2 | Heat shock protein 70 (Hsp 70) family protein | 201606	3574	71342	83	17	37.5	653	5.03	10981	1	0	0	838.368	1674.72	2	1674.72	-0.002	227	242	0	77.58	30	2e-07	K	ATAGDTHLGGEDFDNR	M
NGSrhino-CSM1_rep1	10	AT5G02490.1	AT5G02490	AT5G02490.1 | AtHsp70-2, Hsp70-2 | Heat shock protein 70 (Hsp 70) family protein | 201606	3574	71342	83	17	37.5	653	5.03	10982	1	0	0	838.368	1674.72	2	1674.72	-0.0013	227	242	0	90.57	30	1e-08	K	ATAGDTHLGGEDFDNR	M
NGSrhino-CSM1_rep1	10	AT5G02490.1	AT5G02490	AT5G02490.1 | AtHsp70-2, Hsp70-2 | Heat shock protein 70 (Hsp 70) family protein | 201606	3574	71342	83	17	37.5	653	5.03	10984	1	0	0	559.249	1674.72	3	1674.72	0.0005	227	242	0	68.69	30	1.6e-06	K	ATAGDTHLGGEDFDNR	M
NGSrhino-CSM1_rep1	10	AT5G02490.1	AT5G02490	AT5G02490.1 | AtHsp70-2, Hsp70-2 | Heat shock protein 70 (Hsp 70) family protein | 201606	3574	71342	83	17	37.5	653	5.03	10985	1	0	0	559.249	1674.72	3	1674.72	0.0009	227	242	0	52.67	30	6.3e-05	K	ATAGDTHLGGEDFDNR	M
NGSrhino-CSM1_rep1	10	AT5G02490.1	AT5G02490	AT5G02490.1 | AtHsp70-2, Hsp70-2 | Heat shock protein 70 (Hsp 70) family protein | 201606	3574	71342	83	17	37.5	653	5.03	10986	1	0	0	838.37	1674.73	2	1674.72	0.0027	227	242	0	31.65	30	0.0084	K	ATAGDTHLGGEDFDNR	M
NGSrhino-CSM1_rep1	10	AT5G02490.1	AT5G02490	AT5G02490.1 | AtHsp70-2, Hsp70-2 | Heat shock protein 70 (Hsp 70) family protein | 201606	3574	71342	83	17	37.5	653	5.03	11044	1	0	0	840.917	1679.82	2	1679.83	-0.0066	145	159	0	57.41	36	8.1e-05	K	NAVVTVPAYFNDSQR	Q
NGSrhino-CSM1_rep1	10	AT5G02490.1	AT5G02490	AT5G02490.1 | AtHsp70-2, Hsp70-2 | Heat shock protein 70 (Hsp 70) family protein | 201606	3574	71342	83	17	37.5	653	5.03	11045	1	0	0	840.92	1679.83	2	1679.83	-0.0015	145	159	0	65.23	36	1.4e-05	K	NAVVTVPAYFNDSQR	Q
NGSrhino-CSM1_rep1	10	AT5G02490.1	AT5G02490	AT5G02490.1 | AtHsp70-2, Hsp70-2 | Heat shock protein 70 (Hsp 70) family protein | 201606	3574	71342	83	17	37.5	653	5.03	11046	1	0	0	840.92	1679.83	2	1679.83	-0.0002	145	159	0	55.16	36	0.00014	K	NAVVTVPAYFNDSQR	Q
NGSrhino-CSM1_rep1	10	AT5G02490.1	AT5G02490	AT5G02490.1 | AtHsp70-2, Hsp70-2 | Heat shock protein 70 (Hsp 70) family protein | 201606	3574	71342	83	17	37.5	653	5.03	11944	1	0	0	894.498	1786.98	2	1786.98	-0.0013	176	192	1	102.86	35	1.9e-09	R	IINEPTAAAIAYGLDKK	A
NGSrhino-CSM1_rep1	10	AT5G02490.1	AT5G02490	AT5G02490.1 | AtHsp70-2, Hsp70-2 | Heat shock protein 70 (Hsp 70) family protein | 201606	3574	71342	83	17	37.5	653	5.03	11945	1	0	0	596.668	1786.98	3	1786.98	0.0007	176	192	1	49.55	35	0.00042	R	IINEPTAAAIAYGLDKK	A
NGSrhino-CSM1_rep1	10	AT5G02490.1	AT5G02490	AT5G02490.1 | AtHsp70-2, Hsp70-2 | Heat shock protein 70 (Hsp 70) family protein | 201606	3574	71342	83	17	37.5	653	5.03	11946	1	0	0	596.669	1786.98	3	1786.98	0.0013	176	192	1	74.46	35	1.3e-06	R	IINEPTAAAIAYGLDKK	A
NGSrhino-CSM1_rep1	10	AT5G02490.1	AT5G02490	AT5G02490.1 | AtHsp70-2, Hsp70-2 | Heat shock protein 70 (Hsp 70) family protein | 201606	3574	71342	83	17	37.5	653	5.03	15895	1	0	0	858.76	2573.26	3	2573.26	-0.0018	368	393	0	48.13	35	0.00057	K	SINPDEAVAYGAAVQAAILSGEGNEK	V
NGSrhino-CSM1_rep1	10	AT5G02490.1	AT5G02490	AT5G02490.1 | AtHsp70-2, Hsp70-2 | Heat shock protein 70 (Hsp 70) family protein | 201606	3574	71342	83	17	37.5	653	5.03	15896	1	0	0	1287.64	2573.26	2	2573.26	0.0016	368	393	0	136.32	35	8.9e-13	K	SINPDEAVAYGAAVQAAILSGEGNEK	V
NGSrhino-CSM1_rep1	10	AT5G02490.1	AT5G02490	AT5G02490.1 | AtHsp70-2, Hsp70-2 | Heat shock protein 70 (Hsp 70) family protein | 201606	3574	71342	83	17	37.5	653	5.03	16486	1	1	1	924.128	2769.36	3	2769.36	0.001	430	453	1	99.43	36	4.6e-09	K	KEQVFSTYSDNQPGVLIQVFEGER	A
NGSrhino-CSM1_rep1	10	AT5G02490.1	AT5G02490	AT5G02490.1 | AtHsp70-2, Hsp70-2 | Heat shock protein 70 (Hsp 70) family protein | 201606	3574	71342	83	17	37.5	653	5.03	17013	1	0	0	975.855	2924.54	3	2924.54	-0.0002	200	226	0	108.86	34	3.7e-10	K	NVLIFDLGGGTFDVSLLTIEEGIFEVK	A
NGSrhino-CSM1_rep1	10	AT5G02490.1	AT5G02490	AT5G02490.1 | AtHsp70-2, Hsp70-2 | Heat shock protein 70 (Hsp 70) family protein | 201606	3574	71342	83	17	37.5	653	5.03	17014	1	0	0	975.855	2924.54	3	2924.54	0	200	226	0	57.75	34	4.8e-05	K	NVLIFDLGGGTFDVSLLTIEEGIFEVK	A
NGSrhino-CSM1_rep1	10	AT5G02490.1	AT5G02490	AT5G02490.1 | AtHsp70-2, Hsp70-2 | Heat shock protein 70 (Hsp 70) family protein | 201606	3574	71342	83	17	37.5	653	5.03	17015	1	0	0	975.855	2924.54	3	2924.54	0.0001	200	226	0	64.54	34	9.9e-06	K	NVLIFDLGGGTFDVSLLTIEEGIFEVK	A
NGSrhino-CSM1_rep1	10	AT5G02490.1	AT5G02490	AT5G02490.1 | AtHsp70-2, Hsp70-2 | Heat shock protein 70 (Hsp 70) family protein | 201606	3574	71342	83	17	37.5	653	5.03	17016	1	0	0	975.855	2924.54	3	2924.54	0.0003	200	226	0	59.52	34	3.1e-05	K	NVLIFDLGGGTFDVSLLTIEEGIFEVK	A
NGSrhino-CSM1_rep1	10	AT5G02490.1	AT5G02490	AT5G02490.1 | AtHsp70-2, Hsp70-2 | Heat shock protein 70 (Hsp 70) family protein | 201606	3574	71342	83	17	37.5	653	5.03	17017	1	0	0	975.855	2924.54	3	2924.54	0.0003	200	226	0	78.39	34	4.1e-07	K	NVLIFDLGGGTFDVSLLTIEEGIFEVK	A
NGSrhino-CSM1_rep1	10	AT5G02490.1	AT5G02490	AT5G02490.1 | AtHsp70-2, Hsp70-2 | Heat shock protein 70 (Hsp 70) family protein | 201606	3574	71342	83	17	37.5	653	5.03	17018	1	0	0	975.855	2924.54	3	2924.54	0.0004	200	226	0	139.65	34	3.1e-13	K	NVLIFDLGGGTFDVSLLTIEEGIFEVK	A
NGSrhino-CSM1_rep1	10	AT5G02490.1	AT5G02490	AT5G02490.1 | AtHsp70-2, Hsp70-2 | Heat shock protein 70 (Hsp 70) family protein | 201606	3574	71342	83	17	37.5	653	5.03	17029	1	0	0	1463.78	2925.55	2	2924.54	1.0027	200	226	0	52.77	34	0.00016	K	NVLIFDLGGGTFDVSLLTIEEGIFEVK	A
NGSrhino-CSM1_rep1	11	AT3G20070.1;AT3G20070.2;AT3G20070.4	AT3G20070	AT3G20070.1 | TTN9 | titan9 | 201606	3567	32445	91	13	34	282	8.53	437	1	1	1	422.749	843.484	2	843.481	0.0026	64	70	0	38.23	37	0.0089	R	NEIISIR	S
NGSrhino-CSM1_rep1	11	AT3G20070.1;AT3G20070.2;AT3G20070.4	AT3G20070	AT3G20070.1 | TTN9 | titan9 | 201606	3567	32445	91	13	34	282	8.53	813	1	1	1	445.745	889.475	2	889.476	-0.0006	93	100	0	54.87	38	0.00024	K	SLSEEVVK	L
NGSrhino-CSM1_rep1	11	AT3G20070.1;AT3G20070.2;AT3G20070.4	AT3G20070	AT3G20070.1 | TTN9 | titan9 | 201606	3567	32445	91	13	34	282	8.53	814	1	1	1	445.745	889.476	2	889.476	0.0001	93	100	0	49.97	38	0.00074	K	SLSEEVVK	L
NGSrhino-CSM1_rep1	11	AT3G20070.1;AT3G20070.2;AT3G20070.4	AT3G20070	AT3G20070.1 | TTN9 | titan9 | 201606	3567	32445	91	13	34	282	8.53	2086	1	1	1	502.77	1003.52	2	1003.53	-0.001	83	90	0	38.84	38	0.0083	K	LLMEEELK	N
NGSrhino-CSM1_rep1	11	AT3G20070.1;AT3G20070.2;AT3G20070.4	AT3G20070	AT3G20070.1 | TTN9 | titan9 | 201606	3567	32445	91	13	34	282	8.53	2088	1	1	1	502.77	1003.53	2	1003.53	0.0001	83	90	0	42.58	38	0.0037	K	LLMEEELK	N
NGSrhino-CSM1_rep1	11	AT3G20070.1;AT3G20070.2;AT3G20070.4	AT3G20070	AT3G20070.1 | TTN9 | titan9 | 201606	3567	32445	91	13	34	282	8.53	2301	1	1	1	510.768	1019.52	2	1019.52	-0.0003	83	90	0	42.3	37	0.0036	K	LLMEEELK	N		Oxidation (M)	0.00200000.0
NGSrhino-CSM1_rep1	11	AT3G20070.1;AT3G20070.2;AT3G20070.4	AT3G20070	AT3G20070.1 | TTN9 | titan9 | 201606	3567	32445	91	13	34	282	8.53	2303	1	1	1	510.768	1019.52	2	1019.52	0	83	90	0	38.8	37	0.008	K	LLMEEELK	N		Oxidation (M)	0.00200000.0
NGSrhino-CSM1_rep1	11	AT3G20070.1;AT3G20070.2;AT3G20070.4	AT3G20070	AT3G20070.1 | TTN9 | titan9 | 201606	3567	32445	91	13	34	282	8.53	2304	1	1	1	510.768	1019.52	2	1019.52	0.0002	83	90	0	38.68	37	0.0082	K	LLMEEELK	N		Oxidation (M)	0.00200000.0
NGSrhino-CSM1_rep1	11	AT3G20070.1;AT3G20070.2;AT3G20070.4	AT3G20070	AT3G20070.1 | TTN9 | titan9 | 201606	3567	32445	91	13	34	282	8.53	2306	1	1	1	510.768	1019.52	2	1019.52	0.0006	83	90	0	38.07	37	0.0091	K	LLMEEELK	N		Oxidation (M)	0.00200000.0
NGSrhino-CSM1_rep1	11	AT3G20070.1;AT3G20070.2;AT3G20070.4	AT3G20070	AT3G20070.1 | TTN9 | titan9 | 201606	3567	32445	91	13	34	282	8.53	2307	1	1	1	510.768	1019.52	2	1019.52	0.0007	83	90	0	41.55	37	0.0041	K	LLMEEELK	N		Oxidation (M)	0.00200000.0
NGSrhino-CSM1_rep1	11	AT3G20070.1;AT3G20070.2;AT3G20070.4	AT3G20070	AT3G20070.1 | TTN9 | titan9 | 201606	3567	32445	91	13	34	282	8.53	3667	1	1	1	557.341	1112.67	2	1112.67	0.0001	62	70	1	60.38	33	2e-05	K	LRNEIISIR	S
NGSrhino-CSM1_rep1	11	AT3G20070.1;AT3G20070.2;AT3G20070.4	AT3G20070	AT3G20070.1 | TTN9 | titan9 | 201606	3567	32445	91	13	34	282	8.53	3668	1	1	1	557.341	1112.67	2	1112.67	0.0002	62	70	1	39.03	33	0.0028	K	LRNEIISIR	S
NGSrhino-CSM1_rep1	11	AT3G20070.1;AT3G20070.2;AT3G20070.4	AT3G20070	AT3G20070.1 | TTN9 | titan9 | 201606	3567	32445	91	13	34	282	8.53	3669	1	1	1	557.341	1112.67	2	1112.67	0.0002	62	70	1	54.14	33	8.7e-05	K	LRNEIISIR	S
NGSrhino-CSM1_rep1	11	AT3G20070.1;AT3G20070.2;AT3G20070.4	AT3G20070	AT3G20070.1 | TTN9 | titan9 | 201606	3567	32445	91	13	34	282	8.53	3670	1	1	1	557.341	1112.67	2	1112.67	0.0003	62	70	1	53.6	33	9.9e-05	K	LRNEIISIR	S
NGSrhino-CSM1_rep1	11	AT3G20070.1;AT3G20070.2;AT3G20070.4	AT3G20070	AT3G20070.1 | TTN9 | titan9 | 201606	3567	32445	91	13	34	282	8.53	4033	1	1	1	568.788	1135.56	2	1135.56	-0.0006	103	111	0	53.06	37	0.00028	K	ELVQEEHPR	N
NGSrhino-CSM1_rep1	11	AT3G20070.1;AT3G20070.2;AT3G20070.4	AT3G20070	AT3G20070.1 | TTN9 | titan9 | 201606	3567	32445	91	13	34	282	8.53	4034	1	1	1	568.788	1135.56	2	1135.56	-0.0004	103	111	0	61.19	37	4.2e-05	K	ELVQEEHPR	N
NGSrhino-CSM1_rep1	11	AT3G20070.1;AT3G20070.2;AT3G20070.4	AT3G20070	AT3G20070.1 | TTN9 | titan9 | 201606	3567	32445	91	13	34	282	8.53	4036	1	1	1	568.788	1135.56	2	1135.56	-0.0001	103	111	0	49.45	37	0.00064	K	ELVQEEHPR	N
NGSrhino-CSM1_rep1	11	AT3G20070.1;AT3G20070.2;AT3G20070.4	AT3G20070	AT3G20070.1 | TTN9 | titan9 | 201606	3567	32445	91	13	34	282	8.53	4037	1	1	1	568.788	1135.56	2	1135.56	-0.0001	103	111	0	42.51	37	0.0032	K	ELVQEEHPR	N
NGSrhino-CSM1_rep1	11	AT3G20070.1;AT3G20070.2;AT3G20070.4	AT3G20070	AT3G20070.1 | TTN9 | titan9 | 201606	3567	32445	91	13	34	282	8.53	4038	1	1	1	568.788	1135.56	2	1135.56	-0.0001	103	111	0	52.62	37	0.00032	K	ELVQEEHPR	N
NGSrhino-CSM1_rep1	11	AT3G20070.1;AT3G20070.2;AT3G20070.4	AT3G20070	AT3G20070.1 | TTN9 | titan9 | 201606	3567	32445	91	13	34	282	8.53	4039	1	1	1	568.788	1135.56	2	1135.56	0	103	111	0	48.98	37	0.00073	K	ELVQEEHPR	N
NGSrhino-CSM1_rep1	11	AT3G20070.1;AT3G20070.2;AT3G20070.4	AT3G20070	AT3G20070.1 | TTN9 | titan9 | 201606	3567	32445	91	13	34	282	8.53	4040	1	1	1	568.788	1135.56	2	1135.56	0.0003	103	111	0	51.41	37	0.00045	K	ELVQEEHPR	N
NGSrhino-CSM1_rep1	11	AT3G20070.1;AT3G20070.2;AT3G20070.4	AT3G20070	AT3G20070.1 | TTN9 | titan9 | 201606	3567	32445	91	13	34	282	8.53	4395	1	1	1	580.759	1159.5	2	1159.5	0	20	28	0	69.87	30	1.1e-06	K	YSEYDEINK	E
NGSrhino-CSM1_rep1	11	AT3G20070.1;AT3G20070.2;AT3G20070.4	AT3G20070	AT3G20070.1 | TTN9 | titan9 | 201606	3567	32445	91	13	34	282	8.53	4396	1	1	1	580.759	1159.5	2	1159.5	0.0002	20	28	0	63.34	30	5e-06	K	YSEYDEINK	E
NGSrhino-CSM1_rep1	11	AT3G20070.1;AT3G20070.2;AT3G20070.4	AT3G20070	AT3G20070.1 | TTN9 | titan9 | 201606	3567	32445	91	13	34	282	8.53	4397	1	1	1	580.759	1159.5	2	1159.5	0.0008	20	28	0	51.97	30	7e-05	K	YSEYDEINK	E
NGSrhino-CSM1_rep1	11	AT3G20070.1;AT3G20070.2;AT3G20070.4	AT3G20070	AT3G20070.1 | TTN9 | titan9 | 201606	3567	32445	91	13	34	282	8.53	4398	1	1	1	580.76	1159.5	2	1159.5	0.0016	20	28	0	57.13	30	2.1e-05	K	YSEYDEINK	E
NGSrhino-CSM1_rep1	11	AT3G20070.1;AT3G20070.2;AT3G20070.4	AT3G20070	AT3G20070.1 | TTN9 | titan9 | 201606	3567	32445	91	13	34	282	8.53	6273	1	1	1	644.806	1287.6	2	1287.6	-0.001	19	28	1	64.93	33	7.6e-06	K	KYSEYDEINK	E
NGSrhino-CSM1_rep1	11	AT3G20070.1;AT3G20070.2;AT3G20070.4	AT3G20070	AT3G20070.1 | TTN9 | titan9 | 201606	3567	32445	91	13	34	282	8.53	7126	1	1	1	675.813	1349.61	2	1349.61	-0.0009	50	61	0	82.63	34	1.5e-07	R	GENQSSLEMVEK	L
NGSrhino-CSM1_rep1	11	AT3G20070.1;AT3G20070.2;AT3G20070.4	AT3G20070	AT3G20070.1 | TTN9 | titan9 | 201606	3567	32445	91	13	34	282	8.53	7127	1	1	1	675.814	1349.61	2	1349.61	0.0002	50	61	0	61.95	34	1.8e-05	R	GENQSSLEMVEK	L
NGSrhino-CSM1_rep1	11	AT3G20070.1;AT3G20070.2;AT3G20070.4	AT3G20070	AT3G20070.1 | TTN9 | titan9 | 201606	3567	32445	91	13	34	282	8.53	7364	1	1	1	683.81	1365.6	2	1365.61	-0.0035	50	61	0	34.95	33	0.0065	R	GENQSSLEMVEK	L		Oxidation (M)	0.000000002000.0
NGSrhino-CSM1_rep1	11	AT3G20070.1;AT3G20070.2;AT3G20070.4	AT3G20070	AT3G20070.1 | TTN9 | titan9 | 201606	3567	32445	91	13	34	282	8.53	7365	1	1	1	683.81	1365.61	2	1365.61	-0.003	50	61	0	51.23	32	0.00014	R	GENQSSLEMVEK	L		Oxidation (M)	0.000000002000.0
NGSrhino-CSM1_rep1	11	AT3G20070.1;AT3G20070.2;AT3G20070.4	AT3G20070	AT3G20070.1 | TTN9 | titan9 | 201606	3567	32445	91	13	34	282	8.53	7366	1	1	1	683.81	1365.61	2	1365.61	-0.0029	50	61	0	47.79	32	0.00032	R	GENQSSLEMVEK	L		Oxidation (M)	0.000000002000.0
NGSrhino-CSM1_rep1	11	AT3G20070.1;AT3G20070.2;AT3G20070.4	AT3G20070	AT3G20070.1 | TTN9 | titan9 | 201606	3567	32445	91	13	34	282	8.53	7367	1	1	1	683.81	1365.61	2	1365.61	-0.0024	50	61	0	59.91	32	2e-05	R	GENQSSLEMVEK	L		Oxidation (M)	0.000000002000.0
NGSrhino-CSM1_rep1	11	AT3G20070.1;AT3G20070.2;AT3G20070.4	AT3G20070	AT3G20070.1 | TTN9 | titan9 | 201606	3567	32445	91	13	34	282	8.53	7368	1	1	1	683.81	1365.61	2	1365.61	-0.0022	50	61	0	46.47	32	0.00044	R	GENQSSLEMVEK	L		Oxidation (M)	0.000000002000.0
NGSrhino-CSM1_rep1	11	AT3G20070.1;AT3G20070.2;AT3G20070.4	AT3G20070	AT3G20070.1 | TTN9 | titan9 | 201606	3567	32445	91	13	34	282	8.53	7369	1	1	1	683.81	1365.61	2	1365.61	-0.0022	50	61	0	54.57	32	6.9e-05	R	GENQSSLEMVEK	L		Oxidation (M)	0.000000002000.0
NGSrhino-CSM1_rep1	11	AT3G20070.1;AT3G20070.2;AT3G20070.4	AT3G20070	AT3G20070.1 | TTN9 | titan9 | 201606	3567	32445	91	13	34	282	8.53	7370	1	1	1	683.811	1365.61	2	1365.61	-0.0017	50	61	0	45.64	32	0.00054	R	GENQSSLEMVEK	L		Oxidation (M)	0.000000002000.0
NGSrhino-CSM1_rep1	11	AT3G20070.1;AT3G20070.2;AT3G20070.4	AT3G20070	AT3G20070.1 | TTN9 | titan9 | 201606	3567	32445	91	13	34	282	8.53	7371	1	1	1	683.811	1365.61	2	1365.61	-0.0017	50	61	0	47.48	32	0.00035	R	GENQSSLEMVEK	L		Oxidation (M)	0.000000002000.0
NGSrhino-CSM1_rep1	11	AT3G20070.1;AT3G20070.2;AT3G20070.4	AT3G20070	AT3G20070.1 | TTN9 | titan9 | 201606	3567	32445	91	13	34	282	8.53	7372	1	1	1	683.811	1365.61	2	1365.61	-0.0015	50	61	0	56.1	32	4.9e-05	R	GENQSSLEMVEK	L		Oxidation (M)	0.000000002000.0
NGSrhino-CSM1_rep1	11	AT3G20070.1;AT3G20070.2;AT3G20070.4	AT3G20070	AT3G20070.1 | TTN9 | titan9 | 201606	3567	32445	91	13	34	282	8.53	7373	1	1	1	683.811	1365.61	2	1365.61	-0.0014	50	61	0	53.67	32	8.5e-05	R	GENQSSLEMVEK	L		Oxidation (M)	0.000000002000.0
NGSrhino-CSM1_rep1	11	AT3G20070.1;AT3G20070.2;AT3G20070.4	AT3G20070	AT3G20070.1 | TTN9 | titan9 | 201606	3567	32445	91	13	34	282	8.53	7374	1	1	1	683.811	1365.61	2	1365.61	-0.0012	50	61	0	67.51	32	3.5e-06	R	GENQSSLEMVEK	L		Oxidation (M)	0.000000002000.0
NGSrhino-CSM1_rep1	11	AT3G20070.1;AT3G20070.2;AT3G20070.4	AT3G20070	AT3G20070.1 | TTN9 | titan9 | 201606	3567	32445	91	13	34	282	8.53	7375	1	1	1	683.811	1365.61	2	1365.61	-0.001	50	61	0	66.77	33	4.2e-06	R	GENQSSLEMVEK	L		Oxidation (M)	0.000000002000.0
NGSrhino-CSM1_rep1	11	AT3G20070.1;AT3G20070.2;AT3G20070.4	AT3G20070	AT3G20070.1 | TTN9 | titan9 | 201606	3567	32445	91	13	34	282	8.53	7376	1	1	1	683.811	1365.61	2	1365.61	-0.001	50	61	0	62.58	33	1.1e-05	R	GENQSSLEMVEK	L		Oxidation (M)	0.000000002000.0
NGSrhino-CSM1_rep1	11	AT3G20070.1;AT3G20070.2;AT3G20070.4	AT3G20070	AT3G20070.1 | TTN9 | titan9 | 201606	3567	32445	91	13	34	282	8.53	7377	1	1	1	683.811	1365.61	2	1365.61	-0.0009	50	61	0	67.2	33	3.8e-06	R	GENQSSLEMVEK	L		Oxidation (M)	0.000000002000.0
NGSrhino-CSM1_rep1	11	AT3G20070.1;AT3G20070.2;AT3G20070.4	AT3G20070	AT3G20070.1 | TTN9 | titan9 | 201606	3567	32445	91	13	34	282	8.53	7378	1	1	1	683.811	1365.61	2	1365.61	-0.0008	50	61	0	64.35	33	7.9e-06	R	GENQSSLEMVEK	L		Oxidation (M)	0.000000002000.0
NGSrhino-CSM1_rep1	11	AT3G20070.1;AT3G20070.2;AT3G20070.4	AT3G20070	AT3G20070.1 | TTN9 | titan9 | 201606	3567	32445	91	13	34	282	8.53	7379	1	1	1	683.811	1365.61	2	1365.61	-0.0006	50	61	0	48.56	33	0.0003	R	GENQSSLEMVEK	L		Oxidation (M)	0.000000002000.0
NGSrhino-CSM1_rep1	11	AT3G20070.1;AT3G20070.2;AT3G20070.4	AT3G20070	AT3G20070.1 | TTN9 | titan9 | 201606	3567	32445	91	13	34	282	8.53	7381	1	1	1	683.811	1365.61	2	1365.61	-0.0002	50	61	0	60.13	33	2e-05	R	GENQSSLEMVEK	L		Oxidation (M)	0.000000002000.0
NGSrhino-CSM1_rep1	11	AT3G20070.1;AT3G20070.2;AT3G20070.4	AT3G20070	AT3G20070.1 | TTN9 | titan9 | 201606	3567	32445	91	13	34	282	8.53	7382	1	1	1	683.812	1365.61	2	1365.61	0.0003	50	61	0	46.81	33	0.00045	R	GENQSSLEMVEK	L		Oxidation (M)	0.000000002000.0
NGSrhino-CSM1_rep1	11	AT3G20070.1;AT3G20070.2;AT3G20070.4	AT3G20070	AT3G20070.1 | TTN9 | titan9 | 201606	3567	32445	91	13	34	282	8.53	7383	1	1	1	683.812	1365.61	2	1365.61	0.0008	50	61	0	60.75	33	1.7e-05	R	GENQSSLEMVEK	L		Oxidation (M)	0.000000002000.0
NGSrhino-CSM1_rep1	11	AT3G20070.1;AT3G20070.2;AT3G20070.4	AT3G20070	AT3G20070.1 | TTN9 | titan9 | 201606	3567	32445	91	13	34	282	8.53	7384	1	1	1	683.812	1365.61	2	1365.61	0.0011	50	61	0	58.84	33	2.7e-05	R	GENQSSLEMVEK	L		Oxidation (M)	0.000000002000.0
NGSrhino-CSM1_rep1	11	AT3G20070.1;AT3G20070.2;AT3G20070.4	AT3G20070	AT3G20070.1 | TTN9 | titan9 | 201606	3567	32445	91	13	34	282	8.53	7526	1	1	1	689.377	1376.74	2	1376.74	-0.0016	101	111	1	87.83	37	8.6e-08	K	LKELVQEEHPR	N
NGSrhino-CSM1_rep1	11	AT3G20070.1;AT3G20070.2;AT3G20070.4	AT3G20070	AT3G20070.1 | TTN9 | titan9 | 201606	3567	32445	91	13	34	282	8.53	7527	1	1	1	459.921	1376.74	3	1376.74	-0.0002	101	111	1	49.24	37	0.00062	K	LKELVQEEHPR	N
NGSrhino-CSM1_rep1	11	AT3G20070.1;AT3G20070.2;AT3G20070.4	AT3G20070	AT3G20070.1 | TTN9 | titan9 | 201606	3567	32445	91	13	34	282	8.53	7528	1	1	1	459.921	1376.74	3	1376.74	0.0003	101	111	1	59.89	36	5.1e-05	K	LKELVQEEHPR	N
NGSrhino-CSM1_rep1	11	AT3G20070.1;AT3G20070.2;AT3G20070.4	AT3G20070	AT3G20070.1 | TTN9 | titan9 | 201606	3567	32445	91	13	34	282	8.53	12122	1	1	1	902.396	1802.78	2	1802.78	-0.0063	20	33	1	68.8	30	1.5e-06	K	YSEYDEINKEQEEK	F
NGSrhino-CSM1_rep1	11	AT3G20070.1;AT3G20070.2;AT3G20070.4	AT3G20070	AT3G20070.1 | TTN9 | titan9 | 201606	3567	32445	91	13	34	282	8.53	12123	1	1	1	902.398	1802.78	2	1802.78	-0.003	20	33	1	58.8	30	1.6e-05	K	YSEYDEINKEQEEK	F
NGSrhino-CSM1_rep1	11	AT3G20070.1;AT3G20070.2;AT3G20070.4	AT3G20070	AT3G20070.1 | TTN9 | titan9 | 201606	3567	32445	91	13	34	282	8.53	12124	1	1	1	902.398	1802.78	2	1802.78	-0.0027	20	33	1	79.71	30	1.3e-07	K	YSEYDEINKEQEEK	F
NGSrhino-CSM1_rep1	11	AT3G20070.1;AT3G20070.2;AT3G20070.4	AT3G20070	AT3G20070.1 | TTN9 | titan9 | 201606	3567	32445	91	13	34	282	8.53	12125	1	1	1	902.398	1802.78	2	1802.78	-0.0024	20	33	1	83.45	30	5.4e-08	K	YSEYDEINKEQEEK	F
NGSrhino-CSM1_rep1	11	AT3G20070.1;AT3G20070.2;AT3G20070.4	AT3G20070	AT3G20070.1 | TTN9 | titan9 | 201606	3567	32445	91	13	34	282	8.53	12126	1	1	1	902.398	1802.78	2	1802.78	-0.0023	20	33	1	82.52	30	6.6e-08	K	YSEYDEINKEQEEK	F
NGSrhino-CSM1_rep1	11	AT3G20070.1;AT3G20070.2;AT3G20070.4	AT3G20070	AT3G20070.1 | TTN9 | titan9 | 201606	3567	32445	91	13	34	282	8.53	12127	1	1	1	902.399	1802.78	2	1802.78	-0.0017	20	33	1	85.8	30	3.1e-08	K	YSEYDEINKEQEEK	F
NGSrhino-CSM1_rep1	11	AT3G20070.1;AT3G20070.2;AT3G20070.4	AT3G20070	AT3G20070.1 | TTN9 | titan9 | 201606	3567	32445	91	13	34	282	8.53	12128	1	1	1	902.399	1802.78	2	1802.78	-0.0017	20	33	1	95.62	30	3.3e-09	K	YSEYDEINKEQEEK	F
NGSrhino-CSM1_rep1	11	AT3G20070.1;AT3G20070.2;AT3G20070.4	AT3G20070	AT3G20070.1 | TTN9 | titan9 | 201606	3567	32445	91	13	34	282	8.53	12129	1	1	1	601.936	1802.78	3	1802.78	0.0002	20	33	1	51.12	30	9.1e-05	K	YSEYDEINKEQEEK	F
NGSrhino-CSM1_rep1	11	AT3G20070.1;AT3G20070.2;AT3G20070.4	AT3G20070	AT3G20070.1 | TTN9 | titan9 | 201606	3567	32445	91	13	34	282	8.53	12701	1	1	1	939.455	1876.9	2	1876.9	-0.0018	142	158	0	120.05	36	3.9e-11	R	LSEDLVETDMVSPDISK	H
NGSrhino-CSM1_rep1	11	AT3G20070.1;AT3G20070.2;AT3G20070.4	AT3G20070	AT3G20070.1 | TTN9 | titan9 | 201606	3567	32445	91	13	34	282	8.53	12702	1	1	1	939.456	1876.9	2	1876.9	-0.0009	142	158	0	102.56	35	2.2e-09	R	LSEDLVETDMVSPDISK	H
NGSrhino-CSM1_rep1	11	AT3G20070.1;AT3G20070.2;AT3G20070.4	AT3G20070	AT3G20070.1 | TTN9 | titan9 | 201606	3567	32445	91	13	34	282	8.53	12703	1	1	1	939.456	1876.9	2	1876.9	-0.0004	142	158	0	95.83	36	1e-08	R	LSEDLVETDMVSPDISK	H
NGSrhino-CSM1_rep1	11	AT3G20070.1;AT3G20070.2;AT3G20070.4	AT3G20070	AT3G20070.1 | TTN9 | titan9 | 201606	3567	32445	91	13	34	282	8.53	12704	1	1	1	939.457	1876.9	2	1876.9	0.0023	142	158	0	67.82	36	7.1e-06	R	LSEDLVETDMVSPDISK	H
NGSrhino-CSM1_rep1	11	AT3G20070.1;AT3G20070.2;AT3G20070.4	AT3G20070	AT3G20070.1 | TTN9 | titan9 | 201606	3567	32445	91	13	34	282	8.53	12833	1	1	1	947.45	1892.88	2	1892.89	-0.0076	142	158	0	56	35	8.7e-05	R	LSEDLVETDMVSPDISK	H		Oxidation (M)	0.00000000020000000.0
NGSrhino-CSM1_rep1	11	AT3G20070.1;AT3G20070.2;AT3G20070.4	AT3G20070	AT3G20070.1 | TTN9 | titan9 | 201606	3567	32445	91	13	34	282	8.53	12835	1	1	1	947.452	1892.89	2	1892.89	-0.003	142	158	0	62.99	35	1.9e-05	R	LSEDLVETDMVSPDISK	H		Oxidation (M)	0.00000000020000000.0
NGSrhino-CSM1_rep1	11	AT3G20070.1;AT3G20070.2;AT3G20070.4	AT3G20070	AT3G20070.1 | TTN9 | titan9 | 201606	3567	32445	91	13	34	282	8.53	12836	1	1	1	947.452	1892.89	2	1892.89	-0.0023	142	158	0	44.84	35	0.0013	R	LSEDLVETDMVSPDISK	H		Oxidation (M)	0.00000000020000000.0
NGSrhino-CSM1_rep1	11	AT3G20070.1;AT3G20070.2;AT3G20070.4	AT3G20070	AT3G20070.1 | TTN9 | titan9 | 201606	3567	32445	91	13	34	282	8.53	12837	1	1	1	947.452	1892.89	2	1892.89	-0.0022	142	158	0	87.66	35	6.6e-08	R	LSEDLVETDMVSPDISK	H		Oxidation (M)	0.00000000020000000.0
NGSrhino-CSM1_rep1	11	AT3G20070.1;AT3G20070.2;AT3G20070.4	AT3G20070	AT3G20070.1 | TTN9 | titan9 | 201606	3567	32445	91	13	34	282	8.53	12838	1	1	1	947.453	1892.89	2	1892.89	-0.0018	142	158	0	70.7	35	3.3e-06	R	LSEDLVETDMVSPDISK	H		Oxidation (M)	0.00000000020000000.0
NGSrhino-CSM1_rep1	11	AT3G20070.1;AT3G20070.2;AT3G20070.4	AT3G20070	AT3G20070.1 | TTN9 | titan9 | 201606	3567	32445	91	13	34	282	8.53	12839	1	1	1	947.453	1892.89	2	1892.89	-0.0015	142	158	0	94.88	36	1.3e-08	R	LSEDLVETDMVSPDISK	H		Oxidation (M)	0.00000000020000000.0
NGSrhino-CSM1_rep1	11	AT3G20070.1;AT3G20070.2;AT3G20070.4	AT3G20070	AT3G20070.1 | TTN9 | titan9 | 201606	3567	32445	91	13	34	282	8.53	12840	1	1	1	947.453	1892.89	2	1892.89	-0.0012	142	158	0	68.51	36	5.7e-06	R	LSEDLVETDMVSPDISK	H		Oxidation (M)	0.00000000020000000.0
NGSrhino-CSM1_rep1	11	AT3G20070.1;AT3G20070.2;AT3G20070.4	AT3G20070	AT3G20070.1 | TTN9 | titan9 | 201606	3567	32445	91	13	34	282	8.53	12841	1	1	1	947.453	1892.89	2	1892.89	-0.0008	142	158	0	61.35	36	3e-05	R	LSEDLVETDMVSPDISK	H		Oxidation (M)	0.00000000020000000.0
NGSrhino-CSM1_rep1	11	AT3G20070.1;AT3G20070.2;AT3G20070.4	AT3G20070	AT3G20070.1 | TTN9 | titan9 | 201606	3567	32445	91	13	34	282	8.53	12842	1	1	1	947.453	1892.89	2	1892.89	-0.0006	142	158	0	56.57	35	8.7e-05	R	LSEDLVETDMVSPDISK	H		Oxidation (M)	0.00000000020000000.0
NGSrhino-CSM1_rep1	11	AT3G20070.1;AT3G20070.2;AT3G20070.4	AT3G20070	AT3G20070.1 | TTN9 | titan9 | 201606	3567	32445	91	13	34	282	8.53	12843	1	1	1	947.453	1892.89	2	1892.89	-0.0005	142	158	0	72.32	35	2.3e-06	R	LSEDLVETDMVSPDISK	H		Oxidation (M)	0.00000000020000000.0
NGSrhino-CSM1_rep1	11	AT3G20070.1;AT3G20070.2;AT3G20070.4	AT3G20070	AT3G20070.1 | TTN9 | titan9 | 201606	3567	32445	91	13	34	282	8.53	12844	1	1	1	947.453	1892.89	2	1892.89	-0.0003	142	158	0	71.74	35	2.6e-06	R	LSEDLVETDMVSPDISK	H		Oxidation (M)	0.00000000020000000.0
NGSrhino-CSM1_rep1	11	AT3G20070.1;AT3G20070.2;AT3G20070.4	AT3G20070	AT3G20070.1 | TTN9 | titan9 | 201606	3567	32445	91	13	34	282	8.53	12845	1	1	1	947.454	1892.89	2	1892.89	0.0011	142	158	0	64.19	36	1.6e-05	R	LSEDLVETDMVSPDISK	H		Oxidation (M)	0.00000000020000000.0
NGSrhino-CSM1_rep1	11	AT3G20070.1;AT3G20070.2;AT3G20070.4	AT3G20070	AT3G20070.1 | TTN9 | titan9 | 201606	3567	32445	91	13	34	282	8.53	12933	1	1	1	636.989	1907.94	3	1907.95	-0.0006	34	49	0	83.65	37	2.2e-07	K	FLTFVSASEELMEHLR	G
NGSrhino-CSM1_rep1	11	AT3G20070.1;AT3G20070.2;AT3G20070.4	AT3G20070	AT3G20070.1 | TTN9 | titan9 | 201606	3567	32445	91	13	34	282	8.53	12934	1	1	1	954.98	1907.94	2	1907.95	-0.0001	34	49	0	114.69	37	1.8e-10	K	FLTFVSASEELMEHLR	G
NGSrhino-CSM1_rep1	11	AT3G20070.1;AT3G20070.2;AT3G20070.4	AT3G20070	AT3G20070.1 | TTN9 | titan9 | 201606	3567	32445	91	13	34	282	8.53	12935	1	1	1	954.98	1907.94	2	1907.95	-0.0001	34	49	0	119.77	37	5.5e-11	K	FLTFVSASEELMEHLR	G
NGSrhino-CSM1_rep1	11	AT3G20070.1;AT3G20070.2;AT3G20070.4	AT3G20070	AT3G20070.1 | TTN9 | titan9 | 201606	3567	32445	91	13	34	282	8.53	12936	1	1	1	636.989	1907.95	3	1907.95	0	34	49	0	88.36	37	7.6e-08	K	FLTFVSASEELMEHLR	G
NGSrhino-CSM1_rep1	11	AT3G20070.1;AT3G20070.2;AT3G20070.4	AT3G20070	AT3G20070.1 | TTN9 | titan9 | 201606	3567	32445	91	13	34	282	8.53	12937	1	1	1	636.989	1907.95	3	1907.95	0.0001	34	49	0	86.44	37	1.2e-07	K	FLTFVSASEELMEHLR	G
NGSrhino-CSM1_rep1	11	AT3G20070.1;AT3G20070.2;AT3G20070.4	AT3G20070	AT3G20070.1 | TTN9 | titan9 | 201606	3567	32445	91	13	34	282	8.53	12938	1	1	1	636.989	1907.95	3	1907.95	0.0001	34	49	0	88.46	37	7.5e-08	K	FLTFVSASEELMEHLR	G
NGSrhino-CSM1_rep1	11	AT3G20070.1;AT3G20070.2;AT3G20070.4	AT3G20070	AT3G20070.1 | TTN9 | titan9 | 201606	3567	32445	91	13	34	282	8.53	12939	1	1	1	636.989	1907.95	3	1907.95	0.0007	34	49	0	79.95	37	5.4e-07	K	FLTFVSASEELMEHLR	G
NGSrhino-CSM1_rep1	11	AT3G20070.1;AT3G20070.2;AT3G20070.4	AT3G20070	AT3G20070.1 | TTN9 | titan9 | 201606	3567	32445	91	13	34	282	8.53	12940	1	1	1	636.989	1907.95	3	1907.95	0.001	34	49	0	63.05	37	2.6e-05	K	FLTFVSASEELMEHLR	G
NGSrhino-CSM1_rep1	11	AT3G20070.1;AT3G20070.2;AT3G20070.4	AT3G20070	AT3G20070.1 | TTN9 | titan9 | 201606	3567	32445	91	13	34	282	8.53	12941	1	1	1	954.98	1907.95	2	1907.95	0.0012	34	49	0	111.1	37	4.1e-10	K	FLTFVSASEELMEHLR	G
NGSrhino-CSM1_rep1	11	AT3G20070.1;AT3G20070.2;AT3G20070.4	AT3G20070	AT3G20070.1 | TTN9 | titan9 | 201606	3567	32445	91	13	34	282	8.53	12942	1	1	1	636.989	1907.95	3	1907.95	0.0013	34	49	0	93.41	37	2.4e-08	K	FLTFVSASEELMEHLR	G
NGSrhino-CSM1_rep1	11	AT3G20070.1;AT3G20070.2;AT3G20070.4	AT3G20070	AT3G20070.1 | TTN9 | titan9 | 201606	3567	32445	91	13	34	282	8.53	13080	1	1	1	642.32	1923.94	3	1923.94	-0.0007	34	49	0	58.51	36	6.3e-05	K	FLTFVSASEELMEHLR	G		Oxidation (M)	0.0000000000020000.0
NGSrhino-CSM1_rep1	11	AT3G20070.1;AT3G20070.2;AT3G20070.4	AT3G20070	AT3G20070.1 | TTN9 | titan9 | 201606	3567	32445	91	13	34	282	8.53	13081	1	1	1	642.321	1923.94	3	1923.94	-0.0001	34	49	0	72.24	36	2.7e-06	K	FLTFVSASEELMEHLR	G		Oxidation (M)	0.0000000000020000.0
NGSrhino-CSM1_rep1	11	AT3G20070.1;AT3G20070.2;AT3G20070.4	AT3G20070	AT3G20070.1 | TTN9 | titan9 | 201606	3567	32445	91	13	34	282	8.53	13130	1	1	1	966.447	1930.88	2	1930.88	-0.0012	19	33	2	93.5	33	9.9e-09	K	KYSEYDEINKEQEEK	F
NGSrhino-CSM1_rep1	11	AT3G20070.1;AT3G20070.2;AT3G20070.4	AT3G20070	AT3G20070.1 | TTN9 | titan9 | 201606	3567	32445	91	13	34	282	8.53	13131	1	1	1	966.447	1930.88	2	1930.88	-0.0012	19	33	2	87.25	33	4.2e-08	K	KYSEYDEINKEQEEK	F
NGSrhino-CSM1_rep1	11	AT3G20070.1;AT3G20070.2;AT3G20070.4	AT3G20070	AT3G20070.1 | TTN9 | titan9 | 201606	3567	32445	91	13	34	282	8.53	13132	1	1	1	644.633	1930.88	3	1930.88	-0.0011	19	33	2	46.77	33	0.00047	K	KYSEYDEINKEQEEK	F
NGSrhino-CSM1_rep1	11	AT3G20070.1;AT3G20070.2;AT3G20070.4	AT3G20070	AT3G20070.1 | TTN9 | titan9 | 201606	3567	32445	91	13	34	282	8.53	13133	1	1	1	644.634	1930.88	3	1930.88	-0.0005	19	33	2	52.81	33	0.00011	K	KYSEYDEINKEQEEK	F
NGSrhino-CSM1_rep1	12	AT5G44340.1	AT5G44340	AT5G44340.1 | TUB4 | tubulin beta chain 4 | 201606	3544	49791	95	15	44.4	444	4.76	2411	1	1	0	514.282	1026.55	2	1026.55	0.0003	310	318	0	48.41	34	0.00044	R	YLTASAVFR	G
NGSrhino-CSM1_rep1	12	AT5G44340.1	AT5G44340	AT5G44340.1 | TUB4 | tubulin beta chain 4 | 201606	3544	49791	95	15	44.4	444	4.76	2412	1	1	0	514.283	1026.55	2	1026.55	0.0006	310	318	0	64.21	34	1.1e-05	R	YLTASAVFR	G
NGSrhino-CSM1_rep1	12	AT5G44340.1	AT5G44340	AT5G44340.1 | TUB4 | tubulin beta chain 4 | 201606	3544	49791	95	15	44.4	444	4.76	2413	1	1	0	514.283	1026.55	2	1026.55	0.0008	310	318	0	43.3	34	0.0013	R	YLTASAVFR	G
NGSrhino-CSM1_rep1	12	AT5G44340.1	AT5G44340	AT5G44340.1 | TUB4 | tubulin beta chain 4 | 201606	3544	49791	95	15	44.4	444	4.76	2414	1	1	0	514.283	1026.55	2	1026.55	0.002	310	318	0	54.97	35	0.0001	R	YLTASAVFR	G
NGSrhino-CSM1_rep1	12	AT5G44340.1	AT5G44340	AT5G44340.1 | TUB4 | tubulin beta chain 4 | 201606	3544	49791	95	15	44.4	444	4.76	3060	1	0	0	539.27	1076.53	2	1076.53	0	155	162	1	39.17	36	0.006	K	IREEYPDR	M
NGSrhino-CSM1_rep1	12	AT5G44340.1	AT5G44340	AT5G44340.1 | TUB4 | tubulin beta chain 4 | 201606	3544	49791	95	15	44.4	444	4.76	3062	1	0	0	539.27	1076.53	2	1076.53	0.0003	155	162	1	44.87	36	0.0016	K	IREEYPDR	M
NGSrhino-CSM1_rep1	12	AT5G44340.1	AT5G44340	AT5G44340.1 | TUB4 | tubulin beta chain 4 | 201606	3544	49791	95	15	44.4	444	4.76	3063	1	0	0	539.27	1076.53	2	1076.53	0.0003	155	162	1	37.38	36	0.0091	K	IREEYPDR	M
NGSrhino-CSM1_rep1	12	AT5G44340.1	AT5G44340	AT5G44340.1 | TUB4 | tubulin beta chain 4 | 201606	3544	49791	95	15	44.4	444	4.76	4082	1	0	0	570.35	1138.68	2	1138.69	-0.0014	253	262	0	33.14	30	0.0059	K	LAVNLIPFPR	L
NGSrhino-CSM1_rep1	12	AT5G44340.1	AT5G44340	AT5G44340.1 | TUB4 | tubulin beta chain 4 | 201606	3544	49791	95	15	44.4	444	4.76	4083	1	0	0	570.35	1138.69	2	1138.69	-0.0001	253	262	0	40.54	30	0.0011	K	LAVNLIPFPR	L
NGSrhino-CSM1_rep1	12	AT5G44340.1	AT5G44340	AT5G44340.1 | TUB4 | tubulin beta chain 4 | 201606	3544	49791	95	15	44.4	444	4.76	4084	1	0	0	570.35	1138.69	2	1138.69	0	253	262	0	54.2	30	4.7e-05	K	LAVNLIPFPR	L
NGSrhino-CSM1_rep1	12	AT5G44340.1	AT5G44340	AT5G44340.1 | TUB4 | tubulin beta chain 4 | 201606	3544	49791	95	15	44.4	444	4.76	4085	1	0	0	570.351	1138.69	2	1138.69	0.0002	253	262	0	45.23	30	0.00037	K	LAVNLIPFPR	L
NGSrhino-CSM1_rep1	12	AT5G44340.1	AT5G44340	AT5G44340.1 | TUB4 | tubulin beta chain 4 | 201606	3544	49791	95	15	44.4	444	4.76	4086	1	0	0	570.351	1138.69	2	1138.69	0.0004	253	262	0	46.37	30	0.00028	K	LAVNLIPFPR	L
NGSrhino-CSM1_rep1	12	AT5G44340.1	AT5G44340	AT5G44340.1 | TUB4 | tubulin beta chain 4 | 201606	3544	49791	95	15	44.4	444	4.76	4087	1	0	0	570.351	1138.69	2	1138.69	0.0005	253	262	0	47.9	30	0.0002	K	LAVNLIPFPR	L
NGSrhino-CSM1_rep1	12	AT5G44340.1	AT5G44340	AT5G44340.1 | TUB4 | tubulin beta chain 4 | 201606	3544	49791	95	15	44.4	444	4.76	4088	1	0	0	570.351	1138.69	2	1138.69	0.0005	253	262	0	46.11	30	0.0003	K	LAVNLIPFPR	L
NGSrhino-CSM1_rep1	12	AT5G44340.1	AT5G44340	AT5G44340.1 | TUB4 | tubulin beta chain 4 | 201606	3544	49791	95	15	44.4	444	4.76	4089	1	0	0	570.351	1138.69	2	1138.69	0.0006	253	262	0	51.59	30	8.4e-05	K	LAVNLIPFPR	L
NGSrhino-CSM1_rep1	12	AT5G44340.1	AT5G44340	AT5G44340.1 | TUB4 | tubulin beta chain 4 | 201606	3544	49791	95	15	44.4	444	4.76	4090	1	0	0	570.351	1138.69	2	1138.69	0.0021	253	262	0	36.49	30	0.0024	K	LAVNLIPFPR	L
NGSrhino-CSM1_rep1	12	AT5G44340.1	AT5G44340	AT5G44340.1 | TUB4 | tubulin beta chain 4 | 201606	3544	49791	95	15	44.4	444	4.76	4197	1	0	0	573.797	1145.58	2	1145.58	-0.0034	242	251	0	46.61	36	0.001	R	FPGQLNSDLR	K
NGSrhino-CSM1_rep1	12	AT5G44340.1	AT5G44340	AT5G44340.1 | TUB4 | tubulin beta chain 4 | 201606	3544	49791	95	15	44.4	444	4.76	4198	1	0	0	573.798	1145.58	2	1145.58	-0.0008	242	251	0	74.39	37	1.9e-06	R	FPGQLNSDLR	K
NGSrhino-CSM1_rep1	12	AT5G44340.1	AT5G44340	AT5G44340.1 | TUB4 | tubulin beta chain 4 | 201606	3544	49791	95	15	44.4	444	4.76	4199	1	0	0	573.799	1145.58	2	1145.58	-0.0002	242	251	0	64.93	37	1.7e-05	R	FPGQLNSDLR	K
NGSrhino-CSM1_rep1	12	AT5G44340.1	AT5G44340	AT5G44340.1 | TUB4 | tubulin beta chain 4 | 201606	3544	49791	95	15	44.4	444	4.76	4200	1	0	0	573.799	1145.58	2	1145.58	0.0004	242	251	0	76.59	37	1.2e-06	R	FPGQLNSDLR	K
NGSrhino-CSM1_rep1	12	AT5G44340.1	AT5G44340	AT5G44340.1 | TUB4 | tubulin beta chain 4 | 201606	3544	49791	95	15	44.4	444	4.76	5216	1	0	0	608.295	1214.58	2	1214.58	-0.0002	381	390	0	57.61	34	4.6e-05	R	VSEQFTAMFR	R
NGSrhino-CSM1_rep1	12	AT5G44340.1	AT5G44340	AT5G44340.1 | TUB4 | tubulin beta chain 4 | 201606	3544	49791	95	15	44.4	444	4.76	5217	1	0	0	608.295	1214.58	2	1214.58	-0.0002	381	390	0	72.22	34	1.6e-06	R	VSEQFTAMFR	R
NGSrhino-CSM1_rep1	12	AT5G44340.1	AT5G44340	AT5G44340.1 | TUB4 | tubulin beta chain 4 | 201606	3544	49791	95	15	44.4	444	4.76	5218	1	0	0	608.295	1214.58	2	1214.58	0.0001	381	390	0	68.78	34	3.7e-06	R	VSEQFTAMFR	R
NGSrhino-CSM1_rep1	12	AT5G44340.1	AT5G44340	AT5G44340.1 | TUB4 | tubulin beta chain 4 | 201606	3544	49791	95	15	44.4	444	4.76	5219	1	0	0	608.295	1214.58	2	1214.58	0.0004	381	390	0	44.73	34	0.00094	R	VSEQFTAMFR	R
NGSrhino-CSM1_rep1	12	AT5G44340.1	AT5G44340	AT5G44340.1 | TUB4 | tubulin beta chain 4 | 201606	3544	49791	95	15	44.4	444	4.76	5422	1	0	0	616.292	1230.57	2	1230.57	-0.0016	381	390	0	44.83	33	0.00068	R	VSEQFTAMFR	R		Oxidation (M)	0.0000000200.0
NGSrhino-CSM1_rep1	12	AT5G44340.1	AT5G44340	AT5G44340.1 | TUB4 | tubulin beta chain 4 | 201606	3544	49791	95	15	44.4	444	4.76	5423	1	0	0	616.292	1230.57	2	1230.57	-0.0005	381	390	0	47.95	33	0.00034	R	VSEQFTAMFR	R		Oxidation (M)	0.0000000200.0
NGSrhino-CSM1_rep1	12	AT5G44340.1	AT5G44340	AT5G44340.1 | TUB4 | tubulin beta chain 4 | 201606	3544	49791	95	15	44.4	444	4.76	5424	1	0	0	616.292	1230.57	2	1230.57	-0.0004	381	390	0	57.78	33	3.6e-05	R	VSEQFTAMFR	R		Oxidation (M)	0.0000000200.0
NGSrhino-CSM1_rep1	12	AT5G44340.1	AT5G44340	AT5G44340.1 | TUB4 | tubulin beta chain 4 | 201606	3544	49791	95	15	44.4	444	4.76	5425	1	0	0	616.292	1230.57	2	1230.57	-0.0002	381	390	0	51.15	33	0.00017	R	VSEQFTAMFR	R		Oxidation (M)	0.0000000200.0
NGSrhino-CSM1_rep1	12	AT5G44340.1	AT5G44340	AT5G44340.1 | TUB4 | tubulin beta chain 4 | 201606	3544	49791	95	15	44.4	444	4.76	5426	1	0	0	616.292	1230.57	2	1230.57	-0.0002	381	390	0	45.01	33	0.00072	R	VSEQFTAMFR	R		Oxidation (M)	0.0000000200.0
NGSrhino-CSM1_rep1	12	AT5G44340.1	AT5G44340	AT5G44340.1 | TUB4 | tubulin beta chain 4 | 201606	3544	49791	95	15	44.4	444	4.76	5427	1	0	0	616.293	1230.57	2	1230.57	0.0006	381	390	0	35.35	33	0.0066	R	VSEQFTAMFR	R		Oxidation (M)	0.0000000200.0
NGSrhino-CSM1_rep1	12	AT5G44340.1	AT5G44340	AT5G44340.1 | TUB4 | tubulin beta chain 4 | 201606	3544	49791	95	15	44.4	444	4.76	5428	1	0	0	616.293	1230.57	2	1230.57	0.0006	381	390	0	47.88	33	0.00037	R	VSEQFTAMFR	R		Oxidation (M)	0.0000000200.0
NGSrhino-CSM1_rep1	12	AT5G44340.1	AT5G44340	AT5G44340.1 | TUB4 | tubulin beta chain 4 | 201606	3544	49791	95	15	44.4	444	4.76	5429	1	0	0	616.293	1230.57	2	1230.57	0.0015	381	390	0	42.66	33	0.0012	R	VSEQFTAMFR	R		Oxidation (M)	0.0000000200.0
NGSrhino-CSM1_rep1	12	AT5G44340.1	AT5G44340	AT5G44340.1 | TUB4 | tubulin beta chain 4 | 201606	3544	49791	95	15	44.4	444	4.76	6073	1	0	0	637.845	1273.68	2	1273.68	-0.002	242	252	1	40.71	37	0.005	R	FPGQLNSDLRK	L
NGSrhino-CSM1_rep1	12	AT5G44340.1	AT5G44340	AT5G44340.1 | TUB4 | tubulin beta chain 4 | 201606	3544	49791	95	15	44.4	444	4.76	6075	1	0	0	637.846	1273.68	2	1273.68	-0.0001	242	252	1	73.19	37	2.9e-06	R	FPGQLNSDLRK	L
NGSrhino-CSM1_rep1	12	AT5G44340.1	AT5G44340	AT5G44340.1 | TUB4 | tubulin beta chain 4 | 201606	3544	49791	95	15	44.4	444	4.76	6399	1	1	1	650.314	1298.61	2	1298.61	-0.0016	47	58	0	68.19	35	5.2e-06	R	IDVYFNEASGGK	Y
NGSrhino-CSM1_rep1	12	AT5G44340.1	AT5G44340	AT5G44340.1 | TUB4 | tubulin beta chain 4 | 201606	3544	49791	95	15	44.4	444	4.76	6400	1	1	1	650.314	1298.61	2	1298.61	-0.0008	47	58	0	63.55	35	1.5e-05	R	IDVYFNEASGGK	Y
NGSrhino-CSM1_rep1	12	AT5G44340.1	AT5G44340	AT5G44340.1 | TUB4 | tubulin beta chain 4 | 201606	3544	49791	95	15	44.4	444	4.76	6401	1	1	1	650.314	1298.61	2	1298.61	-0.0003	47	58	0	83.18	35	1.6e-07	R	IDVYFNEASGGK	Y
NGSrhino-CSM1_rep1	12	AT5G44340.1	AT5G44340	AT5G44340.1 | TUB4 | tubulin beta chain 4 | 201606	3544	49791	95	15	44.4	444	4.76	6402	1	1	1	650.314	1298.61	2	1298.61	0	47	58	0	59.78	35	3.5e-05	R	IDVYFNEASGGK	Y
NGSrhino-CSM1_rep1	12	AT5G44340.1	AT5G44340	AT5G44340.1 | TUB4 | tubulin beta chain 4 | 201606	3544	49791	95	15	44.4	444	4.76	8745	1	1	1	739.834	1477.65	2	1477.65	-0.0011	325	336	0	73.03	32	8.9e-07	K	EVDEQMMNIQNK	N
NGSrhino-CSM1_rep1	12	AT5G44340.1	AT5G44340	AT5G44340.1 | TUB4 | tubulin beta chain 4 | 201606	3544	49791	95	15	44.4	444	4.76	8746	1	1	1	739.834	1477.65	2	1477.65	-0.0002	325	336	0	74.64	32	6.3e-07	K	EVDEQMMNIQNK	N
NGSrhino-CSM1_rep1	12	AT5G44340.1	AT5G44340	AT5G44340.1 | TUB4 | tubulin beta chain 4 | 201606	3544	49791	95	15	44.4	444	4.76	8917	1	1	1	747.83	1493.64	2	1493.65	-0.0042	325	336	0	40.46	30	0.00099	K	EVDEQMMNIQNK	N		Oxidation (M)	0.000000200000.0
NGSrhino-CSM1_rep1	12	AT5G44340.1	AT5G44340	AT5G44340.1 | TUB4 | tubulin beta chain 4 | 201606	3544	49791	95	15	44.4	444	4.76	8918	1	1	1	747.83	1493.64	2	1493.65	-0.004	325	336	0	34.28	30	0.0041	K	EVDEQMMNIQNK	N		Oxidation (M)	0.000000200000.0
NGSrhino-CSM1_rep1	12	AT5G44340.1	AT5G44340	AT5G44340.1 | TUB4 | tubulin beta chain 4 | 201606	3544	49791	95	15	44.4	444	4.76	8919	1	1	1	747.83	1493.65	2	1493.65	-0.0038	325	336	0	55.38	30	3.2e-05	K	EVDEQMMNIQNK	N		Oxidation (M)	0.000000200000.0
NGSrhino-CSM1_rep1	12	AT5G44340.1	AT5G44340	AT5G44340.1 | TUB4 | tubulin beta chain 4 | 201606	3544	49791	95	15	44.4	444	4.76	8920	1	1	1	747.831	1493.65	2	1493.65	-0.0024	325	336	0	56.62	30	2.7e-05	K	EVDEQMMNIQNK	N		Oxidation (M)	0.000000200000.0
NGSrhino-CSM1_rep1	12	AT5G44340.1	AT5G44340	AT5G44340.1 | TUB4 | tubulin beta chain 4 | 201606	3544	49791	95	15	44.4	444	4.76	8921	1	1	1	747.831	1493.65	2	1493.65	-0.0023	325	336	0	41.79	30	0.00081	K	EVDEQMMNIQNK	N		Oxidation (M)	0.000002000000.0
NGSrhino-CSM1_rep1	12	AT5G44340.1	AT5G44340	AT5G44340.1 | TUB4 | tubulin beta chain 4 | 201606	3544	49791	95	15	44.4	444	4.76	8922	1	1	1	747.831	1493.65	2	1493.65	-0.002	325	336	0	62.9	31	6.8e-06	K	EVDEQMMNIQNK	N		Oxidation (M)	0.000000200000.0
NGSrhino-CSM1_rep1	12	AT5G44340.1	AT5G44340	AT5G44340.1 | TUB4 | tubulin beta chain 4 | 201606	3544	49791	95	15	44.4	444	4.76	8923	1	1	1	747.831	1493.65	2	1493.65	-0.0016	325	336	0	37.71	31	0.0022	K	EVDEQMMNIQNK	N		Oxidation (M)	0.000000200000.0
NGSrhino-CSM1_rep1	12	AT5G44340.1	AT5G44340	AT5G44340.1 | TUB4 | tubulin beta chain 4 | 201606	3544	49791	95	15	44.4	444	4.76	8924	1	1	1	747.831	1493.65	2	1493.65	-0.0016	325	336	0	39.98	31	0.0013	K	EVDEQMMNIQNK	N		Oxidation (M)	0.000002000000.0
NGSrhino-CSM1_rep1	12	AT5G44340.1	AT5G44340	AT5G44340.1 | TUB4 | tubulin beta chain 4 | 201606	3544	49791	95	15	44.4	444	4.76	8925	1	1	1	747.831	1493.65	2	1493.65	-0.0014	325	336	0	56.5	31	2.9e-05	K	EVDEQMMNIQNK	N		Oxidation (M)	0.000000200000.0
NGSrhino-CSM1_rep1	12	AT5G44340.1	AT5G44340	AT5G44340.1 | TUB4 | tubulin beta chain 4 | 201606	3544	49791	95	15	44.4	444	4.76	8926	1	1	1	747.831	1493.65	2	1493.65	-0.0014	325	336	0	37.08	31	0.0026	K	EVDEQMMNIQNK	N		Oxidation (M)	0.000002000000.0
NGSrhino-CSM1_rep1	12	AT5G44340.1	AT5G44340	AT5G44340.1 | TUB4 | tubulin beta chain 4 | 201606	3544	49791	95	15	44.4	444	4.76	8927	1	1	1	747.831	1493.65	2	1493.65	-0.0013	325	336	0	47.92	31	0.00021	K	EVDEQMMNIQNK	N		Oxidation (M)	0.000002000000.0
NGSrhino-CSM1_rep1	12	AT5G44340.1	AT5G44340	AT5G44340.1 | TUB4 | tubulin beta chain 4 | 201606	3544	49791	95	15	44.4	444	4.76	8928	1	1	1	747.831	1493.65	2	1493.65	-0.0012	325	336	0	66.66	31	2.8e-06	K	EVDEQMMNIQNK	N		Oxidation (M)	0.000002000000.0
NGSrhino-CSM1_rep1	12	AT5G44340.1	AT5G44340	AT5G44340.1 | TUB4 | tubulin beta chain 4 | 201606	3544	49791	95	15	44.4	444	4.76	8929	1	1	1	747.831	1493.65	2	1493.65	-0.0012	325	336	0	67.27	31	2.5e-06	K	EVDEQMMNIQNK	N		Oxidation (M)	0.000002000000.0
NGSrhino-CSM1_rep1	12	AT5G44340.1	AT5G44340	AT5G44340.1 | TUB4 | tubulin beta chain 4 | 201606	3544	49791	95	15	44.4	444	4.76	8930	1	1	1	747.831	1493.65	2	1493.65	-0.0011	325	336	0	47.15	31	0.00025	K	EVDEQMMNIQNK	N		Oxidation (M)	0.000002000000.0
NGSrhino-CSM1_rep1	12	AT5G44340.1	AT5G44340	AT5G44340.1 | TUB4 | tubulin beta chain 4 | 201606	3544	49791	95	15	44.4	444	4.76	8931	1	1	1	747.831	1493.65	2	1493.65	-0.0009	325	336	0	32.76	31	0.0069	K	EVDEQMMNIQNK	N		Oxidation (M)	0.000000200000.0
NGSrhino-CSM1_rep1	12	AT5G44340.1	AT5G44340	AT5G44340.1 | TUB4 | tubulin beta chain 4 | 201606	3544	49791	95	15	44.4	444	4.76	8932	1	1	1	747.831	1493.65	2	1493.65	-0.0008	325	336	0	61.61	31	9e-06	K	EVDEQMMNIQNK	N		Oxidation (M)	0.000000200000.0
NGSrhino-CSM1_rep1	12	AT5G44340.1	AT5G44340	AT5G44340.1 | TUB4 | tubulin beta chain 4 | 201606	3544	49791	95	15	44.4	444	4.76	8933	1	1	1	747.831	1493.65	2	1493.65	-0.0007	325	336	0	45.79	31	0.00035	K	EVDEQMMNIQNK	N		Oxidation (M)	0.000000200000.0
NGSrhino-CSM1_rep1	12	AT5G44340.1	AT5G44340	AT5G44340.1 | TUB4 | tubulin beta chain 4 | 201606	3544	49791	95	15	44.4	444	4.76	8934	1	1	1	747.832	1493.65	2	1493.65	-0.0006	325	336	0	85.31	31	3.9e-08	K	EVDEQMMNIQNK	N		Oxidation (M)	0.000002000000.0
NGSrhino-CSM1_rep1	12	AT5G44340.1	AT5G44340	AT5G44340.1 | TUB4 | tubulin beta chain 4 | 201606	3544	49791	95	15	44.4	444	4.76	8935	1	1	1	747.832	1493.65	2	1493.65	-0.0006	325	336	0	67.43	31	2.4e-06	K	EVDEQMMNIQNK	N		Oxidation (M)	0.000002000000.0
NGSrhino-CSM1_rep1	12	AT5G44340.1	AT5G44340	AT5G44340.1 | TUB4 | tubulin beta chain 4 | 201606	3544	49791	95	15	44.4	444	4.76	8937	1	1	1	747.832	1493.65	2	1493.65	-0.0004	325	336	0	59.91	31	1.4e-05	K	EVDEQMMNIQNK	N		Oxidation (M)	0.000000200000.0
NGSrhino-CSM1_rep1	12	AT5G44340.1	AT5G44340	AT5G44340.1 | TUB4 | tubulin beta chain 4 | 201606	3544	49791	95	15	44.4	444	4.76	9093	1	1	1	755.828	1509.64	2	1509.64	-0.0015	325	336	0	49.84	29	9.3e-05	K	EVDEQMMNIQNK	N		2 Oxidation (M)	0.000002200000.0
NGSrhino-CSM1_rep1	12	AT5G44340.1	AT5G44340	AT5G44340.1 | TUB4 | tubulin beta chain 4 | 201606	3544	49791	95	15	44.4	444	4.76	9094	1	1	1	755.829	1509.64	2	1509.64	-0.0014	325	336	0	30.31	29	0.0083	K	EVDEQMMNIQNK	N		2 Oxidation (M)	0.000002200000.0
NGSrhino-CSM1_rep1	12	AT5G44340.1	AT5G44340	AT5G44340.1 | TUB4 | tubulin beta chain 4 | 201606	3544	49791	95	15	44.4	444	4.76	9095	1	1	1	755.829	1509.64	2	1509.64	-0.0013	325	336	0	74.08	29	3.5e-07	K	EVDEQMMNIQNK	N		2 Oxidation (M)	0.000002200000.0
NGSrhino-CSM1_rep1	12	AT5G44340.1	AT5G44340	AT5G44340.1 | TUB4 | tubulin beta chain 4 | 201606	3544	49791	95	15	44.4	444	4.76	9096	1	1	1	755.829	1509.64	2	1509.64	-0.0009	325	336	0	40.04	29	0.00086	K	EVDEQMMNIQNK	N		2 Oxidation (M)	0.000002200000.0
NGSrhino-CSM1_rep1	12	AT5G44340.1	AT5G44340	AT5G44340.1 | TUB4 | tubulin beta chain 4 | 201606	3544	49791	95	15	44.4	444	4.76	10205	1	0	0	811.929	1621.84	2	1621.84	-0.0003	263	276	0	74.07	37	2.1e-06	R	LHFFMVGFAPLTSR	G
NGSrhino-CSM1_rep1	12	AT5G44340.1	AT5G44340	AT5G44340.1 | TUB4 | tubulin beta chain 4 | 201606	3544	49791	95	15	44.4	444	4.76	10206	1	0	0	541.622	1621.84	3	1621.84	0.0006	263	276	0	65.38	37	1.5e-05	R	LHFFMVGFAPLTSR	G
NGSrhino-CSM1_rep1	12	AT5G44340.1	AT5G44340	AT5G44340.1 | TUB4 | tubulin beta chain 4 | 201606	3544	49791	95	15	44.4	444	4.76	10527	1	0	0	819.927	1637.84	2	1637.84	0.0013	263	276	0	51.15	37	0.00039	R	LHFFMVGFAPLTSR	G		Oxidation (M)	0.00002000000000.0
NGSrhino-CSM1_rep1	12	AT5G44340.1	AT5G44340	AT5G44340.1 | TUB4 | tubulin beta chain 4 | 201606	3544	49791	95	15	44.4	444	4.76	10626	1	0	0	824.407	1646.8	2	1646.8	-0.0006	63	77	0	80.44	35	3.5e-07	R	AVLMDLEPGTMDSLR	S
NGSrhino-CSM1_rep1	12	AT5G44340.1	AT5G44340	AT5G44340.1 | TUB4 | tubulin beta chain 4 | 201606	3544	49791	95	15	44.4	444	4.76	10627	1	0	0	824.408	1646.8	2	1646.8	-0.0004	63	77	0	59.29	36	4.8e-05	R	AVLMDLEPGTMDSLR	S
NGSrhino-CSM1_rep1	12	AT5G44340.1	AT5G44340	AT5G44340.1 | TUB4 | tubulin beta chain 4 | 201606	3544	49791	95	15	44.4	444	4.76	10823	1	0	0	832.404	1662.79	2	1662.8	-0.0019	63	77	0	44.69	36	0.0015	R	AVLMDLEPGTMDSLR	S		Oxidation (M)	0.000200000000000.0
NGSrhino-CSM1_rep1	12	AT5G44340.1	AT5G44340	AT5G44340.1 | TUB4 | tubulin beta chain 4 | 201606	3544	49791	95	15	44.4	444	4.76	10826	1	0	0	832.405	1662.8	2	1662.8	0	63	77	0	42.11	36	0.0027	R	AVLMDLEPGTMDSLR	S		Oxidation (M)	0.000200000000000.0
NGSrhino-CSM1_rep1	12	AT5G44340.1	AT5G44340	AT5G44340.1 | TUB4 | tubulin beta chain 4 | 201606	3544	49791	95	15	44.4	444	4.76	11220	1	0	0	848.919	1695.82	2	1695.83	-0.0021	337	350	0	64.05	36	1.8e-05	K	NSSYFVEWIPNNVK	S
NGSrhino-CSM1_rep1	12	AT5G44340.1	AT5G44340	AT5G44340.1 | TUB4 | tubulin beta chain 4 | 201606	3544	49791	95	15	44.4	444	4.76	11221	1	0	0	848.92	1695.83	2	1695.83	-0.0005	337	350	0	78.93	36	5.5e-07	K	NSSYFVEWIPNNVK	S
NGSrhino-CSM1_rep1	12	AT5G44340.1	AT5G44340	AT5G44340.1 | TUB4 | tubulin beta chain 4 | 201606	3544	49791	95	15	44.4	444	4.76	11229	1	0	0	849.415	1696.82	2	1695.83	0.9896	337	350	0	66.91	35	7.9e-06	K	NSSYFVEWIPNNVK	S
NGSrhino-CSM1_rep1	12	AT5G44340.1	AT5G44340	AT5G44340.1 | TUB4 | tubulin beta chain 4 | 201606	3544	49791	95	15	44.4	444	4.76	13025	1	0	0	960.452	1918.89	2	1918.89	-0.0024	363	379	0	101.38	34	2.1e-09	K	MASTFIGNSTSIQEMFR	R
NGSrhino-CSM1_rep1	12	AT5G44340.1	AT5G44340	AT5G44340.1 | TUB4 | tubulin beta chain 4 | 201606	3544	49791	95	15	44.4	444	4.76	13026	1	0	0	960.453	1918.89	2	1918.89	0.0001	363	379	0	140.27	34	2.9e-13	K	MASTFIGNSTSIQEMFR	R
NGSrhino-CSM1_rep1	12	AT5G44340.1	AT5G44340	AT5G44340.1 | TUB4 | tubulin beta chain 4 | 201606	3544	49791	95	15	44.4	444	4.76	13163	1	0	0	968.449	1934.88	2	1934.89	-0.0029	363	379	0	119.44	33	2.6e-11	K	MASTFIGNSTSIQEMFR	R		Oxidation (M)	0.20000000000000000.0
NGSrhino-CSM1_rep1	12	AT5G44340.1	AT5G44340	AT5G44340.1 | TUB4 | tubulin beta chain 4 | 201606	3544	49791	95	15	44.4	444	4.76	13164	1	0	0	968.45	1934.89	2	1934.89	-0.0014	363	379	0	57.09	33	4.6e-05	K	MASTFIGNSTSIQEMFR	R		Oxidation (M)	0.00000000000000200.0
NGSrhino-CSM1_rep1	12	AT5G44340.1	AT5G44340	AT5G44340.1 | TUB4 | tubulin beta chain 4 | 201606	3544	49791	95	15	44.4	444	4.76	13165	1	0	0	968.45	1934.89	2	1934.89	-0.0011	363	379	0	112.36	33	1.4e-10	K	MASTFIGNSTSIQEMFR	R		Oxidation (M)	0.20000000000000000.0
NGSrhino-CSM1_rep1	12	AT5G44340.1	AT5G44340	AT5G44340.1 | TUB4 | tubulin beta chain 4 | 201606	3544	49791	95	15	44.4	444	4.76	13166	1	0	0	968.45	1934.89	2	1934.89	-0.0003	363	379	0	70.71	33	2.1e-06	K	MASTFIGNSTSIQEMFR	R		Oxidation (M)	0.00000000000000200.0
NGSrhino-CSM1_rep1	12	AT5G44340.1	AT5G44340	AT5G44340.1 | TUB4 | tubulin beta chain 4 | 201606	3544	49791	95	15	44.4	444	4.76	13168	1	0	0	968.451	1934.89	2	1934.89	0.0006	363	379	0	49.07	34	0.00032	K	MASTFIGNSTSIQEMFR	R		Oxidation (M)	0.00000000000000200.0
NGSrhino-CSM1_rep1	12	AT5G44340.1	AT5G44340	AT5G44340.1 | TUB4 | tubulin beta chain 4 | 201606	3544	49791	95	15	44.4	444	4.76	13169	2	0	0	968.96	1935.91	2	1934.89	1.0191	363	379	0	38.47	35	0.005	K	MASTFIGNSTSIQEMFR	R		Oxidation (M)	0.00000000000000200.0
NGSrhino-CSM1_rep1	12	AT5G44340.1	AT5G44340	AT5G44340.1 | TUB4 | tubulin beta chain 4 | 201606	3544	49791	95	15	44.4	444	4.76	13362	1	0	0	987.001	1971.99	2	1971.99	-0.0018	104	121	0	106.73	36	1e-09	K	GHYTEGAELIDSVLDVVR	K
NGSrhino-CSM1_rep1	12	AT5G44340.1	AT5G44340	AT5G44340.1 | TUB4 | tubulin beta chain 4 | 201606	3544	49791	95	15	44.4	444	4.76	13363	1	0	0	987.002	1971.99	2	1971.99	-0.0012	104	121	0	139.07	36	5.7e-13	K	GHYTEGAELIDSVLDVVR	K
NGSrhino-CSM1_rep1	12	AT5G44340.1	AT5G44340	AT5G44340.1 | TUB4 | tubulin beta chain 4 | 201606	3544	49791	95	15	44.4	444	4.76	13364	1	0	0	987.002	1971.99	2	1971.99	-0.0007	104	121	0	150.85	36	3.8e-14	K	GHYTEGAELIDSVLDVVR	K
NGSrhino-CSM1_rep1	12	AT5G44340.1	AT5G44340	AT5G44340.1 | TUB4 | tubulin beta chain 4 | 201606	3544	49791	95	15	44.4	444	4.76	13365	1	0	0	658.337	1971.99	3	1971.99	0	104	121	0	111.9	36	3e-10	K	GHYTEGAELIDSVLDVVR	K
NGSrhino-CSM1_rep1	12	AT5G44340.1	AT5G44340	AT5G44340.1 | TUB4 | tubulin beta chain 4 | 201606	3544	49791	95	15	44.4	444	4.76	13366	1	0	0	658.337	1971.99	3	1971.99	0.0001	104	121	0	110.43	36	4.2e-10	K	GHYTEGAELIDSVLDVVR	K
NGSrhino-CSM1_rep1	12	AT5G44340.1	AT5G44340	AT5G44340.1 | TUB4 | tubulin beta chain 4 | 201606	3544	49791	95	15	44.4	444	4.76	13367	1	0	0	658.337	1971.99	3	1971.99	0.0004	104	121	0	62.87	36	2.3e-05	K	GHYTEGAELIDSVLDVVR	K
NGSrhino-CSM1_rep1	12	AT5G44340.1	AT5G44340	AT5G44340.1 | TUB4 | tubulin beta chain 4 | 201606	3544	49791	95	15	44.4	444	4.76	13368	1	0	0	658.337	1971.99	3	1971.99	0.0006	104	121	0	104.55	36	1.6e-09	K	GHYTEGAELIDSVLDVVR	K
NGSrhino-CSM1_rep1	12	AT5G44340.1	AT5G44340	AT5G44340.1 | TUB4 | tubulin beta chain 4 | 201606	3544	49791	95	15	44.4	444	4.76	13369	1	0	0	658.338	1971.99	3	1971.99	0.0009	104	121	0	112.31	36	2.7e-10	K	GHYTEGAELIDSVLDVVR	K
NGSrhino-CSM1_rep1	12	AT5G44340.1	AT5G44340	AT5G44340.1 | TUB4 | tubulin beta chain 4 | 201606	3544	49791	95	15	44.4	444	4.76	13370	1	0	0	987.004	1971.99	2	1971.99	0.0035	104	121	0	65.53	36	1.3e-05	K	GHYTEGAELIDSVLDVVR	K
NGSrhino-CSM1_rep1	12	AT5G44340.1	AT5G44340	AT5G44340.1 | TUB4 | tubulin beta chain 4 | 201606	3544	49791	95	15	44.4	444	4.76	15152	1	1	0	1184.07	2366.12	2	2366.12	-0.0004	277	297	0	61.77	35	2.3e-05	R	GSQQYSALSVPELTQQMWDAK	N
NGSrhino-CSM1_rep1	12	AT5G44340.1	AT5G44340	AT5G44340.1 | TUB4 | tubulin beta chain 4 | 201606	3544	49791	95	15	44.4	444	4.76	15153	1	1	0	1184.07	2366.12	2	2366.12	0	277	297	0	104.93	35	1.1e-09	R	GSQQYSALSVPELTQQMWDAK	N
NGSrhino-CSM1_rep1	12	AT5G44340.1	AT5G44340	AT5G44340.1 | TUB4 | tubulin beta chain 4 | 201606	3544	49791	95	15	44.4	444	4.76	15154	1	1	0	789.715	2366.12	3	2366.12	0.001	277	297	0	62.4	35	2e-05	R	GSQQYSALSVPELTQQMWDAK	N
NGSrhino-CSM1_rep1	12	AT5G44340.1	AT5G44340	AT5G44340.1 | TUB4 | tubulin beta chain 4 | 201606	3544	49791	95	15	44.4	444	4.76	16578	1	1	0	933.453	2797.34	3	2797.34	0.0001	78	103	1	64.15	35	1.3e-05	R	SGPFGQIFRPDNFVFGQSGAGNNWAK	G
NGSrhino-CSM1_rep1	13	AT3G15730.1	AT3G15730	AT3G15730.1 | PLD, PLDALPHA1 | phospholipase D alpha 1 | 201606	3487	91790	86	27	48.6	810	5.53	144	1	1	0	407.72	813.425	2	813.425	0.0001	710	716	0	37.81	33	0.004	R	GQIHGFR	M
NGSrhino-CSM1_rep1	13	AT3G15730.1	AT3G15730	AT3G15730.1 | PLD, PLDALPHA1 | phospholipase D alpha 1 | 201606	3487	91790	86	27	48.6	810	5.53	2776	1	1	0	527.773	1053.53	2	1053.53	-0.0003	656	663	0	43.04	35	0.0018	R	FMIYVHTK	M		Oxidation (M)	0.02000000.0
NGSrhino-CSM1_rep1	13	AT3G15730.1	AT3G15730	AT3G15730.1 | PLD, PLDALPHA1 | phospholipase D alpha 1 | 201606	3487	91790	86	27	48.6	810	5.53	2779	1	1	0	527.774	1053.53	2	1053.53	0.0009	656	663	0	45.33	35	0.0011	R	FMIYVHTK	M		Oxidation (M)	0.02000000.0
NGSrhino-CSM1_rep1	13	AT3G15730.1	AT3G15730	AT3G15730.1 | PLD, PLDALPHA1 | phospholipase D alpha 1 | 201606	3487	91790	86	27	48.6	810	5.53	3893	1	1	1	564.824	1127.63	2	1127.63	0.0005	268	276	0	77.37	35	7.1e-07	R	VLLLVWDDR	T
NGSrhino-CSM1_rep1	13	AT3G15730.1	AT3G15730	AT3G15730.1 | PLD, PLDALPHA1 | phospholipase D alpha 1 | 201606	3487	91790	86	27	48.6	810	5.53	3894	1	1	1	564.825	1127.63	2	1127.63	0.0007	268	276	0	62.14	35	2.4e-05	R	VLLLVWDDR	T
NGSrhino-CSM1_rep1	13	AT3G15730.1	AT3G15730	AT3G15730.1 | PLD, PLDALPHA1 | phospholipase D alpha 1 | 201606	3487	91790	86	27	48.6	810	5.53	3895	1	1	1	564.825	1127.63	2	1127.63	0.0008	268	276	0	64.59	35	1.3e-05	R	VLLLVWDDR	T
NGSrhino-CSM1_rep1	13	AT3G15730.1	AT3G15730	AT3G15730.1 | PLD, PLDALPHA1 | phospholipase D alpha 1 | 201606	3487	91790	86	27	48.6	810	5.53	3896	1	1	1	564.825	1127.63	2	1127.63	0.0008	268	276	0	58.6	35	5.2e-05	R	VLLLVWDDR	T
NGSrhino-CSM1_rep1	13	AT3G15730.1	AT3G15730	AT3G15730.1 | PLD, PLDALPHA1 | phospholipase D alpha 1 | 201606	3487	91790	86	27	48.6	810	5.53	3897	1	1	1	564.825	1127.64	2	1127.63	0.0021	268	276	0	70.65	35	3e-06	R	VLLLVWDDR	T
NGSrhino-CSM1_rep1	13	AT3G15730.1	AT3G15730	AT3G15730.1 | PLD, PLDALPHA1 | phospholipase D alpha 1 | 201606	3487	91790	86	27	48.6	810	5.53	4640	1	1	1	588.781	1175.55	2	1175.55	0.0005	403	411	0	55.12	34	9.6e-05	R	EPWHDIHSR	L
NGSrhino-CSM1_rep1	13	AT3G15730.1	AT3G15730	AT3G15730.1 | PLD, PLDALPHA1 | phospholipase D alpha 1 | 201606	3487	91790	86	27	48.6	810	5.53	4641	1	1	1	588.782	1175.55	2	1175.55	0.0023	403	411	0	50.19	35	0.00034	R	EPWHDIHSR	L
NGSrhino-CSM1_rep1	13	AT3G15730.1	AT3G15730	AT3G15730.1 | PLD, PLDALPHA1 | phospholipase D alpha 1 | 201606	3487	91790	86	27	48.6	810	5.53	4642	1	1	1	588.784	1175.55	2	1175.55	0.0062	403	411	0	40.28	35	0.0034	R	EPWHDIHSR	L
NGSrhino-CSM1_rep1	13	AT3G15730.1	AT3G15730	AT3G15730.1 | PLD, PLDALPHA1 | phospholipase D alpha 1 | 201606	3487	91790	86	27	48.6	810	5.53	4965	1	1	1	599.837	1197.66	2	1197.66	-0.0009	248	259	0	70.86	34	2.3e-06	K	PGGDVTIGELLK	K
NGSrhino-CSM1_rep1	13	AT3G15730.1	AT3G15730	AT3G15730.1 | PLD, PLDALPHA1 | phospholipase D alpha 1 | 201606	3487	91790	86	27	48.6	810	5.53	4966	1	1	1	599.837	1197.66	2	1197.66	-0.0003	248	259	0	62.44	34	1.8e-05	K	PGGDVTIGELLK	K
NGSrhino-CSM1_rep1	13	AT3G15730.1	AT3G15730	AT3G15730.1 | PLD, PLDALPHA1 | phospholipase D alpha 1 | 201606	3487	91790	86	27	48.6	810	5.53	4967	1	1	1	599.837	1197.66	2	1197.66	0	248	259	0	95.16	34	9.6e-09	K	PGGDVTIGELLK	K
NGSrhino-CSM1_rep1	13	AT3G15730.1	AT3G15730	AT3G15730.1 | PLD, PLDALPHA1 | phospholipase D alpha 1 | 201606	3487	91790	86	27	48.6	810	5.53	5435	1	1	1	616.321	1230.63	2	1230.63	-0.0005	335	345	0	72.27	36	2.6e-06	K	IVVVDSEMPSR	G
NGSrhino-CSM1_rep1	13	AT3G15730.1	AT3G15730	AT3G15730.1 | PLD, PLDALPHA1 | phospholipase D alpha 1 | 201606	3487	91790	86	27	48.6	810	5.53	5574	1	1	1	621.328	1240.64	2	1240.64	-0.0004	97	108	0	58.23	36	6e-05	K	DDNPIGATLIGR	A
NGSrhino-CSM1_rep1	13	AT3G15730.1	AT3G15730	AT3G15730.1 | PLD, PLDALPHA1 | phospholipase D alpha 1 | 201606	3487	91790	86	27	48.6	810	5.53	5576	1	1	1	621.328	1240.64	2	1240.64	0.0001	97	108	0	61.47	36	3e-05	K	DDNPIGATLIGR	A
NGSrhino-CSM1_rep1	13	AT3G15730.1	AT3G15730	AT3G15730.1 | PLD, PLDALPHA1 | phospholipase D alpha 1 | 201606	3487	91790	86	27	48.6	810	5.53	5666	1	1	1	624.318	1246.62	2	1246.62	-0.0018	335	345	0	38.13	37	0.0078	K	IVVVDSEMPSR	G		Oxidation (M)	0.00000002000.0
NGSrhino-CSM1_rep1	13	AT3G15730.1	AT3G15730	AT3G15730.1 | PLD, PLDALPHA1 | phospholipase D alpha 1 | 201606	3487	91790	86	27	48.6	810	5.53	5670	1	1	1	624.318	1246.62	2	1246.62	-0.0003	335	345	0	63.55	37	2.4e-05	K	IVVVDSEMPSR	G		Oxidation (M)	0.00000002000.0
NGSrhino-CSM1_rep1	13	AT3G15730.1	AT3G15730	AT3G15730.1 | PLD, PLDALPHA1 | phospholipase D alpha 1 | 201606	3487	91790	86	27	48.6	810	5.53	5671	1	1	1	624.318	1246.62	2	1246.62	-0.0003	335	345	0	51.16	37	0.00041	K	IVVVDSEMPSR	G		Oxidation (M)	0.00000002000.0
NGSrhino-CSM1_rep1	13	AT3G15730.1	AT3G15730	AT3G15730.1 | PLD, PLDALPHA1 | phospholipase D alpha 1 | 201606	3487	91790	86	27	48.6	810	5.53	5672	1	1	1	624.319	1246.62	2	1246.62	0.0001	335	345	0	50.15	37	0.00052	K	IVVVDSEMPSR	G		Oxidation (M)	0.00000002000.0
NGSrhino-CSM1_rep1	13	AT3G15730.1	AT3G15730	AT3G15730.1 | PLD, PLDALPHA1 | phospholipase D alpha 1 | 201606	3487	91790	86	27	48.6	810	5.53	5673	1	1	1	624.319	1246.62	2	1246.62	0.0002	335	345	0	50.34	37	0.0005	K	IVVVDSEMPSR	G		Oxidation (M)	0.00000002000.0
NGSrhino-CSM1_rep1	13	AT3G15730.1	AT3G15730	AT3G15730.1 | PLD, PLDALPHA1 | phospholipase D alpha 1 | 201606	3487	91790	86	27	48.6	810	5.53	5674	1	1	1	624.319	1246.62	2	1246.62	0.0006	335	345	0	61.6	37	3.8e-05	K	IVVVDSEMPSR	G		Oxidation (M)	0.00000002000.0
NGSrhino-CSM1_rep1	13	AT3G15730.1	AT3G15730	AT3G15730.1 | PLD, PLDALPHA1 | phospholipase D alpha 1 | 201606	3487	91790	86	27	48.6	810	5.53	5676	1	1	1	624.319	1246.62	2	1246.62	0.0011	335	345	0	74.21	37	2.1e-06	K	IVVVDSEMPSR	G		Oxidation (M)	0.00000002000.0
NGSrhino-CSM1_rep1	13	AT3G15730.1	AT3G15730	AT3G15730.1 | PLD, PLDALPHA1 | phospholipase D alpha 1 | 201606	3487	91790	86	27	48.6	810	5.53	6252	1	1	0	643.846	1285.68	2	1285.68	-0.0008	501	511	0	84.69	36	1.6e-07	R	SIQDAYIHAIR	R
NGSrhino-CSM1_rep1	13	AT3G15730.1	AT3G15730	AT3G15730.1 | PLD, PLDALPHA1 | phospholipase D alpha 1 | 201606	3487	91790	86	27	48.6	810	5.53	6253	1	1	0	643.846	1285.68	2	1285.68	-0.0006	501	511	0	45.84	36	0.0012	R	SIQDAYIHAIR	R
NGSrhino-CSM1_rep1	13	AT3G15730.1	AT3G15730	AT3G15730.1 | PLD, PLDALPHA1 | phospholipase D alpha 1 | 201606	3487	91790	86	27	48.6	810	5.53	6254	1	1	0	643.846	1285.68	2	1285.68	-0.0001	501	511	0	93.08	36	2.2e-08	R	SIQDAYIHAIR	R
NGSrhino-CSM1_rep1	13	AT3G15730.1	AT3G15730	AT3G15730.1 | PLD, PLDALPHA1 | phospholipase D alpha 1 | 201606	3487	91790	86	27	48.6	810	5.53	6255	1	1	0	643.846	1285.68	2	1285.68	0.0004	501	511	0	67.17	36	8.8e-06	R	SIQDAYIHAIR	R
NGSrhino-CSM1_rep1	13	AT3G15730.1	AT3G15730	AT3G15730.1 | PLD, PLDALPHA1 | phospholipase D alpha 1 | 201606	3487	91790	86	27	48.6	810	5.53	6256	1	1	0	429.567	1285.68	3	1285.68	0.0006	501	511	0	49.75	36	0.00048	R	SIQDAYIHAIR	R
NGSrhino-CSM1_rep1	13	AT3G15730.1	AT3G15730	AT3G15730.1 | PLD, PLDALPHA1 | phospholipase D alpha 1 | 201606	3487	91790	86	27	48.6	810	5.53	6257	1	1	0	643.849	1285.68	2	1285.68	0.0051	501	511	0	51.32	36	0.00033	R	SIQDAYIHAIR	R
NGSrhino-CSM1_rep1	13	AT3G15730.1	AT3G15730	AT3G15730.1 | PLD, PLDALPHA1 | phospholipase D alpha 1 | 201606	3487	91790	86	27	48.6	810	5.53	6812	1	1	1	663.885	1325.76	2	1325.76	0.0009	248	260	1	55.42	33	6.8e-05	K	PGGDVTIGELLKK	K
NGSrhino-CSM1_rep1	13	AT3G15730.1	AT3G15730	AT3G15730.1 | PLD, PLDALPHA1 | phospholipase D alpha 1 | 201606	3487	91790	86	27	48.6	810	5.53	7028	1	1	1	671.882	1341.75	2	1341.75	-0.0001	33	45	0	93.72	35	1.6e-08	K	ILANVEETIGVGK	G
NGSrhino-CSM1_rep1	13	AT3G15730.1	AT3G15730	AT3G15730.1 | PLD, PLDALPHA1 | phospholipase D alpha 1 | 201606	3487	91790	86	27	48.6	810	5.53	7029	1	1	1	671.883	1341.75	2	1341.75	0.0001	33	45	0	71.01	35	3.1e-06	K	ILANVEETIGVGK	G
NGSrhino-CSM1_rep1	13	AT3G15730.1	AT3G15730	AT3G15730.1 | PLD, PLDALPHA1 | phospholipase D alpha 1 | 201606	3487	91790	86	27	48.6	810	5.53	7030	1	1	1	671.883	1341.75	2	1341.75	0.0002	33	45	0	62.15	35	2.4e-05	K	ILANVEETIGVGK	G
NGSrhino-CSM1_rep1	13	AT3G15730.1	AT3G15730	AT3G15730.1 | PLD, PLDALPHA1 | phospholipase D alpha 1 | 201606	3487	91790	86	27	48.6	810	5.53	8759	1	1	1	740.388	1478.76	2	1478.76	-0.0005	46	58	0	81.44	37	4.3e-07	K	GETQLYATIDLQK	A
NGSrhino-CSM1_rep1	13	AT3G15730.1	AT3G15730	AT3G15730.1 | PLD, PLDALPHA1 | phospholipase D alpha 1 | 201606	3487	91790	86	27	48.6	810	5.53	8760	1	1	1	740.389	1478.76	2	1478.76	0.0022	46	58	0	52.12	37	0.00036	K	GETQLYATIDLQK	A
NGSrhino-CSM1_rep1	13	AT3G15730.1	AT3G15730	AT3G15730.1 | PLD, PLDALPHA1 | phospholipase D alpha 1 | 201606	3487	91790	86	27	48.6	810	5.53	8761	1	1	1	740.39	1478.77	2	1478.76	0.0042	46	58	0	50.69	37	0.00051	K	GETQLYATIDLQK	A
NGSrhino-CSM1_rep1	13	AT3G15730.1	AT3G15730	AT3G15730.1 | PLD, PLDALPHA1 | phospholipase D alpha 1 | 201606	3487	91790	86	27	48.6	810	5.53	12657	1	1	1	935.975	1869.94	2	1869.94	-0.0021	182	197	0	105.43	36	1.4e-09	K	VSLYQDAHIPDNFVPR	I
NGSrhino-CSM1_rep1	13	AT3G15730.1	AT3G15730	AT3G15730.1 | PLD, PLDALPHA1 | phospholipase D alpha 1 | 201606	3487	91790	86	27	48.6	810	5.53	12659	1	1	1	624.32	1869.94	3	1869.94	-0.0003	182	197	0	60.57	36	4.2e-05	K	VSLYQDAHIPDNFVPR	I
NGSrhino-CSM1_rep1	13	AT3G15730.1	AT3G15730	AT3G15730.1 | PLD, PLDALPHA1 | phospholipase D alpha 1 | 201606	3487	91790	86	27	48.6	810	5.53	12660	1	1	1	624.32	1869.94	3	1869.94	0.0005	182	197	0	63.9	36	1.9e-05	K	VSLYQDAHIPDNFVPR	I
NGSrhino-CSM1_rep1	13	AT3G15730.1	AT3G15730	AT3G15730.1 | PLD, PLDALPHA1 | phospholipase D alpha 1 | 201606	3487	91790	86	27	48.6	810	5.53	12963	1	1	0	956.411	1910.81	2	1910.81	-0.0037	285	300	0	74.55	29	2.8e-07	K	DGLMATHDEETENFFR	G
NGSrhino-CSM1_rep1	13	AT3G15730.1	AT3G15730	AT3G15730.1 | PLD, PLDALPHA1 | phospholipase D alpha 1 | 201606	3487	91790	86	27	48.6	810	5.53	12964	1	1	0	956.411	1910.81	2	1910.81	-0.0031	285	300	0	62.68	28	4.2e-06	K	DGLMATHDEETENFFR	G
NGSrhino-CSM1_rep1	13	AT3G15730.1	AT3G15730	AT3G15730.1 | PLD, PLDALPHA1 | phospholipase D alpha 1 | 201606	3487	91790	86	27	48.6	810	5.53	12965	1	1	0	637.944	1910.81	3	1910.81	-0.0003	285	300	0	69.4	28	8.9e-07	K	DGLMATHDEETENFFR	G
NGSrhino-CSM1_rep1	13	AT3G15730.1	AT3G15730	AT3G15730.1 | PLD, PLDALPHA1 | phospholipase D alpha 1 | 201606	3487	91790	86	27	48.6	810	5.53	13104	1	1	0	964.408	1926.8	2	1926.81	-0.0042	285	300	0	71.63	27	4.3e-07	K	DGLMATHDEETENFFR	G		Oxidation (M)	0.0002000000000000.0
NGSrhino-CSM1_rep1	13	AT3G15730.1	AT3G15730	AT3G15730.1 | PLD, PLDALPHA1 | phospholipase D alpha 1 | 201606	3487	91790	86	27	48.6	810	5.53	13105	1	1	0	964.409	1926.8	2	1926.81	-0.0028	285	300	0	74.78	28	2.1e-07	K	DGLMATHDEETENFFR	G		Oxidation (M)	0.0002000000000000.0
NGSrhino-CSM1_rep1	13	AT3G15730.1	AT3G15730	AT3G15730.1 | PLD, PLDALPHA1 | phospholipase D alpha 1 | 201606	3487	91790	86	27	48.6	810	5.53	13106	1	1	0	643.276	1926.8	3	1926.81	-0.0005	285	300	0	62.11	27	3.8e-06	K	DGLMATHDEETENFFR	G		Oxidation (M)	0.0002000000000000.0
NGSrhino-CSM1_rep1	13	AT3G15730.1	AT3G15730	AT3G15730.1 | PLD, PLDALPHA1 | phospholipase D alpha 1 | 201606	3487	91790	86	27	48.6	810	5.53	13155	1	1	1	645.635	1933.88	3	1933.89	-0.0014	689	705	0	63.72	33	1.1e-05	R	DSEIAMGGYQPHHLSHR	Q
NGSrhino-CSM1_rep1	13	AT3G15730.1	AT3G15730	AT3G15730.1 | PLD, PLDALPHA1 | phospholipase D alpha 1 | 201606	3487	91790	86	27	48.6	810	5.53	13167	1	1	1	645.97	1934.89	3	1933.89	1.0013	689	705	0	59.65	34	2.7e-05	R	DSEIAMGGYQPHHLSHR	Q
NGSrhino-CSM1_rep1	13	AT3G15730.1	AT3G15730	AT3G15730.1 | PLD, PLDALPHA1 | phospholipase D alpha 1 | 201606	3487	91790	86	27	48.6	810	5.53	13258	1	1	1	651.301	1950.88	3	1949.88	1.0012	689	705	0	33.81	33	0.0089	R	DSEIAMGGYQPHHLSHR	Q		Oxidation (M)	0.00000200000000000.0
NGSrhino-CSM1_rep1	13	AT3G15730.1	AT3G15730	AT3G15730.1 | PLD, PLDALPHA1 | phospholipase D alpha 1 | 201606	3487	91790	86	27	48.6	810	5.53	13340	1	1	1	984.469	1966.92	2	1966.92	-0.0005	412	427	0	77.94	35	5.8e-07	R	LEGPIAWDVMYNFEQR	W
NGSrhino-CSM1_rep1	13	AT3G15730.1	AT3G15730	AT3G15730.1 | PLD, PLDALPHA1 | phospholipase D alpha 1 | 201606	3487	91790	86	27	48.6	810	5.53	13341	1	1	1	984.47	1966.93	2	1966.92	0.0007	412	427	0	84.9	35	1.1e-07	R	LEGPIAWDVMYNFEQR	W
NGSrhino-CSM1_rep1	13	AT3G15730.1	AT3G15730	AT3G15730.1 | PLD, PLDALPHA1 | phospholipase D alpha 1 | 201606	3487	91790	86	27	48.6	810	5.53	13420	1	1	1	992.465	1982.92	2	1982.92	-0.0034	412	427	0	67.58	35	5.8e-06	R	LEGPIAWDVMYNFEQR	W		Oxidation (M)	0.0000000002000000.0
NGSrhino-CSM1_rep1	13	AT3G15730.1	AT3G15730	AT3G15730.1 | PLD, PLDALPHA1 | phospholipase D alpha 1 | 201606	3487	91790	86	27	48.6	810	5.53	13785	1	1	0	1020.46	2038.9	2	2038.91	-0.004	284	300	1	63.03	31	7.1e-06	K	KDGLMATHDEETENFFR	G
NGSrhino-CSM1_rep1	13	AT3G15730.1	AT3G15730	AT3G15730.1 | PLD, PLDALPHA1 | phospholipase D alpha 1 | 201606	3487	91790	86	27	48.6	810	5.53	13786	1	1	0	680.643	2038.91	3	2038.91	0.0004	284	300	1	42.09	31	0.00089	K	KDGLMATHDEETENFFR	G
NGSrhino-CSM1_rep1	13	AT3G15730.1	AT3G15730	AT3G15730.1 | PLD, PLDALPHA1 | phospholipase D alpha 1 | 201606	3487	91790	86	27	48.6	810	5.53	13851	1	1	0	1028.45	2054.89	2	2054.9	-0.0055	284	300	1	40.81	30	0.001	K	KDGLMATHDEETENFFR	G		Oxidation (M)	0.00002000000000000.0
NGSrhino-CSM1_rep1	13	AT3G15730.1	AT3G15730	AT3G15730.1 | PLD, PLDALPHA1 | phospholipase D alpha 1 | 201606	3487	91790	86	27	48.6	810	5.53	13852	1	1	0	685.973	2054.9	3	2054.9	-0.0032	284	300	1	57.45	30	2.2e-05	K	KDGLMATHDEETENFFR	G		Oxidation (M)	0.00002000000000000.0
NGSrhino-CSM1_rep1	13	AT3G15730.1	AT3G15730	AT3G15730.1 | PLD, PLDALPHA1 | phospholipase D alpha 1 | 201606	3487	91790	86	27	48.6	810	5.53	14165	1	1	1	1064.44	2126.87	2	2126.87	-0.003	632	649	1	41.56	26	0.00032	K	DGEYEPAEKPDPDTDYMR	A
NGSrhino-CSM1_rep1	13	AT3G15730.1	AT3G15730	AT3G15730.1 | PLD, PLDALPHA1 | phospholipase D alpha 1 | 201606	3487	91790	86	27	48.6	810	5.53	14166	1	1	1	1064.44	2126.87	2	2126.87	-0.0014	632	649	1	64.56	26	1.7e-06	K	DGEYEPAEKPDPDTDYMR	A
NGSrhino-CSM1_rep1	13	AT3G15730.1	AT3G15730	AT3G15730.1 | PLD, PLDALPHA1 | phospholipase D alpha 1 | 201606	3487	91790	86	27	48.6	810	5.53	14396	1	1	1	727.018	2178.03	3	2178.03	0.0001	146	162	1	52.75	35	0.0002	K	LQYFHVEEDRNWNMGIK	S
NGSrhino-CSM1_rep1	13	AT3G15730.1	AT3G15730	AT3G15730.1 | PLD, PLDALPHA1 | phospholipase D alpha 1 | 201606	3487	91790	86	27	48.6	810	5.53	14444	1	1	0	1098.05	2194.08	2	2194.08	0.0001	664	682	0	143.61	36	2.1e-13	K	MMIVDDEYIIIGSANINQR	S
NGSrhino-CSM1_rep1	13	AT3G15730.1	AT3G15730	AT3G15730.1 | PLD, PLDALPHA1 | phospholipase D alpha 1 | 201606	3487	91790	86	27	48.6	810	5.53	14694	1	1	1	752.663	2254.97	3	2254.97	-0.0026	631	649	2	52.7	28	4.1e-05	K	KDGEYEPAEKPDPDTDYMR	A
NGSrhino-CSM1_rep1	13	AT3G15730.1	AT3G15730	AT3G15730.1 | PLD, PLDALPHA1 | phospholipase D alpha 1 | 201606	3487	91790	86	27	48.6	810	5.53	14695	1	1	1	752.663	2254.97	3	2254.97	-0.0021	631	649	2	37.02	28	0.0015	K	KDGEYEPAEKPDPDTDYMR	A
NGSrhino-CSM1_rep1	13	AT3G15730.1	AT3G15730	AT3G15730.1 | PLD, PLDALPHA1 | phospholipase D alpha 1 | 201606	3487	91790	86	27	48.6	810	5.53	14799	1	1	1	757.994	2270.96	3	2270.96	-0.0034	631	649	2	33.25	27	0.0028	K	KDGEYEPAEKPDPDTDYMR	A		Oxidation (M)	0.0000000000000000020.0
NGSrhino-CSM1_rep1	13	AT3G15730.1	AT3G15730	AT3G15730.1 | PLD, PLDALPHA1 | phospholipase D alpha 1 | 201606	3487	91790	86	27	48.6	810	5.53	14801	1	1	1	757.994	2270.96	3	2270.96	-0.0027	631	649	2	28.45	27	0.0085	K	KDGEYEPAEKPDPDTDYMR	A		Oxidation (M)	0.0000000000000000020.0
NGSrhino-CSM1_rep1	13	AT3G15730.1	AT3G15730	AT3G15730.1 | PLD, PLDALPHA1 | phospholipase D alpha 1 | 201606	3487	91790	86	27	48.6	810	5.53	15135	1	1	1	1180.07	2358.13	2	2358.13	-0.0017	469	494	0	99.16	35	4.7e-09	R	SIDGGAAAGFPESPEAAAEAGLVSGK	D
NGSrhino-CSM1_rep1	13	AT3G15730.1	AT3G15730	AT3G15730.1 | PLD, PLDALPHA1 | phospholipase D alpha 1 | 201606	3487	91790	86	27	48.6	810	5.53	15136	1	1	1	1180.07	2358.13	2	2358.13	-0.0007	469	494	0	114.68	36	1.4e-10	R	SIDGGAAAGFPESPEAAAEAGLVSGK	D
NGSrhino-CSM1_rep1	13	AT3G15730.1	AT3G15730	AT3G15730.1 | PLD, PLDALPHA1 | phospholipase D alpha 1 | 201606	3487	91790	86	27	48.6	810	5.53	15138	1	1	1	787.052	2358.13	3	2358.13	0.0002	469	494	0	56.68	36	8.6e-05	R	SIDGGAAAGFPESPEAAAEAGLVSGK	D
NGSrhino-CSM1_rep1	13	AT3G15730.1	AT3G15730	AT3G15730.1 | PLD, PLDALPHA1 | phospholipase D alpha 1 | 201606	3487	91790	86	27	48.6	810	5.53	15481	1	1	1	1232.58	2463.14	2	2463.15	-0.0109	750	769	0	89.7	34	3.1e-08	K	YWDFYSSESLEHDLPGHLLR	Y
NGSrhino-CSM1_rep1	13	AT3G15730.1	AT3G15730	AT3G15730.1 | PLD, PLDALPHA1 | phospholipase D alpha 1 | 201606	3487	91790	86	27	48.6	810	5.53	15487	1	1	1	822.391	2464.15	3	2463.15	1.0027	750	769	0	52.3	35	0.0002	K	YWDFYSSESLEHDLPGHLLR	Y
NGSrhino-CSM1_rep1	13	AT3G15730.1	AT3G15730	AT3G15730.1 | PLD, PLDALPHA1 | phospholipase D alpha 1 | 201606	3487	91790	86	27	48.6	810	5.53	15488	1	1	1	822.398	2464.17	3	2464.18	-0.005	377	398	0	66.93	35	7.3e-06	R	TLDTVHHDDFHQPNFTGAAITK	G
NGSrhino-CSM1_rep1	13	AT3G15730.1	AT3G15730	AT3G15730.1 | PLD, PLDALPHA1 | phospholipase D alpha 1 | 201606	3487	91790	86	27	48.6	810	5.53	15489	1	1	1	822.399	2464.17	3	2464.18	-0.0025	377	398	0	77.8	35	6e-07	R	TLDTVHHDDFHQPNFTGAAITK	G
NGSrhino-CSM1_rep1	13	AT3G15730.1	AT3G15730	AT3G15730.1 | PLD, PLDALPHA1 | phospholipase D alpha 1 | 201606	3487	91790	86	27	48.6	810	5.53	15490	1	1	1	822.399	2464.17	3	2464.18	-0.0024	377	398	0	54.47	35	0.00013	R	TLDTVHHDDFHQPNFTGAAITK	G
NGSrhino-CSM1_rep1	13	AT3G15730.1	AT3G15730	AT3G15730.1 | PLD, PLDALPHA1 | phospholipase D alpha 1 | 201606	3487	91790	86	27	48.6	810	5.53	15491	1	1	1	1233.09	2464.18	2	2464.18	-0.0021	377	398	0	36.24	35	0.0087	R	TLDTVHHDDFHQPNFTGAAITK	G
NGSrhino-CSM1_rep1	13	AT3G15730.1	AT3G15730	AT3G15730.1 | PLD, PLDALPHA1 | phospholipase D alpha 1 | 201606	3487	91790	86	27	48.6	810	5.53	15492	1	1	1	822.399	2464.18	3	2464.18	-0.0016	377	398	0	60.44	35	3.3e-05	R	TLDTVHHDDFHQPNFTGAAITK	G
NGSrhino-CSM1_rep1	13	AT3G15730.1	AT3G15730	AT3G15730.1 | PLD, PLDALPHA1 | phospholipase D alpha 1 | 201606	3487	91790	86	27	48.6	810	5.53	15802	1	1	1	847.411	2539.21	3	2539.21	-0.0009	312	334	0	121.99	36	2.6e-11	R	NPDDGGSIVQSLQISTMFTHHQK	I
NGSrhino-CSM1_rep1	13	AT3G15730.1	AT3G15730	AT3G15730.1 | PLD, PLDALPHA1 | phospholipase D alpha 1 | 201606	3487	91790	86	27	48.6	810	5.53	15803	1	1	1	635.811	2539.21	4	2539.21	0.0009	312	334	0	79.56	36	4.6e-07	R	NPDDGGSIVQSLQISTMFTHHQK	I
NGSrhino-CSM1_rep1	13	AT3G15730.1	AT3G15730	AT3G15730.1 | PLD, PLDALPHA1 | phospholipase D alpha 1 | 201606	3487	91790	86	27	48.6	810	5.53	15808	1	1	1	847.745	2540.21	3	2539.21	1.0008	312	334	0	43.63	35	0.0017	R	NPDDGGSIVQSLQISTMFTHHQK	I
[truncated: 134,807 more rows]
