# Supplementary material for: The composition and structure of the outer kinetochore KMN complex is conserved across kingdoms
Source: Commun Biol. 2025 Nov 7;8:1543. doi: 10.1038/s42003-025-09120-6 (PMC12595034; doi:10.1038/s42003-025-09120-6)
Supplement: Supplementary file 2 — Supplementary Data 1–5 [file 42003_2025_9120_MOESM2_ESM.zip › Source data set/Source data set2.xlsx]

## Sheet: zwint1.1
	seeds/silique		seeds/silique
zwnt1.1-1(-/+)K#379 trayA 3106bp del Het #01	63	zwnt1.1-1(+/+)K#379 trayA 3106bp del Wt #02	71
	58		57
	63		62
	62		68
	57		73
	54		59
	57		75
	63		66
	65		55
	56		66
mean	59.8		65.2
zwnt1.1-1(-/+)K#379 trayA 3106bp del Het #03	68	zwnt1.1-1(+/+)K#379 trayA 3106bp del Wt #05	68
	60		73
	59		69
	72		70
	69		71
	61		69
	60		72
	57		65
	65		65
	68		64
mean	63.9		68.6
zwnt1.1-1(-/+)K#379 trayA 3106bp del Het #10	63	zwnt1.1-1(+/+)K#379 trayA 3106bp del Wt #12	59
	51		68
	57		65
	60		68
	59		62
	60		63
	60		60
	56		60
	62		65
	59		63.3
	58.7
zwnt1.1-1(-/+)K#379 trayA 3106bp del Het #07	65
	59	zwnt1.1-1(+/+)K#379 trayA 3106bp del Wt #15	61
	72		64
	64		67
	64		62
	66		62
	61		60
	59		56
	62		68
	63.5556		55
			61.6
zwnt1.1-1(-/+)K#379 trayA 3106bp del Het #13	67
	59	zwnt1.1-1(+/+)K#379 trayA 3106bp del Wt #06	58
	68		56
	66		62
	61		60
	56		57
	65		58
	61		61
	62.875		62
			59.25
zwnt1.1-1(-/+)K#379 trayA 3106bp del Het #17	59
	63
	60
	60
	66
	60
	61
	62
	61.375

## Sheet: zwint1.2
			seeds /siliques		seeds /siliques		seeds /siliques		seeds /siliques		complete deletion line	seeds /siliques		seeds /siliques
		zwint1.2-1_Salk_138053(-/-)pl-1	62	zwint1.2-1_Salk_138053(+/+)pl-1	60	zwint1.2-2_GABI_291C04(-/-)pl-1	58	zwint1.2-2_GABI_291C04(+/+)pl-1	58		zwint1.2-3(-/+) deletion_pl1	50	zwint1.2-3(+/+) deletion_pl1	54
			57		60		62		55			52		53
			56		53		61		56			53		52
			54		59		55		53			48		56
			59		57		54		54			47		55
			59		66		64		56			52		52
			56		61		61		55			51		57
			57		60		64		57			50		56
			53		66		63		50			48		58
			57		64		64		52			50.1111	MEAN	54.7778
		mean	57	mean	60.6	mean	60.6	mean	54.6		zwint1.2-3(-/+) deletion_pl2	53	zwint1.2-3(+/+) deletion_pl2	56
		zwint1.2-1_Salk_138053(-/-)pl-2	61	zwint1.2-1_Salk_138053(+/+)pl-2	61	zwint1.2-2_GABI_291C04(-/-)pl-2	55	zwint1.2-2_GABI_291C04(+/+)pl-2	55			54		54
			63		58		53		50			56		53
			60		63		54		52			47		57
			54		57		52		53			48		52
			53		56		58		54			52		57
			59		56		52		50			51		56
			58		52		53		51			53	MEAN	55
			57		63		55		52			52	zwint1.2-3(+/+) deletion_pl2	56
			58		59		57		57		mean	51.7778		52
			59		60		56		56		zwint1.2-3(-/+) deletion_pl3	56		54
		mean	58.2	mean	58.5	mean	54.5	mean	52.6667			53		48
		zwint1.2-1_Salk_138053(-/-)pl-3	60	zwint1.2-1_Salk_138053(+/+)pl-3	59	zwint1.2-2_GABI_291C04(-/-)pl-3	56	zwint1.2-2_GABI_291C04(+/+)pl-3	51			47		49
			60		57		55		47			48		47
			58		63		53		48			53		52
			60		62		52		52			49		53
			53		58		58		54			54		50
			61		57		54		53			52	MEAN	51.2222
			63		65		56		56			51.5	zwint1.2-3(+/+) deletion_pl2	52
			60		53		52		55		zwint1.2-3(-/+) deletion_pl4	50		51
			60		59		51		51			52		56
			54		63		53		52			51		52
		mean	58.9	mean	59.6	mean	54	mean	51.9			53		51
		zwint1.2-1_Salk_138053(-/-)pl-4	60	zwint1.2-1_Salk_138053(+/+)pl-4	47	zwint1.2-2_GABI_291C04(-/-)pl-4	54	zwint1.2-2_GABI_291C04(+/+)pl-4	56			54		55
			53		69		60		57			53		53
			65		57		52		52			49		49
			60		61		51		58			55		50
			65		59		53		60			49	MEAN	52.1111
			58		61		61		59			50	zwint1.2-3(+/+) deletion_pl2	56
			61		66		52		61			51.6		54
			55		55		52		55		zwint1.2-3(-/+) deletion_pl5	52		55
			57		62		57	mean	57.25			51		53
			55		52	mean	54.6667	zwint1.2-2_GABI_291C04(+/+)pl-5	56			48		52
		mean	58.9	mean	59.4116	zwint1.2-2_GABI_291C04(-/-)pl-5	53		54			49		51
		zwint1.2-1_Salk_138053(-/-)pl-5	65	zwint1.2-1_Salk_138053(+/+)pl-5	69		54		53			52		53
			60		59		56		50			52		55
			60		57		55		48			56		54
			55		63		57		47			49	MEAN	53.6667
			54		62		50		49			48
			63		61		51		52			50.7778
			58		64		52		53
			56		63		58		52
			55		58		52	mean	51.4
			62		63		57
		mean	58.8	mean	61.9	mean	54.0909

## Sheet: nsl1.1
	seeds /siliques		seeds /siliques		seeds /siliques		seeds /siliques		seeds /siliques		seeds /siliques
NSL1-1 (-/-) fam 21 dele line pl 1	63	NSL 1A T3 fam21 crisp pl3 (++)	58	NSL1 A salk22495 pl7 (--)	61	NSL1 A salk22495 pl2 (++)	59	NSL1A-1K(-/-)#362Tray1#16 Mt#1	66	NSL1A-1K#362Tray1#16 WT#26	66
	54		56		61		62		63		68
	58		59		63		60		68		65
	62		60		62		63		59		64
	55		62		60		64		62		64
	60		62		58		60		64		63
	55		64		64		58		66		60
	63		58		63		62		58		63
	62		59		58		65		59		66
	61		61		59		62		63		65
mean	59.3		59.9	mean	60.9		61.5		62.8	mean	64.4
NSL1-1 (-/-) fam 21 dele line pl 1	64	NSL 1A T3 fam21 crisp pl4 (++)	57	NSL1 A salk22495 pl8 (--)	64	NSL1 A salk22495 pl13 (++)	68	NSL1A-1(-/-)K#362Tray1#16 Mt#3	55	NSL1A-1K#362Tray1#16 WT#36	65
	53		62		65		65		58		63
	61		59		63		63		57		62
	60		63		60		65		60		61
	59		64		62		62		57		63
	56		62		66		64		59		66
	54		62		60		61		55		62
	58		61		61		66		54		66
	57		60		63		65		61		64
	61		64		62		64		62		61
	58.3		61.4		62.6		64.3		57.3333		63.3
NSL 1A T3 fam21 crisp pl6 (--)	52	NSL 1A T3 fam21 crisp pl21 (++)	54	NSL1 A salk22495 pl25 (--)	66	NSL1 A salk22495 pl15 (++)	56	NSL1A-1(-/-)K#362Tray1#16 Mt#16	58	NSL1A-1K#362Tray1#16 WT#38	62
	62		58		65		58		62		63
	60		56		63		57		66		65
	59		55		62		60		65		60
	61		57		64		62		64		58
	55		56		61		57		61		64
	56		59		66		58		60		65
	64		60		65		59		63		59
	55		57		62		61		59		63
	58		56		61		60		58		62
	58.2		56.8		63.5		58.8		61.6		62.1
NSL 1A T3 fam21 crisp pl11 (--)	50	NSL 1A T3 fam21 crisp pl25 (++)	55	NSL1 A salk22495 pl28 (--)	65	NSL1 A salk22495 pl18 (++)	59	NSL1A-1(-/-)K#362Tray1#16 Mt#12	66	NSL1A-1K#362Tray1#16 WT#41	64
	56		58		63		62		62		66
	52		62		61		63		65		63
	54		63		63		66		64		61
	55		59		60		58		60		62
	57		58		59		59		62		65
	56		57		58		56		67		59
	54		55		62		57		59		61
	56		60		61		59		61		62
	54		61		59		58		63		61
	54.4		58.8		61.1		59.7		62.9		62.4
NSL 1A T3 fam21 crisp pl15 (--)	55	NSL 1A T3 fam21 crisp pl26 (++)	60	NSL1 A salk22495 pl35 (--)	59	NSL1 A salk22495 pl19 (++)	62	NSL1A-1(-/-)K#362Tray1#16 Mt#14	63	NSL1A-1K#362Tray1#16 WT#42 WT	65
	59		62		58		64		58		64
	58		63		60		66		57		63
	56		64		57		65		58		64
	57		63		62		62		54		63
	56		66		61		61		55		61
	55		63		58		60		56		58
	59		64		59		66		58		57
	60		65		59		65		59		59
	58		61		61		64		60		62
	57.3		63.1		59.4		63.5		57.8		61.6

## Sheet: NSL1.2
			seeds /siliques
		NSL1B GK-632 pl9 (-/-)	57	NSL1B GK-632 pl3 (++)	68
			58		63
			60		64
			56		66
			62		61
			55		62
			54		65
			61		64
			66		62
			64		60
			59.3		63.5
		NSL1B GK-632 pl10 (-/-)	60	NSL1B GK-632 pl7 (++)	58
			66		54
			65		55
			67		57
			63		58
			62		55
			61		58
			64		57
			63		56
			60		57
			63.1		56.5
		NSL1B GK-632 pl15 (-/-)	62	NSL1B GK-632 pl23 (++)	70
			61		68
			63		65
			60		64
			59		63
			60		64
			61		62
			58		66
			62		68
			61		65
			60.7		65.5
		NSL1B GK-632 pl20 (-/-)	63	NSL1B GK-632 pl2 (-+)	60
			60		62
			62		63
			58		64
			57		63
			55		64
			54		67
			59		64
			55		65
			56		60
			57.9		63.2
		NSL1B GK-632 pl21 (-/-)	68	NSL1B GK-632 pl8 (-+)	65
			62		64
			66		66
			65		62
			63		60
			66		63
			62		60
			64		61
			67		60
			61		59
			64.4		62

## Sheet: nsl1.1 nsl1.2
		seeds /siliques	aborted seeds		seeds /siliques
	NSL1A-1(-/-)NSL1B-1(-/-) Tray2 #13del line GKK#362 DMt #18	43	5	NSL1A-1(++)Tray2 #13del line GKK#362 WT #36	67
		48	6		62
		47	3		56
		42	2		53
		47	6		64
		45	4		61
		40	5		57
		48	6		60
		49	2		60
	mean	45	4.33333		68
					60.8
	NSL1A-1(--)NSL1B-1(--) Tray2 #13del line GKK#362 DMt #49	53	5	NSL1A-1(++)Tray2 #13del line GKK#362 WT #44	65
		51	3		60
		51	4		63
		43	2		68
		50	5		67
		52	3		62
		52	1		58
		47	4		57
		46	3		54
		41	7		64
	mean	48.6	3.7		61.8
				NSL1A-1(++)Tray2 #13del line GKK#362 WT #57	64
	NSL1A-1(--)NSL1B-1(--) Tray2 #13del line GKK#362 DMt #63	53	6		66
		58	7		63
		61	6		67
		46	4		63
		51	3		59
		50	4		63
		59	5		64
		54	3		68
		54	4.75		65
					64.2
	NSL1A-1(--)NSL1B-1(--) Tray2 #13del line GKK#362 DMt #35	43	5	NSL1A-1(++)Tray2 #13del line GKK#362 WT #41	65
		48	6		60
		47	7		69
		42	3		58
		47	6		57
		45	5		61
		40	4		56
		48	3		64
		49	2		61
		45.4444	4.55556		69
					62

## Sheet: knl1
	seed/siliques	aborted seeds		seed/siliques		seed/siliques	aborted seeds
KNL1 pl94 SAIL-739(-+)	50	19	KNL1 pl95 SAIL-739(++)	66	KNL1 GK_019H10 pl10 (+ -)	46	14
	46	18		63		50	12
	46	22		65		51	11
	43	20		62		48	15
	45	18		67		44	15
	44	13		60		45	12
	51	18		65		50	13
	47	17		66		49	15
	46	15		67		47	13
	48	17		64		45	13
	46.6	17.7		64.5		47.5	13.3
KNL1 pl93 SAIL-739(-+)	47	12	KNL1 pl79 SAIL-739(++)	64
	45	13		64
	48	17		63
	44	13		59
	43	15		58
	43	12		58
	48	15		57
	45	13		59
	46	16		62
	48	17		60
	45.7	14.3		60.4
KNL1 pl83 SAIL-739(-+)	48	18	KNL1 pl95 SAIL-739(++)	55
	47	15		58
	45	13		60
	48	17		61
	46	15		59
	44	13		57
	49	15		56
	47	16		57
	44	15		56
	49	17		59
	46.7	15.4		57.8
KNL1 pl82 SAIL-739(-+)	44	16	wt 4 non sister	60
	42	18		61
	43	17		63
	45	12		64
	48	17		60
	50	18		59
	49	13		62
	46	17		63
	44	15		61
	43	14		62
	45.4	15.7		61.5
KNL1 pl81 SAIL-739(-+)	50	17	wt5 non sister	63
	48	13		64
	49	13		63
	47	17		65
	46	13		61
	48	15		64
	51	18		62
	51	20		60
	49	17		61
	47	15		62
	48.6	15.8		62.5

## Sheet: csm1
	seed/siliques	aborted seeds		seed/siliques		seed/siliques		seed/siliques			seed/siliques		seed/siliques
Titan-9-2 pl12 gk-374(-+)	44	16	Titan-9-2 pl15 gk-374(++)	65	Titan-9-3 pl95 Salk_77101 (-+)	32	Titan-9-3 pl73 Salk_77101 (+/+)	65		Titan-9-4 pl106 Salk_14785 (-+)	30	Titan-9-4 pl104 Salk_14785(++)	58
	50	15		64		39		64			32		56
	48	18		60		35		60			37		57
	47	14		62		34		62			35		60
	45	13		61		32		63			38		61
	46	17		63		38		65			38		57
	51	18		60		31		64			39		56
	46	12		65		33		63			40		58
	47	18		63		36		61			40		59
	49	18		62		32		62			42		58
mean	47.3	15.9		62.5	mean	34.2	mean	62.9		mean	37.1	mean	58
Titan-9-2 pl13 gk-374(-+)	51	12	Titan-9-2 pl16 gk-374(++)	68	Titan-9-3 pl93 Salk_77101 (-+)	33	Titan-9-3 pl78 Salk_77101 (+/+)	68		Titan-9-4 pl115 Salk_14785 (-+)	40	Titan-9-4 pl105 Salk_14785(++)	55
	48	17		63		36		63			38		58
	45	12		65		34		62			36		57
	46	18		66		37		60			37		59
	50	17		62		41		58			39		58
	47	12		63		39		59			42		58
	44	13		64		37		61			38		57
	46	15		68		32		64			42		55
	48	17		62		33		63			41		59
	52	15		63		35		61			35		60
	47.7	14.8		64.4	mean	35.7		61.9		mean	38.8		57.6
Titan-9-2 pl21 gk-374(-+)	49	18	Titan-9-2 pl19 gk-374(++)	63	Titan-9-3 pl89 Salk_77101 (-+)	34	Titan-9-3 pl79 Salk_7701(++)	68		Titan-9-4 pl116 Salk_14785 (-+)	35	Titan-9-4 pl120 Salk_14785(++)	60
	51	13		62		36		67			39		63
	47	15		61		35		63			42		59
	45	18		65		32		67			38		57
	48	15		64		38		63			35		56
	49	12		62		33		61			37		63
	52	15		66		30		60			38		58
	44	15		62		28		62			36		59
	43	14		60		35		61			39		57
	47	15		58		39		64			40		56
	47.5	15		62.3	mean	34		63.6			37.9	mean	58.8
Titan-9-2 pl23 gk-374(-+)	47	14	Titan-9-2 pl22 gk-374(++)	60	Titan-9-3 pl87 Salk_77101 (-+)	42	Titan-9-3 pl80 Salk_7701(++)	69		Titan-9-4 pl117 Salk_14785 (-+)	37	Titan-9-4 pl122 Salk_14785(++)	61
	50	18		58		40		68			39		62
	44	13		59		39		63			35		58
	48	12		57		40		64			33		57
	48	17		62		39		65			34		55
	51	12		63		38		65			38		56
	43	15		60		35		64			31		60
	49	13		61		36		67			35		61
	46	14		57		35		66			38		63
	45	13		63		34		65			33		58
	47.1	14.1		60	mean	37.8	mean	65.6			35.3	mean	59.1
Titan-9-2 pl27 gk-374(-+)	53	17	Titan-9-2 pl40 gk-374(++)	70	Titan-9-3 pl87 Salk_77101 (-+)	43	Titan-9-3 pl86 Salk_7701(++)	63		Titan-9-4 pl118 Salk_14785 (-+)	33	Titan-9-4 pl125 Salk_14785(++)	58
	52	14		68		40		65			38		59
	48	18		63		42		64			37		60
	50	15		65		39		66			34		61
	51	17		64		41		68			30		64
	50	13		69		40		61			31		60
	52	14		68		37		67			39		62
	49	17		67		38		63			32		58
	52	15		65		39		60			37		59
	51	17		66		35		64			35		61
	50.8	15.7		66.5	mean	39.4		64.1		mean	34.6	mean	60.2

## Sheet: dsn1
				seed/siliques	aborted seeds		seed/siliques
			DSN1-2 (-194del) pl18(-+)	47	16	DSN1-2 (-194del) pl21(++)	58
				50	15		62
				51	18		63
				48	13		58
				43	16		59
				44	13		63
				47	13		64
				49	15		58
				51	17		57
				50	17		62
				48	15.3		60.4
			DSN1-2 (-194del) pl26(-+)	46	14	DSN1-2 (-194del) pl33(++)	57
				47	15		63
				44	13		64
				41	12		58
				48	18		57
				47	16		61
				45	15		62
				46	19		64
				43	15		63
				44	17		62
				45.1	15.4		61.1
			DSN1-2 (-194del) pl31(-+)	44	13	DSN1-2 (-194del) pl44 (++)	63
				48	15		65
				42	17		64
				48	13		66
				45	17		63
				46	16		64
				49	13		66
				43	14		66
				46	15		62
				49	17		61
				46	15		64
			DSN1-2 (-194del) pl37(-+)	46	12
				40	17
				45	13
				48	17
				44	13
				45	15
				44	12
				47	14
				46	13
				44	17
				44.9	14.3
			DSN1-2 (-194del) pl41(-+)	51	15
				52	21
				50	17
				51	18
				52	17
				49	15
				48	18
				50	18
				51	17
				48	16
				50.2	17.2

## Sheet: cenpe
	seed/siliques		seed/siliques
Tray1 GK242(--) pl25	59	Tray1 GK242 cenpe(++) pl65	60
	58		63
	56		59
	59		60
	60		58
	57		57
	57		58
	58		57
	58		59
	59		61
mean	58.1	mean	59.2
Tray1 GK242(--) pl31	59	Tray1 GK242 cenpe(++) pl71	62
	58		63
	57		61
	61		60
	62		61
	60		58
	58		59
	57		62
	59		59
	58		63
mean	58.9	mean	60.8
Tray1 GK242(--) pl35	60	Tray1 GK242 cenpe(++) pl72	61
	57		58
	59		56
	63		55
	63		57
	60		59
	58		58
	63		56
	61		57
	60		59
mean	60.4	mean	57.6
Tray1 GK242(--) pl38	61	Tray1 GK242 cenpe(++) pl75	60
	65		61
	61		63
	62		64
	63		60
	64		59
	61		62
	64		63
	65		61
	63		62
mean	62.9	mean	61.5
Tray1 GK242(--) pl45	62	Tray1 GK242 cenpe(++) pl78	63
	63		64
	65		63
	60		65
	59		61
	62		64
	61		62
	63		60
	64		61
	62		62
mean	62.1	mean	62.5

## Sheet: analysis
				normal seeds	aborted seeds		normal seeds		combine wild type	62.5
			csm1-2(-/+)	47.3	15.9	CSM1-2(+/+)	62.5			64.4
				47.7	14.8		64.4			62.3
				47.5	15		62.3			60
				47.1	14.1		60			66.5
				50.8	15.7		66.5			60.4
			csm1-2	48.08	15.1		63.14			61.1
			st. Dev	1.37463	0.648074					64
			DSN1-1 (-/+)	48	15.3		60.4			63
				45.1	15.4		61.1			62.3
				46	15		64			64.5
				44.9	14		63			60.4
				50.2	17.2		62.3			57.8
			mean	46.84	15.38		62.16			61.5
			st. Dev	2.00659	1.03615					62.5
			KNL1-1 (-/+)	46.6	17.7	KNL1-1 (+/+)	64.5			60.9
				45.7	14.3		60.4			62.6
				46.7	15.4		57.8			63.5
				45.4	15.7		61.5			61.1
				48.6	15.8		62.5			59.4
			mean	46.6	15.78		61.34			63.5
			st. Dev	1.11893	1.098					56.5
			NSL1.1-1(-/-)	59.9	0		60.9			65.5
				61.4	0		62.6			63.2
				56.8	0		63.5			62
				58.8	0		61.1			60.8
				63.1	0		59.4			61.8
			mean	60	0		61.5			64.2
			st. Dev	1.11893	0					62
			NSL1.2-1(-/-)	59.3	0		63.5			60.6
				63.1	0		56.5			58.5
				60.1	0		65.5			59.6
				57.9	0		63.2			59.4
				64.4	0		62			61.9
			mean	60.96	0		62.14			65.2
			st. Dev	2.41959	0					68.6
			NSL1.1-1(-/-)NSL1.2-1(-/-)	45	4.3	NSL1.1-1(+/+)NSL1.2-1(+/+)	60.8			63.3
				48.6	3.7		61.8			61.6
				54	4.8		64.2			59.25
				45.4	4.5		62			62.0038
			mean	48.25	4.325		62.2			2.37299
			st. Dev	3.60104	0.402337
			Zwint1.2-3(+/-)	50.1111	0	Zwint1.2-3(+/+)	54.7778
				51.7778	0		55
				51.5	0		51.2222
				51.6	0		52.1111
				50.7778	0		53.6667
			mean	51.1533	0	mean	53.3556
			St.dev	0.695861	0
			Zwint1.2-1(-/-)	57	0	Zwint1.2-1(+/+)	60.6
				58.2	0		58.5
				58.9	0		59.6
				58.9	0		59.4
				62	0		61.9
			mean	59	0		60
			st.dev	1.65288
			Zwint1.1-1(+/-)	59.8	0	Zwint1.1-1(+/+)	65.2
				62.2	0		68.6
				58.7	0		63.3
				63.5	0		61.6
				62.8	0		59.25
			mean	61.4	0		63.59		mean
			st.dev	1.8363					St.dev
							total seeds
				Wild type	62	0	62
				knl1-1(-/+)	46.6	17.7	64.3
				csm1-2(-/+)	48.08	15.1	63.18
				DSN1-1 (-/+)	46.84	15.38	62.22
				zwint1.1-1(-/+)	61.4	0	61.4
				zwint1.2-3(-/+)	51.15	0	51.15
				nsl1a-1 (-/-)	60	0	60
				nsl1b-1 (-/-)	60.96	0	60.96
				nsl1.1-1 (-/-) nsl1.2-1 (-/-)	48.25	4.33	52.58
					% of normal seeds	% of aborted seeds	mean normal seeds	normal seeds st. Deviation	meanaborted seeds	aborted seeds st. Deviation
				Wild type	100	0	62	2.4	0	0
				KNL1-1(-/+)	72.5	27.5	46.6	1.12	17.7	1.1
				CSM1-2(-/+)	76.1	23.9	48.08	1.34	15.1	0.65
				DSN1-1 (-/+)	75.3	24.7	46.84	2.01	15.38	1.02
				ZWINT1.1-1(-/+)	100	0	61.4	1.8	0	0
				zwint1.2-1(-/+)	100	0	59	1.6	0	0
				nsl1.1-1 (-/-)	100	0	60	1.12	0	0
				nsl1.2-1 (-/-)	100	0	60.96	2.42	0	0
				nsl1.1-1 (-/-) nsl1.2-1 (-/-)	91.2	8.8	48.25	3.6	4.33	0.04
