# Supplementary material for: The composition and structure of the outer kinetochore KMN complex is conserved across kingdoms
Source: Commun Biol. 2025 Nov 7;8:1543. doi: 10.1038/s42003-025-09120-6 (PMC12595034; doi:10.1038/s42003-025-09120-6)
Supplement: Supplementary file 2 — Supplementary Data 1–5 [file 42003_2025_9120_MOESM2_ESM.zip › Source data set/Source data set4.xlsx]

## Sheet: Sheet1
	primer name	primer sequences	pcr primer set		mutant	primer for wily type	primer for mutant
ds218	GABI_374H01 LP	C CTTTATCGCTTCCTGCAACAG	GABI_374H01_LP+GABI_374H01_RP	TITAN9-2, wild type	GABI_374H01	GABI_374H01_LP+GABI_374H01_RP	GABI_374H01_RP+ LB_Gabi
ds219	GABI_374H01 RP	CCTCATCACTCTCCATGAAGC	GABI_374H01_RP+ LB_Gabi	TITAN9-2, mutant	SALK_148785. LP	SALK_148785. LP +SALK_148785. RP	SALK_148785. RP
ds216	SALK_148785. LP	CACTCCAGAAACTTGTCGTCC	SALK_148785. LP +SALK_148785. RP	TITAN9-4, wild type	SALKseq_77101.4	SALK_148785. LP +SALK_148785. RP	SALK_148785. LP++ Lb salk2
ds217	SALK_148785. RP	TGATGAAACAAGAGGAATCCG	SALK_148785. RP+ LB Salk2	TITAN9-4, mutant	dsn1 deletion F +dsn1 deletion R	dsn1 deletion F +dsn1 deletion R	dsn1 deletion F +dsn1 deletion R
	SALKseq_77101.4		SALK_148785. LP +SALK_148785. RP	TITAN9-3, wild type
	SALKseq_77101.4		SALK_148785. LP +LB_SALK2	TITAN9-3, mutant
ds307	dsn1 deletion F	AGAAGAGATTACTGGTGAAGC	dsn1 deletion F +dsn1 deletion R, wild type large	dsn1-1, wild type
ds308	dsn1 deletion R	GGAAGATCAAAGAAGGACTGC	dsn1 deletion F +dsn1 deletion R, mutant small	dsn1-1, mutant
ds296	dsn1 crispr detection Mae II-tai 1 F	GGCGGAGAAGATGCTTCTAAGTCGCCGACG	dsn1-2 F+DSN1CDS -R wild type get cut with taiI	dsn1-2 , wild type
ds2	DNS1-CDS_R	TTAATCACCACAAAGCGATGC	dsn1-2 F+DSN1CDS -R wild type, mutant do not get	dsn1-2, mutant
ds138	SAIL_739LP-	TCGATGATTTTTCCTCGTCC	SAIL_739LP + SAIL_739RP	knl1-1, wild type
ds139	SAIL_739RP-	GCTAGATTCTGCAAGCAGGG	SAIL_739RP + Lbsail	knl1-1, mutant
	GABI_019H10		SAIL_739LP + SAIL_739RP	knl1-2, wild type
	GABI_019H10		SAIL_739RP + LbGabi	knl1-2, mutant
ds144	SALK_032317-LP	TTCATGGGATACAGAAGCCAG	SALK_032317-LP+SALK_032317RP	ESD4-2, wild type
ds145	SALK_032317RP	CTTATGCAAAGTGCGGAGAAG	SALK_032317RP + LBSalk2	mutant
ds154	GABI_242-LP	TCCCTGGCACATATATTCTGC	GABI_242-LP+ GABI_242-RP	cenpe-1, wild type
ds155	GABI_242-RP	TTGAATACTCTTGTTGGCGATG	GABI_242-RP+ LB_Gabi	cenpe-1, mutant
ds158	nsl1.1 cds F	ATGGAATCAATGGCTTCAG	nsl1.1 cds F+ NSL1.1 R- for deletion test	nsl1a-1wild type, large
ds309	NSL1.1 R- for deletion test	gagtgtagttgattcatcacc	nsl1.1 cds F+ NSL1.1 R- for deletion test	nsl1a-1wild type, small
ds316	SALK_022495_LP	ATTCATCTTTGGACCAAAGGG	SALK_022495_LP+ SALK_022495_RP	nsl1a-2, wily type
ds317	SALK_022495_RP	CTGCGCTATCTTCCCACATAC	SALK_022495_RP + Lbsalk 2	nsl1-2, mutant
ds305	GABI_632E06 LP	TGTTCAACAGGAAAGGAGAGG	GABI_632E06 LP +GABI_632E06 RP	nsl1 B-1,Wild type
ds306	GABI_632E06 RP	ACGACATCACAATCAAAAGGC	GABI_632E06 RP + Lbgabi	nsl1 B-1,mutant
	GABI_311G04		GABI_632E06 LP +GABI_632E06 RP	nsl1 B-2,Wild type
	GABI_311G04		GABI_632E06 RP + Lbgabi	nsl1 B-2,mutant
ds223	SALK_138053LP	CAGAGGCGTGAAGAGTGATTC	SALK_138053LP + SALK_138053RP	Zwinta1b-1, wild type
ds224	SALK_138053RP	TCCGATTACGAGACTCTGGTG	SALK_138053RP + Lb salk2	Zwinta1b-1, mutant
	GABI_291C04		SALK_138053LP + SALK_138053RP	Zwinta1b-2, wild type
	GABI_291C04		SALK_138053RP + Lb_Gabi	Zwinta1b-1, mutant
	gabi Lb-	CCCATTTGGACGTGAATGTAGACAC
ds223	salk LB2	GCTTTCTTCCCTTCCTTTCTC
ds224	Lb Sail	TAGCATCTGAATTTCATAACCAATCTCGATACAC
	universal guide RNA_R	tgtggtctcaAGCGTAATGCCAACTTTGTAC
	Zwint 1.1 G1-	tgtggtctcaATTGTGGTTCAATACGTTACGATgttttagagctagaaatagcaag	zwint1.1 G1- + universal guide RNA_R	cloned in vector -pICH47751
	Zwint 1.1 G2-	tgtggtctcaATTGGGTCGAATTTGGGAGCTGAgttttagagctagaaatagcaag	zwint1.1 G2- + universal guide RNA_R	cloned in vector -pICH47761
	Zwint 1.1G3-	tgtggtctcaATTGTTGGACTGGAGTTCTTCACgttttagagctagaaatagcaag	zwint1.1 G3- + universal guide RNA_R	cloned in vector -pICH47772
	Zwint 1.1 G4-	tgtggtctcaATTGCACTTTGGCGACAACCCACgttttagagctagaaatagcaag	zwint1.1 G4- + universal guide RNA_R	cloned in vector -pICH47781
	Zwint 1.2 G1-	tgtggtctcaATTGTAACGAACAGGTAGTGCGCgttttagagctagaaatagcaag	zwint1.2 G1- + universal guide RNA_R	cloned in vector -pICH47751
	Zwint 1.2 G2-	tgtggtctcaATTGCAATTAGACCCCCGAGAGTgttttagagctagaaatagcaag	zwint1.2 G2- + universal guide RNA_R	cloned in vector -pICH47761
	Zwint 1.2 G3-	tgtggtctcaATTGTCCGTAAGTTATATATGGTgttttagagctagaaatagcaag	zwint1.2 G3- + universal guide RNA_R	cloned in vector -pICH47772
ds143	Zwint 1.2 G4-	tgtggtctcaATTGTCTCCATTCTGGTTAATGGgttttagagctagaaatagcaag	zwint1.2 G4- + universal guide RNA_R	cloned in vector -pICH47781
ds167	Dsn1guide1	tgtggtctcaATTGCCAGAGTGAGATCGACCAGgttttagagctagaaatagcaag	Dsn1guide1 + universal guide RNA_R	cloned in vector -pICH47751
ds168	Dsn1guide2	tgtggtctcaATTGGTTGGTCGAGCATAGACGAgttttagagctagaaatagcaag	Dsn1guide2- + universal guide RNA_R	cloned in vector -pICH47761
ds170	NSL1.1 Guide1	tgtggtctcaATTGGAGTACAGGCAAACCCTACgttttagagctagaaatagcaag	NSL1 Guide1- + universal guide RNA_R	cloned in vector -pICH47751
ds171	NSL1.1 Guide2	tgtggtctcaATTGATGCCTCACTATCGCAGGCgttttagagctagaaatagcaag	NSL1 Guide1- + universal guide RNA_R	cloned in vector -pICH47761
ds114	Dsn1_cds_ F infusion	gtgaagcttggtctcaGGCTccATGGACTCACCGATGTC	Dsn1_cds_ F infusion + Dsn1 _csd_R infusion	cloned in vector -Pggc000
ds115	Dsn1 _csd_R infusion	cgagaattcggtctcaCTGATTAATCACCACAAAGCGATGC
ds156	infusion Nsl1.1-F-	gtgaagcttggtctcaGGCTccATGGAATCAATGGCTTCAG	infusion Nsl1-F + infusionNsl1-R-	cloned in vector -Pggc000
ds157	infusionNsl1.1-R-	cgagaattcggtctcaCTGATCAGTTAATTCTTTGCCTTTTG
ds160	Knl1 _CSD infusion F1-	gtgaagcttggtctcaGGCTccATGGCATCGGAAAAGCCAG	Knl1 _CSD infusion F1 + Knl1_CDS_infusion R1	cloned in vector -Pggc000
ds161	Knl1_CDS_infusion R1 -	TCTTTTTCAAcgtctcTTCAGCAATCATAATAG
ds162	Knl1 CDS infusion F2	gagacgTTGAAAAAGAGAATGAGTTG	Knl1 CDS infusion F2 + Knl1 CDS infusion R2
ds163	Knl1 CDS infusion R2	cgagaattcggtctcaCTGATCATCTCTTTTCTGATTGCAAC
ds230	bub3.3 Srf1cds F1	ccAtgcccgggctcAGCGGAGATAGACTTGAATTTG	bub3.3 Srf1cds F1 +bub3,3 asc1 cds R1	cloned in vector -Pggc000
ds231	bub3,3 asc1 cds R1	GgcgcgccTCAAAGCCTGTGTATGAACACTTG
ds232	bub3,3 Srf1bsa1cds F2	gtgaagcttGGTCTCAGGCTCCAtgcccgggctcAGCGGAGATAG	bub3,3 Srf1bsa1cds F2 +bub3,3 Srf1bsa1cds R2
ds233	bub3,3 Srf1bsa1cds R2	cgagaattcggtctcaCTGAGgcgcgccTCAAAGCCTGTG
ds254	zwint1a CDS f	TGCTggctccatgcccGAAGAAGAAACCCACGACGG	zwint1a CDS f + zwint1aCDS_ R	cloned in vector -PAGM4723
ds255	zwint1aCDS_ R	AGGATCCACCTGAGGCGCGTCACTTTTGGGAGGATTTATTGG
ds197	Venus F	ATGAAGCAGCACGACTTCTTC	Venus F + desired gene R used for fusion of transgenic selection
	GFP F	CAAGTCCGCCATGCCCGAAG	GFP F + desired gene R used for fusion of transgenic selection
	DSN1 _csd_R	TTAATCACCACAAAGCGATGC	Venus F + DSN1-CDS R	Venus -DSN1 transgenic Selection
	NSL1.1_CDS_R	CAGTTAATTCTTTGCCTTTTG	Venus F + NSL1a-CDS R	Venus -NSL1A transgenic Selection
ds273	gus R	gtgttcggcgtggtgtagagc	Venus F + gus R	Venus gus transgenic seletion
ds194	KNL1-CDS fusion test R	CCGAAGAAATTATCCTCGTTATCAC	Venus F + KNL1-CDS fusion test R	Venus Zwint1A- transgenic seletion
ds256	zwint1a CDS fusion test R	CTTCCATTGAGCTGCTAGATGG	Venus F + zwint1a CDS fusion test R	Venus KNL1 transgenic seletion
ds231	bub3,3cds_R	AGCGGAGATAGACTTGAATTTG	Venus F + bub3,3cds_R	Venus bub3,3 transgenic seletion
L368	Cas9 F	caaggccacccgatctttc	cas9 F+Cas9 R	test for cas9 positive transgenic
L369	CAS9 R	gcgaatacttgggcagtttg
L142	g RNAtest	TCTCTTAGGTTTACCCGCCA	L142+L143	primersto test giude RNA clones
L143	g RNAtest	AACAAATTGACGCTTAGACAACT	L142+L143	primersto test giude RNA clones
ds239	Zwint 1.2 _g1	tgtggtctcaATTGTAACGAACAGGTAGTGCGCgttttagagctagaaatagcaag	zwint1.21 _g1+universal guide RNA_R	cloned in vector -pICH47751
ds240	Zwint 1.2_g2	tgtggtctcaATTGCAATTAGACCCCCGAGAGTgttttagagctagaaatagcaag	zwint1.21 _g2+universal guide RNA_R	cloned in vector -pICH47761
ds241	Zwint 1.2_g3	tgtggtctcaATTGTCCGTAAGTTATATATGGTgttttagagctagaaatagcaag	zwint1.21 _g3+universal guide RNA_R	cloned in vector -pICH47772
ds242	Zwint 1.2 -g4	tgtggtctcaATTGTCTCCATTCTGGTTAATGGgttttagagctagaaatagcaag	zwint1.21 _g4+universal guide RNA_R	cloned in vector -pICH47781
DSL_312	Ds331_Zwint1.2	ATGGCTGGAGTGAAAGACAATGAC	_Zwint1B for wild type
DSL_403	Zwint1.2R	AGAGGCGTGAAGAGTGATTC	Zwint1bR for wild type
DSL_472	ZWINT1.2 _5' UTR _F	CATCGTTATCAACTCATCAGCG	for zwint1.2 complete deltion
DSL_475	ZWINT1.2_ 3' UTR _R	GAATCAGAAACTGCGCGAGG	for zwint1.2 complete deltion
DSL735	GAPDH_F	GAAATTCGGTATCATAAAGGG		RT_pcr
DSL736	GAPDH_R	ACGAGATCAACCACTGATACG		RT_pcr
DSL12	NSL1.1f1	ATGGAATCAATGGCTTCAG		RT_pcr
DSL750	NSL1.1r1	CACCAGGTACCTGTGCTTCT		RT_pcr
DSL785	NSL1.1f2	AGAAGCACAGGTACCTGGTG		RT_pcr
DSL786	NSL1.1r2	CTATGGAGAGCCTAAGCATG		RT_pcr
DSL797	NSL1.2f1	ACGAATTCTACATTCTCATGGC		RT_pcr
DSL798	NSL1.2r1	GTGCTAGTTGTGCGAAAGCC		RT_pcr
DSL787	NSL1.2f2	GCTCTAGTGTCAAGAGATGG		RT_pcr
DSL788	NSL1.2r2	ATCTCCTCCTATGCATTAGC		RT_pcr
DSL751	ZWINT1.2 f1	GAtCACACACTTGTGGATGG		RT_pcr
DSL752	ZWINT1.2 r1	CAACCTACTAGAATCTAGGGC		RT_pcr
DSL810	ZWINT1.2 f2	CAACAACTTTGAGAAAAGATT		RT_pcr
DSL811	ZWINT1.2 r2	GCACGAGTATTTTCTCAACA		RT_pcr
