# Supplementary material for: The composition and structure of the outer kinetochore KMN complex is conserved across kingdoms
Source: Commun Biol. 2025 Nov 7;8:1543. doi: 10.1038/s42003-025-09120-6 (PMC12595034; doi:10.1038/s42003-025-09120-6)
Supplement: Supplementary file 2 — Supplementary Data 1–5 [file 42003_2025_9120_MOESM2_ESM.zip › Source data set/Source data set5.xlsx]

## Sheet: Supp Table AF2 models
AlphaFold2 pTM and ipTM scores
		Models (composition below)	pTM	ipTM
A. thaliana	AtKMN Composite Model	Model 1	0.58	0.58
		Model 2	0.4	0.4
		Model 3	0.65	0.68
	AtMIS12-CSM1 complex	Model 4	0.54	0.54
		Model 5	0.74	0.69
	AtMIS12-CENPC complex	Model 6	0.55	0.56
H. sapiens	HsMIS12 complex	Model 7	0.61	0.66
	HsKNL complex	Model 8	0.47	0.58
	HsMIS12-CENPC complex	Model 9	0.58	0.63
S. cerevisiae	ScMIS12 complex	Model 10	0.6	0.59
	ScKNL complex	Model 11	0.54	0.56
	ScDsn1-Csm1 complex	Model 12	0.74	0.74
	ScMIS12-CENPC complex	Model 13	0.58	0.59
Arabidopsis thaliana models composition
				AtKMN Composite Model						AtMIS12-CSM1 complex				AtMIS12-CENPC complex
				Model 1		Model 2		Model 3		Model 4		Model 5		Model 6
	TAIR	Uniprot	Length	start	end	start	end	start	end	start	end	start	end	start	end
MIS12	AT5G35520	Q2V0Z5	238	1	238					1	238			1	238
NNF1 (PMF1)	AT4G19350	Q8LAF5	180	1	180					1	180			1	180
DSN1	AT3G27520	Q8LF87	198	1	198					1	198	1	40	1	198
NSL1.1	AT4G00525	Q6AWV5	140	1	140					1	140			1	140
KNL1	AT2G04235	F4IV62	1253	830	1253
ZWINT1.1	AT3G23910	P92952	421	1	421
SPC24	AT3G08880	Q67XT3	201	1	201	1	201
SPC25	AT3G48210	Q93VK9	315	1	315	1	315
NDC80	AT3G54630	Q9M1G5	568			306	568	1	314
NUF2	AT1G61000	Q8RXJ0	440			240	440	1	248
CSM1	AT3G20070	Q9LJZ4	282							170	282	170	282
CSM1	AT3G20070	Q9LJZ4	282							170	282	170	282
CENPC	AT1G15660	Q66LG9	705											1	120
Homo sapiens models composition
			HsMIS12 complex		HsKNL complex		HsMIS12-CENPC complex
			Model 7		Model 8		Model 9
	Uniprot	Length	start	end	start	end	start	end
MIS12	Q9H081	205	1	205			1	205
PMF1	Q6P1K2	205	1	205			1	205
DSN1	Q9H410	356	1	356			1	356
NSL1	Q96IY1	281	1	281			1	281
KNL1	Q8NG31	2342			1800	2342
ZWINT	O95229	277			1	277
CENPC	O95229	943					1	100
Saccharomyces cerevisiae models composition
			ScMIS12 complex		ScKNL complex		ScDsn1-Csm1 complex		ScMIS12-CENPC complex
			Model 10		Model 11		Model 12		Model 13
	Uniprot	length	start	end	start	end	start	end	start	end
Mtw (Mis12)	P39731	289	1	289					1	289
Dsn1	P40568	576	210	576			80	120	1	576
Nnf1 (Pmf1)	P47149	201	1	201					1	201
Nsl1	Q12143	216	1	216					1	216
Spc105(Knl1)	P53148	917			420	917
Kre28(Zwint)	Q04431	385			1	385
CENPC (Mif2)	P35201	549							1	100
Csm1	P25651	190					1	190
